# Supplementary material for: Identification of the PmWEEP locus controlling weeping traits in Prunus mume through an integrated genome-wide association study and quantitative trait locus mapping
Source: Hortic Res. 2021 Jun 1;8:131. doi: 10.1038/s41438-021-00573-4 (PMC8167129; doi:10.1038/s41438-021-00573-4)
Supplement: Supplementary file 6 — Dataset1 [file 41438_2021_573_MOESM6_ESM.xlsx]

## Sheet: <hkxhk>
Genotyping profile for <hkxhk> segregated type
Marker ID	Linkage group	Segregation	Position	Ind-1	Ind-2	Ind-3	Ind-4	Ind-5	Ind-6	Ind-7	Ind-8	Ind-9	Ind-10	Ind-11	Ind-12	Ind-13	Ind-14	Ind-15	Ind-16	Ind-17	Ind-18	Ind-19	Ind-20	Ind-21	Ind-22	Ind-23	Ind-24	Ind-25	Ind-26	Ind-27	Ind-28	Ind-29	Ind-30	Ind-31	Ind-32	Ind-33	Ind-34	Ind-35	Ind-36	Ind-37	Ind-38	Ind-39	Ind-40	Ind-41	Ind-42	Ind-43	Ind-44	Ind-45	Ind-46
Marker1776715	LG1	<hkxhk>	17.505	H	H	H	H	B	H	H	B	H	H	H	H	B	A	A	A	A	H	H	H	H	H	A	H	B	H	A	H	B	B	H	H	A	B	H	B	B	H	B	B	H	B	H	B	A	H
Marker1829121	LG1	<hkxhk>	31.073	H	H	H	H	H	H	H	B	H	H	H	H	B	A	A	A	A	H	H	H	H	H	A	H	B	H	A	H	B	B	H	H	H	B	A	B	B	H	B	B	H	B	H	B	A	H
Marker1907801	LG1	<hkxhk>	55.097	H	H	H	B	H	B	H	A	H	H	H	H	A	B	A	A	B	H	B	H	H	H	B	H	A	A	H	H	A	A	H	H	H	A	B	A	A	H	A	A	H	H	H	H	B	H
Marker1809951	LG1	<hkxhk>	56.266	H	H	H	A	H	A	H	B	H	H	H	H	B	A	B	B	A	H	A	H	H	H	A	H	B	B	H	H	B	B	H	H	H	B	A	B	B	H	B	B	H	H	H	H	A	H
Marker1927823	LG1	<hkxhk>	56.266	H	H	H	B	H	B	H	A	H	H	H	H	A	B	A	A	B	H	B	H	H	H	B	H	A	A	H	H	A	A	H	H	H	A	B	A	A	H	A	A	H	H	H	H	B	H
Marker1844716	LG1	<hkxhk>	61.205	H	H	H	B	A	B	H	A	H	H	H	H	A	B	H	A	B	H	B	H	H	H	B	H	A	A	H	H	A	A	H	H	H	A	B	A	A	H	A	A	H	H	H	A	B	H
Marker1890954	LG1	<hkxhk>	64.058	A	B	B	H	H	H	A	H	A	B	B	A	H	H	B	H	H	A	H	B	B	B	H	B	H	H	B	B	H	H	A	B	H	H	H	H	H	A	H	H	B	A	B	H	H	A
Marker1804028	LG1	<hkxhk>	65.501	B	A	A	H	H	H	B	H	B	A	A	B	H	H	H	H	H	B	H	A	A	A	H	A	H	H	A	A	H	H	B	A	H	H	H	H	H	B	H	A	A	B	A	A	H	B
Marker1822703	LG1	<hkxhk>	65.65	B	A	A	H	H	H	B	H	B	A	A	B	H	H	H	H	H	B	H	A	A	A	H	A	H	H	A	A	H	H	B	A	H	H	H	H	H	B	H	A	A	B	A	A	H	B
Marker1836466	LG1	<hkxhk>	65.779	B	A	A	H	H	H	B	H	B	A	A	B	H	H	H	H	H	B	H	A	A	A	H	A	H	H	A	A	H	H	B	A	H	H	H	H	H	B	H	A	A	B	A	A	H	B
Marker1920585	LG1	<hkxhk>	74.511	B	A	A	H	H	H	B	H	B	A	A	H	H	H	H	H	B	B	H	A	A	A	B	H	H	H	A	A	H	H	B	A	H	H	H	H	H	B	H	A	A	B	A	A	H	B
Marker1873121	LG1	<hkxhk>	74.64	B	A	A	H	H	H	B	H	B	A	A	H	H	H	H	H	B	B	H	A	A	A	B	H	H	H	A	A	H	H	B	A	H	H	H	H	H	B	H	A	A	B	A	A	H	B
Marker1947372	LG1	<hkxhk>	74.77	H	H	H	A	B	A	H	B	H	H	H	A	B	A	B	B	H	H	A	H	H	H	H	A	B	B	H	H	B	B	H	H	B	B	A	B	B	H	B	H	H	H	H	H	A	H
Marker1960432	LG1	<hkxhk>	76.326	A	B	B	H	H	H	A	H	A	B	B	H	H	H	H	H	A	A	H	B	B	B	A	H	H	H	B	B	H	H	A	B	H	H	H	H	H	A	H	B	B	A	B	B	H	A
Marker1737901	LG1	<hkxhk>	82.44	H	A	A	H	H	H	H	H	B	A	A	H	H	H	H	H	B	B	H	A	A	A	B	H	H	H	A	A	H	H	H	A	H	H	H	A	H	B	H	A	A	B	A	A	H	H
Marker1873010	LG1	<hkxhk>	83.999	H	B	B	H	H	H	H	H	A	B	B	H	H	H	H	H	A	A	H	B	B	B	A	H	H	H	B	B	H	H	H	B	H	H	H	B	H	A	H	B	H	A	B	B	H	H
Marker1930828	LG1	<hkxhk>	86.078	H	B	B	H	H	B	H	H	A	B	B	H	H	H	H	H	A	A	H	B	B	B	A	H	H	H	B	B	H	H	H	B	H	H	H	B	H	A	H	B	H	A	B	B	H	H
Marker1961828	LG1	<hkxhk>	89.977	B	A	H	A	B	H	A	B	H	H	H	A	B	A	B	B	H	H	A	H	H	H	H	A	B	H	H	H	B	B	B	H	B	B	A	H	B	H	B	H	B	H	H	H	A	A
Marker1844330	LG1	<hkxhk>	89.977	B	A	H	A	B	H	A	B	H	H	H	A	B	A	B	B	H	H	A	H	H	H	H	A	B	H	H	H	B	B	B	H	B	B	A	H	B	H	B	H	B	H	H	H	A	A
Marker1802278	LG1	<hkxhk>	90.106	A	B	H	B	A	H	B	A	H	H	H	B	A	B	A	A	H	H	B	H	H	H	H	B	A	H	H	H	A	A	A	H	A	A	B	H	A	H	A	H	A	H	H	H	B	B
Marker1923160	LG1	<hkxhk>	90.365	A	B	H	B	A	H	B	A	H	H	H	B	A	B	A	A	H	H	B	H	H	H	H	B	A	H	H	H	A	A	A	H	A	A	B	H	A	H	A	H	A	H	H	H	B	B
Marker1763123	LG1	<hkxhk>	92.831	H	H	A	H	H	A	H	A	B	A	A	H	H	H	H	H	B	B	H	A	A	A	B	H	H	B	A	A	H	H	H	A	H	H	H	A	H	B	A	A	H	B	A	A	H	H
Marker1838589	LG1	<hkxhk>	93.09	H	H	A	H	H	A	H	A	B	A	A	H	H	H	H	H	B	B	H	A	A	A	B	H	H	B	A	A	H	H	H	A	H	H	H	A	H	B	A	A	H	B	A	A	H	H
Marker1874101	LG1	<hkxhk>	93.22	H	H	A	H	H	A	H	A	B	A	A	H	H	H	H	H	B	B	H	A	A	A	B	H	H	B	A	A	H	H	H	A	H	H	H	A	H	B	A	A	H	B	A	A	H	H
Marker1897458	LG1	<hkxhk>	93.738	H	H	B	H	H	B	H	B	A	B	B	H	H	H	H	H	A	A	H	B	B	B	A	H	H	A	B	B	H	H	H	B	H	H	H	B	H	A	B	B	H	A	B	B	H	H
Marker1897616	LG1	<hkxhk>	94.258	H	H	B	H	H	B	H	B	H	B	B	H	H	H	H	H	A	A	H	B	B	B	A	H	H	A	B	B	H	H	H	B	H	H	H	B	H	A	B	B	H	A	B	B	H	H
Marker1944430	LG1	<hkxhk>	95.294	H	H	B	H	H	B	H	B	H	B	B	H	H	H	H	H	A	A	H	B	B	B	A	H	H	A	B	B	H	H	H	B	H	H	H	B	H	A	B	B	H	A	B	B	A	H
Marker1799097	LG1	<hkxhk>	102.187	H	H	B	H	H	B	H	B	H	B	B	H	H	H	H	H	A	A	H	B	B	B	A	H	H	A	B	B	H	H	H	B	H	H	H	B	H	A	B	B	H	A	B	B	A	H
Marker1964546	LG1	<hkxhk>	102.576	H	H	A	H	H	A	H	A	H	A	A	H	H	H	H	H	B	B	H	A	A	A	B	H	H	B	A	A	H	H	H	A	H	H	H	A	H	B	A	A	H	B	A	A	B	H
Marker1828168	LG1	<hkxhk>	103.612	H	H	B	H	H	B	H	B	H	B	B	H	H	H	H	H	A	A	H	B	B	B	A	H	H	A	B	B	H	H	H	B	H	H	H	B	H	A	B	B	H	A	B	B	A	H
Marker1799793	LG1	<hkxhk>	108.443	H	H	A	H	A	A	H	A	H	A	A	H	H	H	H	H	B	H	H	A	A	A	B	H	H	B	H	A	H	H	H	A	H	H	B	A	H	B	H	A	B	B	A	A	B	H
Marker1846888	LG1	<hkxhk>	111.829	B	A	H	A	B	H	A	H	B	H	H	A	B	A	B	B	H	A	A	H	H	H	H	A	B	H	B	H	H	B	B	H	B	B	H	H	B	H	A	H	H	H	H	H	H	A
Marker1889107	LG1	<hkxhk>	111.829	A	B	H	B	A	H	B	H	A	H	H	B	A	B	A	A	H	B	B	H	H	H	H	B	A	H	A	H	H	A	A	H	A	A	H	H	A	H	B	H	H	H	H	H	H	B
Marker1914426	LG1	<hkxhk>	115.079	A	B	H	B	A	H	B	H	A	H	H	B	A	B	A	A	H	B	B	H	H	H	H	B	A	H	A	H	H	A	A	H	A	A	H	H	A	H	B	B	H	B	H	H	H	B
Marker1806177	LG1	<hkxhk>	115.208	B	A	H	A	H	H	A	H	B	H	H	A	B	A	B	B	H	A	A	H	H	H	H	A	B	H	B	H	H	B	B	H	B	B	H	H	B	H	A	A	H	A	H	H	H	A
Marker1865697	LG1	<hkxhk>	134.311	H	H	A	H	H	A	H	A	H	A	A	H	H	H	H	H	B	H	H	A	A	A	B	H	H	B	H	A	A	H	H	A	H	H	B	A	A	B	H	H	B	H	A	A	B	H
Marker1838153	LG1	<hkxhk>	134.311	H	H	A	H	H	A	H	A	H	A	A	H	H	H	H	H	B	H	H	A	A	A	B	H	H	B	H	A	A	H	H	A	H	H	B	A	A	B	H	H	B	H	A	A	B	H
Marker1937002	LG1	<hkxhk>	134.7	H	H	B	H	B	B	H	B	H	B	B	H	H	H	H	H	A	H	H	B	B	B	A	H	H	A	H	B	B	H	H	B	H	B	A	B	B	A	H	H	A	H	B	B	A	H
Marker1767926	LG1	<hkxhk>	134.829	H	H	B	H	B	B	H	B	H	B	B	H	H	H	H	H	A	H	H	B	B	B	A	H	H	H	H	B	B	H	H	B	H	B	A	B	B	A	H	H	A	H	B	B	A	H
Marker1961172	LG1	<hkxhk>	134.829	H	H	A	H	A	A	H	A	H	A	A	H	H	H	H	H	B	H	H	A	A	A	B	H	H	H	H	A	A	H	H	A	H	A	B	A	A	B	H	H	B	H	A	A	B	H
Marker1859542	LG1	<hkxhk>	135.349	H	H	B	H	B	B	H	B	H	B	B	H	H	H	H	H	A	H	H	B	B	B	A	H	H	H	H	B	B	H	H	B	H	B	A	B	B	A	H	H	A	H	B	B	A	H
Marker1878809	LG1	<hkxhk>	135.349	H	H	A	H	A	A	H	A	H	A	A	H	H	H	H	H	B	H	H	A	A	A	B	H	H	H	H	A	A	H	H	A	H	A	B	A	A	B	H	H	B	H	A	A	B	H
Marker1917072	LG1	<hkxhk>	137.426	B	A	H	A	B	H	A	H	B	H	H	A	B	A	B	B	H	A	A	A	H	H	H	A	B	A	B	H	H	B	B	H	B	H	H	H	H	H	A	A	H	A	H	H	H	A
Marker1767767	LG1	<hkxhk>	140.33	H	H	A	H	H	A	H	A	H	A	A	H	H	H	H	H	B	H	H	H	A	A	B	H	H	H	H	A	A	H	H	A	H	A	B	A	A	B	H	H	B	H	A	A	B	H
Marker1911355	LG1	<hkxhk>	140.941	H	H	B	H	H	B	H	B	H	B	B	H	H	H	H	H	A	H	H	H	B	B	A	H	H	H	H	B	B	H	H	B	H	B	A	B	B	A	H	H	A	H	B	B	A	H
Marker1801612	LG1	<hkxhk>	143.535	A	B	H	B	H	H	B	H	A	H	H	B	A	B	A	A	H	B	B	B	H	H	H	B	A	B	A	H	H	A	A	H	A	H	H	H	H	H	B	B	H	B	H	H	H	B
Marker1840227	LG1	<hkxhk>	146.106	B	A	H	A	H	H	A	H	B	H	H	A	B	A	B	B	H	A	A	A	H	H	H	A	B	A	B	H	H	B	B	H	H	H	H	H	H	H	A	A	H	A	H	H	H	A
Marker1858026	LG1	<hkxhk>	151.88	H	B	A	H	H	A	H	A	H	A	A	H	H	H	H	H	B	H	H	H	A	A	B	B	H	H	H	A	A	H	H	A	A	A	B	A	A	H	H	H	B	H	B	A	B	H
Marker1947499	LG1	<hkxhk>	154.186	H	A	B	H	H	B	H	B	H	B	B	H	H	H	H	H	A	H	H	H	B	B	A	A	H	A	H	B	H	H	H	B	B	B	A	B	B	H	H	H	A	H	A	B	A	H
Marker1936725	LG1	<hkxhk>	154.316	H	B	A	H	H	A	H	A	H	A	A	H	A	H	H	H	B	H	H	H	A	A	B	B	H	B	H	A	H	H	H	A	A	A	B	A	A	H	H	H	B	H	B	A	B	H
Marker1773739	LG1	<hkxhk>	154.704	H	A	B	H	H	B	H	B	H	B	B	H	H	H	H	H	A	H	H	H	B	B	A	A	H	A	H	B	H	H	H	B	B	B	A	B	B	H	H	H	A	H	A	B	A	H
Marker1888591	LG1	<hkxhk>	155.224	H	B	A	H	H	A	H	A	A	A	A	H	A	H	H	H	B	H	H	H	A	A	B	B	H	B	A	A	H	H	H	A	A	A	B	A	A	H	H	H	B	H	B	A	B	H
Marker1780860	LG1	<hkxhk>	155.39	H	B	A	H	H	A	H	A	A	A	A	H	A	H	H	H	B	H	H	H	A	A	B	B	H	B	A	A	H	H	H	A	A	A	B	A	A	H	H	H	B	H	B	A	B	H
Marker1898942	LG1	<hkxhk>	155.79	H	B	A	H	H	A	H	A	A	A	A	H	A	H	H	H	B	H	H	H	A	A	B	B	H	B	A	A	H	H	H	A	A	A	B	A	A	H	H	H	B	H	B	A	B	H
Marker1969438	LG1	<hkxhk>	156.816	H	B	A	H	H	A	H	A	A	A	A	H	A	H	H	H	B	B	H	H	A	A	B	B	H	B	A	A	H	H	H	A	A	A	B	A	A	H	H	H	B	H	B	A	B	H
Marker1766620	LG1	<hkxhk>	161.571	H	A	B	H	H	B	H	B	B	B	B	H	B	H	X	H	A	A	H	H	B	B	A	A	A	A	B	B	A	H	H	B	B	B	A	B	B	H	H	H	A	H	A	B	A	A
Marker1880667	LG1	<hkxhk>	166.449	A	B	A	H	B	A	X	A	A	A	A	A	A	B	B	H	B	B	H	H	A	A	B	B	B	B	A	A	B	H	A	A	A	A	B	A	A	X	H	H	B	H	A	A	B	B
Marker1832367	LG1	<hkxhk>	171.978	A	B	A	X	B	A	H	A	A	A	A	A	A	H	B	H	B	B	X	H	A	A	B	B	B	H	A	A	B	H	A	A	A	A	B	A	A	B	H	H	B	A	A	A	B	B
Marker1876513	LG1	<hkxhk>	173.229	B	A	B	H	A	B	H	B	B	B	B	B	B	H	H	H	A	A	H	H	B	B	A	A	A	A	B	B	A	H	B	B	B	B	A	B	B	A	H	H	A	B	B	B	A	A
Marker1753811	LG1	<hkxhk>	174.909	A	B	A	H	B	A	H	A	A	A	A	A	A	H	H	H	B	B	H	H	A	A	B	B	B	H	A	A	B	H	H	A	A	A	B	A	A	B	H	H	B	A	A	A	B	B
Marker1848536	LG1	<hkxhk>	180.141	H	B	A	H	H	A	H	A	A	A	A	A	A	H	H	H	B	B	H	H	A	A	B	B	B	H	H	A	X	H	H	A	A	A	B	A	A	H	H	H	B	X	A	A	B	B
Marker1839909	LG1	<hkxhk>	182.48	H	B	A	H	H	A	H	A	A	A	A	A	A	H	H	H	B	B	H	H	A	A	B	B	B	H	H	A	H	H	H	A	A	A	B	A	A	H	H	H	B	H	A	A	B	B
Marker1863626	LG1	<hkxhk>	184.218	H	B	A	H	H	A	H	A	A	A	A	A	H	H	H	H	B	B	H	H	A	A	B	B	H	H	H	A	H	H	H	A	A	A	B	A	A	H	H	H	B	H	A	A	B	H
Marker1904976	LG1	<hkxhk>	185.499	H	A	B	H	H	B	H	B	B	B	B	X	X	H	H	H	A	A	H	H	B	B	A	A	H	H	H	B	H	H	H	B	B	B	A	B	B	H	H	H	A	H	B	B	A	H
Marker1915884	LG1	<hkxhk>	186.141	H	A	B	H	H	B	H	B	B	B	B	H	H	H	H	H	A	H	H	H	B	B	A	A	H	H	H	B	H	H	H	B	B	B	A	B	B	H	H	H	A	H	B	B	A	H
Marker1870844	LG1	<hkxhk>	186.529	H	A	B	H	H	B	H	B	H	B	B	H	H	H	H	H	A	H	H	H	B	B	A	A	H	H	H	B	H	H	H	B	B	B	A	B	B	H	H	H	A	H	B	B	A	H
Marker1935408	LG1	<hkxhk>	186.918	H	A	B	H	H	B	H	B	H	B	B	H	H	H	H	H	A	H	H	H	B	B	A	A	H	H	H	B	B	H	H	B	B	B	A	B	B	H	H	H	A	H	B	B	A	H
Marker1836219	LG1	<hkxhk>	187.171	H	A	B	H	H	B	H	B	H	B	B	H	H	H	H	H	A	H	H	H	B	B	A	A	H	H	H	B	B	H	H	B	B	B	A	B	B	H	H	H	A	H	B	B	A	H
Marker1854464	LG1	<hkxhk>	187.437	H	B	A	H	H	A	H	A	H	A	A	H	H	H	H	H	B	H	H	H	A	A	B	B	H	H	H	A	A	H	H	A	A	A	B	A	A	H	H	H	B	H	A	A	B	H
Marker1915042	LG1	<hkxhk>	188.867	H	B	A	H	H	A	H	A	H	A	A	H	H	H	H	H	B	H	H	H	A	A	B	B	H	H	H	A	A	H	H	A	A	A	B	A	A	H	H	H	B	H	A	A	B	H
Marker1907547	LG1	<hkxhk>	189.016	H	A	B	H	H	B	H	B	H	B	B	H	H	H	H	H	A	H	H	H	B	B	A	A	H	H	H	B	B	H	H	B	B	B	A	B	B	H	H	H	A	H	B	B	A	H
Marker1939064	LG1	<hkxhk>	194.592	A	B	H	B	A	H	B	H	A	H	H	B	A	B	A	A	H	B	B	B	H	H	H	B	A	B	A	H	H	A	A	H	H	H	H	H	H	B	B	B	H	B	H	H	H	B
Marker1912962	LG1	<hkxhk>	200.492	A	H	H	B	A	H	B	H	A	H	H	B	A	B	A	A	H	B	B	B	H	H	H	B	A	B	A	H	B	A	A	H	H	H	H	H	H	B	B	B	H	B	H	H	A	B
Marker1815108	LG1	<hkxhk>	206.627	H	B	A	H	H	A	H	A	H	A	A	H	H	H	H	H	B	H	H	H	A	A	B	B	H	H	H	A	H	H	H	A	A	A	B	A	A	H	H	H	B	H	B	A	H	H
Marker1953143	LG1	<hkxhk>	211.065	H	B	A	H	B	A	A	A	H	A	A	H	H	H	H	H	B	H	H	B	A	A	B	B	H	H	H	A	H	H	H	A	A	A	B	A	A	H	H	H	B	H	B	A	H	H
Marker1876632	LG1	<hkxhk>	211.584	H	B	H	H	B	A	A	A	H	A	A	H	H	H	H	H	B	H	H	B	A	A	B	B	H	H	H	A	H	H	H	A	A	A	B	A	A	H	H	H	B	H	B	H	H	H
Marker1733972	LG1	<hkxhk>	213.791	B	H	B	A	X	H	H	H	B	H	H	A	B	A	B	B	H	A	A	H	H	H	H	H	B	A	B	H	A	B	B	H	H	H	H	H	H	A	A	A	H	A	H	B	B	A
Marker1825792	LG1	<hkxhk>	218.087	B	H	B	A	A	H	B	H	B	H	H	A	B	A	B	B	H	A	A	H	H	H	H	H	B	A	B	H	A	B	B	H	H	A	H	H	H	H	A	A	H	A	H	B	B	A
Marker1900718	LG1	<hkxhk>	220.033	H	A	H	H	A	B	H	B	H	B	B	H	H	H	H	H	A	H	H	A	B	B	A	A	H	H	H	B	H	H	H	B	B	H	A	B	B	B	H	H	A	H	A	H	H	H
Marker1794788	LG1	<hkxhk>	220.292	B	H	B	A	H	H	B	H	B	H	H	A	B	A	B	B	H	A	A	H	H	H	H	H	B	A	B	H	A	B	B	H	H	A	H	H	H	H	A	A	H	A	H	B	B	A
Marker1887133	LG1	<hkxhk>	220.292	B	H	B	A	H	H	B	H	B	H	H	A	B	A	B	B	H	A	A	H	H	H	H	H	B	A	B	H	A	B	B	H	H	A	H	H	H	H	A	A	H	A	H	B	B	A
Marker1813722	LG1	<hkxhk>	220.292	B	H	B	A	H	H	B	H	B	H	H	A	B	A	B	B	H	A	A	H	H	H	H	H	B	A	B	H	A	B	B	H	H	A	H	H	H	H	A	A	H	A	H	B	B	A
Marker1860353	LG1	<hkxhk>	220.421	H	A	H	H	A	B	H	B	H	B	B	H	H	H	H	H	A	H	H	A	B	B	A	A	H	H	H	B	H	H	H	B	B	H	A	B	B	B	H	H	A	H	A	H	H	H
Marker1757821	LG1	<hkxhk>	222.631	H	B	H	H	B	A	H	A	H	A	A	H	H	H	A	H	B	H	H	B	A	H	B	B	H	H	H	A	H	H	H	A	A	H	B	A	A	A	H	H	B	H	B	H	H	H
Marker1800211	LG1	<hkxhk>	228.871	B	H	B	A	B	H	B	H	B	H	H	A	B	H	H	B	H	A	A	H	H	B	H	H	B	A	B	H	A	B	B	H	H	A	H	H	H	H	A	A	H	A	H	B	B	A
Marker1747503	LG1	<hkxhk>	230.555	H	A	H	H	A	B	H	B	H	B	B	H	H	A	B	H	A	H	H	A	B	H	A	A	H	H	H	B	H	H	H	B	B	H	A	B	B	B	A	H	A	H	A	H	H	H
Marker1801403	LG1	<hkxhk>	239.137	X	A	X	X	X	X	X	B	X	B	B	X	B	A	B	X	A	X	X	A	X	X	A	A	X	X	X	B	X	X	X	B	B	X	A	B	B	B	A	X	A	A	X	X	X	B
Marker1276697	LG2	<hkxhk>	11.213	A	H	H	H	A	H	X	B	B	H	H	A	H	A	A	B	H	A	H	A	H	H	A	B	A	H	B	H	B	A	H	H	H	B	H	B	H	A	B	B	B	H	B	H	H	A
Marker1182745	LG2	<hkxhk>	12.813	B	H	H	H	B	H	H	A	A	H	H	B	H	B	B	A	H	B	H	B	H	H	B	A	H	H	A	H	A	B	H	H	H	A	H	A	H	B	A	A	A	H	A	H	H	B
Marker1247999	LG2	<hkxhk>	13.852	B	H	H	H	X	H	H	A	A	H	H	B	H	B	B	A	H	B	H	B	H	H	B	A	H	H	A	H	A	B	H	H	H	A	H	A	H	B	A	A	A	H	A	H	H	B
Marker1215168	LG2	<hkxhk>	15.536	A	H	H	H	A	H	H	B	B	H	H	A	H	A	A	B	H	A	H	A	H	H	A	B	H	H	B	H	B	A	H	H	H	B	H	B	H	A	B	B	B	H	B	H	H	A
Marker1371061	LG2	<hkxhk>	17.222	A	H	H	H	A	H	H	B	B	H	H	A	H	A	A	B	H	A	H	A	H	H	A	B	H	H	B	H	B	A	H	H	H	B	H	B	H	A	B	B	B	H	B	H	H	A
Marker1330609	LG2	<hkxhk>	23.076	B	H	H	H	B	H	H	A	A	H	H	B	H	B	B	A	H	B	H	B	H	H	B	A	H	H	A	H	A	B	H	H	H	A	H	A	H	B	A	A	A	H	A	H	H	B
Marker1064285	LG2	<hkxhk>	23.726	B	H	H	H	B	H	H	A	A	H	H	B	H	B	B	A	H	B	H	B	H	H	B	A	H	H	A	H	A	B	H	H	H	A	H	A	H	B	A	A	A	H	A	H	H	B
Marker1436847	LG2	<hkxhk>	24.504	B	H	H	H	B	H	H	A	A	H	H	B	H	B	B	A	H	B	H	B	H	H	B	A	H	H	A	H	A	B	H	H	H	A	H	A	H	B	A	A	A	H	A	H	H	B
Marker1166643	LG2	<hkxhk>	37.099	A	B	A	A	B	A	A	B	H	A	A	H	A	H	H	H	B	H	A	H	B	A	H	H	A	A	H	B	H	H	A	A	A	H	A	H	B	H	H	H	H	A	H	B	A	H
Marker1138175	LG2	<hkxhk>	40.608	H	H	H	H	A	H	H	H	B	H	H	A	H	A	A	B	H	A	H	A	H	H	A	B	H	H	B	H	B	A	H	H	H	B	H	B	H	A	B	B	B	H	B	H	H	A
Marker1065746	LG2	<hkxhk>	40.738	H	H	H	H	H	H	H	H	B	H	H	A	H	A	A	B	H	A	H	A	H	H	A	B	H	H	B	H	B	A	H	H	H	B	H	B	H	A	B	B	B	H	B	H	H	A
Marker1167958	LG2	<hkxhk>	40.997	H	H	H	H	H	H	H	H	B	H	H	A	H	A	A	B	H	A	H	A	H	H	A	B	H	H	B	H	B	A	H	H	H	B	H	B	H	A	B	B	B	H	B	H	H	A
Marker1447319	LG2	<hkxhk>	44.506	A	B	A	A	H	A	A	B	H	A	A	H	A	H	H	H	B	H	A	H	B	A	H	H	A	A	H	B	H	H	A	A	A	H	A	A	B	H	H	H	H	A	H	B	A	H
Marker1370516	LG2	<hkxhk>	45.413	H	H	H	H	H	H	H	H	B	H	H	A	H	A	A	B	H	A	H	A	H	H	A	B	H	H	B	H	B	A	H	H	H	B	H	H	H	A	B	B	B	H	B	H	H	A
Marker1332936	LG2	<hkxhk>	61.398	H	H	H	H	H	H	H	H	A	H	H	B	A	B	B	A	H	B	H	B	H	H	B	A	H	H	A	H	A	B	H	H	H	H	H	H	H	B	H	A	A	H	A	H	H	B
Marker1130316	LG2	<hkxhk>	63.09	H	H	H	H	H	H	H	H	A	H	H	B	A	B	B	A	H	B	H	B	H	H	B	A	H	H	A	H	A	B	H	H	H	H	H	H	H	B	H	A	A	H	A	H	H	B
Marker1270001	LG2	<hkxhk>	63.738	A	B	A	A	A	A	A	B	H	A	A	H	H	H	H	H	B	H	A	H	B	A	H	H	A	A	H	B	H	H	A	A	A	A	A	A	B	H	B	H	H	A	H	B	A	H
Marker1202845	LG2	<hkxhk>	63.868	A	B	A	A	A	A	A	B	H	A	A	H	H	H	H	H	B	H	A	H	B	A	H	H	A	A	H	B	H	H	A	A	A	A	A	A	B	H	B	H	H	A	H	B	A	H
Marker1130168	LG2	<hkxhk>	66.087	A	B	A	A	A	A	A	B	H	A	A	H	H	H	H	H	B	H	A	H	B	A	H	H	A	A	H	B	H	H	A	A	A	A	A	A	B	H	B	H	H	A	H	B	A	H
Marker1254955	LG2	<hkxhk>	71.867	H	H	H	H	A	H	H	H	B	H	H	A	B	A	A	B	H	A	H	H	H	H	A	B	H	H	H	H	H	A	H	B	H	H	H	H	H	H	H	B	B	H	B	B	H	A
Marker1211029	LG2	<hkxhk>	71.867	H	H	H	H	A	H	H	H	B	H	H	A	B	A	A	B	H	A	H	H	H	H	A	B	H	H	H	H	H	A	H	B	H	H	H	H	H	H	H	B	B	H	B	B	H	A
Marker1185219	LG2	<hkxhk>	71.867	H	H	H	H	A	H	H	H	B	H	H	A	B	A	A	B	H	A	H	H	H	H	A	B	H	H	H	H	H	A	H	B	H	H	H	H	H	H	H	B	B	H	B	B	H	A
Marker1175695	LG2	<hkxhk>	73.164	A	B	A	A	A	A	A	B	H	A	A	H	H	H	H	H	B	H	A	A	B	A	H	H	A	A	B	B	A	H	A	H	A	A	A	A	B	A	B	H	H	A	H	H	A	H
Marker1147530	LG2	<hkxhk>	73.943	A	B	A	A	H	A	A	B	H	A	A	H	H	H	H	H	B	H	A	A	B	A	H	H	A	A	B	B	A	H	A	H	A	A	A	A	B	A	B	H	H	A	H	H	A	H
Marker1142345	LG2	<hkxhk>	75.243	B	A	B	B	H	B	B	A	H	B	B	H	H	H	H	H	A	H	B	B	A	B	H	H	B	B	A	A	B	H	B	H	B	B	B	B	A	B	A	H	H	B	H	H	B	H
Marker1311872	LG2	<hkxhk>	75.762	B	A	B	B	H	H	B	A	H	B	B	H	H	H	H	H	A	H	B	B	A	B	H	H	B	B	A	A	B	H	B	H	B	B	B	B	A	B	A	H	H	B	H	H	B	H
Marker1160325	LG2	<hkxhk>	76.28	A	B	A	A	H	H	A	B	H	A	A	H	H	H	H	H	B	H	A	A	B	A	H	H	A	A	B	B	A	H	A	H	A	A	A	A	B	A	B	H	H	A	H	H	A	H
Marker1330394	LG2	<hkxhk>	76.41	B	A	B	B	H	H	B	A	H	B	B	H	H	H	H	H	A	H	B	B	A	B	H	H	B	B	A	A	B	H	B	H	B	B	B	B	A	B	A	H	H	B	H	H	B	H
Marker1416246	LG2	<hkxhk>	76.799	A	B	A	A	H	H	A	B	H	A	A	H	H	H	H	H	B	H	A	A	B	A	H	H	A	A	B	B	A	H	A	H	A	A	A	A	B	A	B	H	H	A	H	H	A	H
Marker1155648	LG2	<hkxhk>	81.344	A	B	A	A	H	H	A	B	H	A	A	H	H	H	H	H	B	B	A	H	B	A	H	H	A	H	B	B	A	H	A	H	A	A	A	A	B	A	B	H	H	A	H	H	A	H
Marker1106603	LG2	<hkxhk>	81.996	H	H	H	H	A	B	H	H	A	H	H	B	A	B	B	A	H	H	H	A	H	H	B	A	H	A	H	H	H	B	H	A	H	H	H	H	H	H	H	A	A	H	A	A	H	B
Marker1428818	LG2	<hkxhk>	82.255	H	H	H	H	A	B	H	H	A	H	H	B	A	B	B	A	H	H	H	A	H	H	B	A	H	A	H	H	H	B	H	A	H	H	H	H	H	H	H	A	A	H	A	A	H	B
Marker1177903	LG2	<hkxhk>	84.468	H	H	H	H	A	B	H	H	A	H	H	B	A	B	B	A	H	H	H	A	H	H	B	A	H	A	H	H	H	B	H	A	H	H	H	H	H	H	H	A	A	H	A	A	H	B
Marker1082451	LG2	<hkxhk>	84.857	A	B	A	A	H	H	A	B	H	A	A	H	H	H	H	H	B	B	A	H	B	A	H	H	A	H	B	B	A	H	H	H	A	A	A	A	B	A	B	H	H	A	H	H	A	H
Marker1236573	LG2	<hkxhk>	84.857	A	B	A	A	H	H	A	B	H	A	A	H	H	H	H	H	B	B	A	H	B	A	H	H	A	H	B	B	A	H	H	H	A	A	A	A	B	A	B	H	H	A	H	H	A	H
Marker1246555	LG2	<hkxhk>	86.153	A	B	A	A	H	H	A	B	H	A	A	H	H	H	H	H	B	B	A	H	B	A	H	H	A	H	B	B	A	H	H	H	A	A	A	A	B	A	B	H	H	A	H	H	A	A
Marker1215049	LG2	<hkxhk>	86.672	B	A	B	B	H	H	B	A	H	B	B	H	H	H	H	H	A	A	B	H	A	B	H	H	B	H	A	A	B	H	H	H	B	B	B	B	A	B	A	H	H	B	H	H	B	B
Marker1302978	LG2	<hkxhk>	87.192	H	H	H	H	A	B	H	H	A	H	H	B	A	B	B	A	H	H	H	A	H	H	B	A	H	A	H	H	H	B	A	A	H	H	H	H	H	H	H	A	A	H	A	A	H	H
Marker1327315	LG2	<hkxhk>	90.832	H	H	H	H	A	B	H	H	A	H	H	B	A	B	B	A	H	H	H	A	H	H	B	A	H	A	H	H	H	B	A	A	H	H	H	H	H	H	H	A	A	H	A	A	H	H
Marker1149161	LG2	<hkxhk>	91.091	A	B	A	A	H	H	A	B	H	A	A	H	H	H	H	H	B	B	A	H	B	A	H	H	A	H	B	B	A	H	H	H	A	A	A	A	B	A	B	H	H	A	H	H	A	A
Marker1168863	LG2	<hkxhk>	91.35	A	B	A	A	H	H	A	B	H	A	A	H	H	H	H	H	B	B	A	H	B	A	H	H	A	H	B	B	A	H	H	H	A	A	A	A	B	A	B	H	H	A	H	H	A	A
Marker1290642	LG2	<hkxhk>	91.35	B	A	B	B	H	H	B	A	H	B	B	H	H	H	H	H	A	A	B	H	A	B	H	H	B	H	A	A	B	H	H	H	B	B	B	B	A	B	A	H	H	B	H	H	B	B
Marker1431636	LG2	<hkxhk>	91.48	H	H	H	H	A	B	H	H	A	H	H	B	A	B	B	A	H	H	H	A	H	H	B	A	H	A	H	H	H	B	A	A	H	H	H	H	H	H	H	A	A	H	A	A	H	H
Marker1150036	LG2	<hkxhk>	96.421	A	B	A	A	H	H	A	B	H	A	A	H	H	H	H	H	B	B	A	H	B	A	H	H	A	H	B	B	A	H	H	H	A	A	A	A	B	A	B	H	H	A	H	H	A	A
Marker1421924	LG2	<hkxhk>	96.551	H	H	H	H	B	A	H	H	B	H	H	A	B	A	A	B	H	H	H	B	H	H	A	B	H	B	H	H	H	A	B	B	H	H	H	H	H	H	H	B	B	H	B	B	H	H
Marker1375225	LG2	<hkxhk>	97.719	A	B	A	A	B	H	A	B	H	A	A	H	H	H	H	H	B	B	A	H	B	A	H	H	A	H	B	B	A	H	H	H	A	A	A	A	B	A	B	H	H	A	H	H	A	A
Marker1278665	LG2	<hkxhk>	99.406	H	H	H	H	H	B	H	H	H	H	H	B	A	B	B	A	H	H	H	A	H	H	B	A	H	A	H	H	H	B	A	A	H	H	H	H	H	H	H	A	A	H	A	A	H	H
Marker1248480	LG2	<hkxhk>	100.057	H	H	H	H	H	A	H	H	H	H	H	A	B	A	A	B	H	H	H	B	H	H	A	B	H	B	H	H	H	A	B	B	H	H	H	H	H	H	H	B	B	H	B	B	H	H
Marker1097888	LG2	<hkxhk>	100.965	B	A	B	B	H	H	B	A	B	B	B	H	H	H	H	H	A	A	B	H	A	B	H	H	B	H	A	A	B	H	H	H	B	B	B	B	A	B	A	H	H	B	H	H	B	B
Marker1178643	LG2	<hkxhk>	101.225	H	H	H	H	B	A	H	H	H	H	H	A	B	A	A	B	H	H	H	B	H	H	A	B	H	B	H	H	H	A	B	B	H	H	H	H	H	H	H	B	B	H	B	B	H	H
Marker1356545	LG2	<hkxhk>	101.354	H	H	H	H	A	B	H	H	H	H	H	B	A	B	B	A	H	H	H	A	H	H	B	A	H	A	H	H	H	B	A	A	H	H	H	H	H	H	H	A	A	H	A	A	H	H
Marker1253854	LG2	<hkxhk>	101.874	H	H	H	H	H	B	H	H	H	H	H	B	A	B	B	A	H	H	H	A	H	H	B	A	H	A	H	H	H	B	A	A	H	H	H	H	H	H	B	A	A	H	A	A	H	H
Marker1167087	LG2	<hkxhk>	102.004	B	A	B	B	B	H	B	A	B	B	B	H	H	H	H	H	A	A	B	H	A	B	H	H	B	H	A	A	B	H	H	H	B	B	B	B	A	B	H	H	H	B	H	H	B	B
Marker1296182	LG2	<hkxhk>	110.802	H	H	H	H	B	A	H	H	H	H	H	A	B	A	A	B	A	H	H	B	H	H	A	B	H	B	H	H	H	A	B	B	H	H	H	H	H	H	A	B	B	H	B	B	H	H
Marker1334789	LG2	<hkxhk>	111.451	H	H	H	H	A	B	H	H	H	H	H	B	A	B	B	A	B	H	H	A	H	H	B	A	H	A	H	H	H	B	A	A	H	H	H	H	H	H	B	A	A	H	A	A	H	H
Marker1298555	LG2	<hkxhk>	111.451	H	H	H	H	B	A	H	H	H	H	H	A	B	A	A	B	A	H	H	B	H	H	A	B	H	B	H	H	H	A	B	B	H	H	H	H	H	H	A	B	B	H	B	B	H	H
Marker1202346	LG2	<hkxhk>	111.58	H	H	H	H	B	A	H	H	H	H	H	A	B	A	A	B	A	H	H	B	H	H	A	B	H	B	H	H	H	A	B	B	H	H	H	H	H	H	A	B	B	H	B	B	H	H
Marker1147341	LG2	<hkxhk>	121.059	H	H	H	H	B	A	H	H	H	B	H	A	B	A	A	B	A	H	H	B	H	H	A	B	H	B	H	A	H	A	B	B	H	H	H	H	H	H	A	B	B	H	B	B	H	H
Marker1136789	LG2	<hkxhk>	121.968	A	B	A	A	H	H	A	B	A	H	A	H	H	H	H	H	H	B	A	H	B	A	H	H	A	H	B	H	A	H	H	H	A	A	A	A	B	A	H	H	H	A	H	H	A	A
Marker1318361	LG2	<hkxhk>	122.097	B	A	B	B	H	H	B	A	B	H	B	H	H	H	H	H	H	A	B	H	A	B	H	H	B	H	A	H	B	H	H	H	B	B	B	B	A	B	H	H	H	B	H	H	B	B
Marker1292525	LG2	<hkxhk>	129.858	A	B	A	A	H	A	A	B	A	H	A	H	H	B	H	A	H	B	H	H	B	H	H	H	A	H	B	H	A	H	H	H	A	A	A	A	B	A	H	H	H	A	B	A	A	A
Marker1393016	LG2	<hkxhk>	129.988	A	B	A	A	H	A	A	B	A	H	A	H	H	B	H	A	H	B	H	H	B	H	H	H	A	H	B	H	A	H	H	H	A	A	A	A	B	A	H	H	H	A	B	A	A	A
Marker1090281	LG2	<hkxhk>	143.118	B	A	B	B	B	B	B	H	B	H	B	H	H	A	H	B	H	A	A	H	H	H	H	H	B	H	A	H	B	B	H	H	B	B	B	B	A	B	H	H	H	B	H	H	B	B
Marker1157225	LG2	<hkxhk>	147.411	H	H	H	H	B	H	H	A	H	B	H	A	B	H	A	H	A	H	H	B	B	B	A	B	H	B	H	A	H	H	B	B	H	H	H	H	H	H	A	B	B	B	A	A	H	H
Marker1441392	LG2	<hkxhk>	149.103	A	B	A	A	A	A	A	H	A	H	A	H	H	B	H	A	H	B	B	H	H	H	H	H	A	H	B	H	A	A	H	H	A	A	A	A	B	A	H	H	H	H	H	H	A	A
Marker1339003	LG2	<hkxhk>	149.493	B	A	B	B	A	B	B	H	B	H	B	H	H	A	H	B	H	A	A	H	H	H	H	H	B	H	A	H	B	B	H	H	B	B	B	B	A	B	H	H	H	H	H	H	B	B
Marker1075772	LG2	<hkxhk>	151.056	H	H	H	H	H	H	A	A	H	B	H	A	B	H	A	H	A	H	H	B	B	B	A	B	H	B	H	A	H	H	B	B	H	H	H	H	H	H	A	H	B	B	A	A	H	H
Marker1343020	LG2	<hkxhk>	164.364	H	H	H	H	B	H	H	A	H	B	H	A	B	H	A	H	A	H	H	B	B	B	A	B	H	B	H	A	H	H	B	B	A	H	H	H	H	H	A	H	B	B	A	A	H	H
Marker1166599	LG2	<hkxhk>	166.322	A	B	A	A	X	A	A	H	A	H	A	H	H	B	H	A	H	B	B	H	H	H	H	H	A	H	B	H	A	A	H	H	A	A	A	A	B	A	H	A	H	H	H	H	A	A
Marker1077960	LG2	<hkxhk>	173.237	H	H	H	H	B	H	H	A	H	B	H	H	B	H	A	H	A	H	H	B	B	B	A	B	H	B	H	A	H	H	B	B	H	H	H	H	H	H	A	H	B	B	A	A	B	H
Marker1351674	LG2	<hkxhk>	178.561	H	H	H	H	A	H	H	B	H	A	H	H	A	H	B	H	B	H	H	A	A	A	B	A	H	A	H	B	H	H	A	A	H	H	H	H	H	H	B	H	A	A	B	B	A	H
Marker1141801	LG2	<hkxhk>	178.691	H	H	H	H	A	H	H	B	H	A	H	H	A	H	B	H	B	H	H	A	A	A	B	A	H	A	H	B	H	H	A	A	H	H	H	H	H	H	B	H	A	A	B	B	A	H
Marker1245841	LG2	<hkxhk>	178.82	H	H	H	H	A	H	H	B	H	A	H	H	A	H	B	H	B	H	H	A	A	A	B	A	H	A	H	B	H	H	A	A	H	H	H	H	H	H	B	H	A	A	B	B	A	H
Marker1310522	LG2	<hkxhk>	178.95	H	H	H	H	B	H	H	A	H	B	H	H	B	H	A	H	A	H	H	B	B	B	A	B	H	B	H	A	H	H	B	B	H	H	H	H	H	H	A	H	B	B	A	A	B	H
Marker1110024	LG2	<hkxhk>	180.512	H	H	H	H	A	H	H	B	H	A	H	H	A	H	B	H	B	H	H	A	A	A	B	A	H	A	H	B	H	H	A	A	H	H	H	H	H	H	B	H	A	A	B	B	A	H
Marker1218072	LG2	<hkxhk>	182.199	H	H	H	H	B	H	H	A	H	B	H	H	B	H	A	H	A	H	H	B	B	B	A	B	H	B	H	A	H	H	B	B	H	H	H	H	H	H	A	H	B	B	A	A	B	H
Marker1401084	LG2	<hkxhk>	183.498	H	H	H	H	B	H	H	A	H	B	H	H	B	H	A	H	A	H	H	B	B	B	A	B	H	B	H	A	H	H	B	B	H	H	H	H	H	H	A	H	B	B	A	A	B	H
Marker1342796	LG2	<hkxhk>	185.846	H	H	B	H	B	H	H	A	H	B	B	H	B	H	A	H	H	H	H	B	B	B	A	B	H	B	H	A	H	B	B	H	H	H	H	H	H	H	A	H	B	B	A	A	B	H
Marker1255775	LG2	<hkxhk>	186.106	H	H	A	H	A	H	H	B	H	A	A	H	A	H	B	H	H	H	H	A	A	A	B	A	H	A	H	B	H	A	A	H	H	H	H	H	H	H	B	H	A	A	B	B	A	H
Marker1263540	LG2	<hkxhk>	187.923	A	B	H	A	H	A	A	H	A	H	H	B	H	B	H	A	A	B	B	H	H	H	H	H	A	H	B	A	A	H	H	A	A	A	A	A	B	A	H	A	H	H	H	H	H	A
Marker1166770	LG2	<hkxhk>	190.686	H	H	B	H	B	H	H	A	H	B	B	H	B	H	A	H	H	H	H	B	B	B	A	B	H	B	H	H	H	B	B	H	H	H	H	H	A	H	A	H	B	B	A	A	B	H
Marker1375037	LG2	<hkxhk>	190.777	H	H	B	H	B	H	H	A	H	B	B	H	B	H	A	H	H	H	H	B	B	B	A	B	H	B	H	H	H	B	B	H	H	H	H	H	A	H	A	H	B	B	A	A	B	H
Marker1311325	LG2	<hkxhk>	191.089	H	H	B	H	B	H	H	A	H	B	B	H	B	H	A	H	H	H	H	B	B	B	A	B	H	B	H	H	H	B	B	H	H	H	H	H	A	H	A	H	B	B	A	A	B	H
Marker1110159	LG2	<hkxhk>	191.239	H	H	B	H	B	H	H	A	H	B	B	H	B	H	A	H	H	H	H	B	B	B	A	B	H	B	H	H	H	B	B	H	H	H	H	H	A	H	A	H	B	B	A	A	B	H
Marker1311599	LG2	<hkxhk>	191.528	H	H	B	H	B	H	H	A	H	B	B	H	B	H	A	H	H	H	H	B	B	B	A	B	H	B	H	H	H	B	B	H	H	H	H	H	A	H	A	H	B	B	A	A	B	H
Marker1321405	LG2	<hkxhk>	191.837	H	H	A	H	A	H	H	B	H	A	A	H	A	H	B	H	H	H	H	A	A	A	B	A	H	A	H	H	H	A	A	H	H	H	H	H	B	H	B	H	A	A	B	B	A	H
Marker1256080	LG2	<hkxhk>	191.966	H	H	A	H	A	H	H	B	H	A	A	H	A	H	B	H	H	H	H	A	A	A	B	A	H	A	H	H	H	A	A	H	H	H	H	H	B	H	B	H	A	A	B	B	A	H
Marker1276793	LG2	<hkxhk>	199.656	H	B	A	H	A	H	H	B	H	A	A	H	A	H	B	H	H	H	H	A	A	H	B	A	H	A	H	H	H	A	A	H	H	H	H	H	B	H	B	H	A	A	B	B	A	H
Marker1125118	LG2	<hkxhk>	199.656	H	A	B	H	B	H	H	A	H	B	B	H	B	H	A	H	H	H	H	B	B	H	A	B	H	B	H	H	H	B	B	H	H	H	H	H	A	H	A	H	B	B	A	A	B	H
Marker1437622	LG2	<hkxhk>	199.656	H	A	B	H	B	H	H	A	H	B	B	H	B	H	A	H	H	H	H	B	B	H	A	B	H	B	H	H	H	B	B	H	H	H	H	H	A	H	A	H	B	B	A	A	B	H
Marker1411873	LG2	<hkxhk>	200.565	H	B	A	H	A	H	H	B	A	A	A	H	A	H	B	H	H	H	H	A	A	H	B	A	H	A	H	H	H	A	A	H	H	H	H	H	B	H	B	H	H	A	B	B	A	H
Marker1318195	LG2	<hkxhk>	200.565	H	A	B	H	B	H	H	A	B	B	B	H	B	H	A	H	H	H	H	B	B	H	A	B	H	B	H	H	H	B	B	H	H	H	H	H	A	H	A	H	H	B	A	A	B	H
Marker1098531	LG2	<hkxhk>	200.565	H	B	A	H	A	H	H	B	A	A	A	H	A	H	B	H	H	H	H	A	A	H	B	A	H	A	H	H	H	A	A	H	H	H	H	H	B	H	B	H	H	A	B	B	A	H
Marker1435292	LG2	<hkxhk>	200.565	H	A	B	H	B	H	H	A	B	B	B	H	B	H	A	H	H	H	H	B	B	H	A	B	H	B	H	H	H	B	B	H	H	H	H	H	A	H	A	H	H	B	A	A	B	H
Marker1200887	LG2	<hkxhk>	201.345	A	H	H	A	H	A	A	H	H	H	H	B	H	B	H	A	A	B	B	H	H	A	H	H	A	H	B	A	A	H	H	A	A	A	A	A	H	A	H	A	A	H	H	H	H	A
Marker1141721	LG2	<hkxhk>	202.124	H	B	A	H	A	H	H	B	A	A	A	H	A	H	B	H	H	H	H	A	A	H	B	A	H	A	H	H	H	A	H	H	H	H	H	H	B	H	B	H	H	A	B	B	A	H
Marker1138895	LG2	<hkxhk>	203.163	H	A	B	H	B	H	H	A	B	B	B	H	B	H	A	H	H	H	H	B	B	H	A	B	H	B	H	H	H	B	H	H	B	H	H	H	A	H	A	H	H	B	A	A	B	H
Marker1383218	LG2	<hkxhk>	204.073	A	H	H	A	H	A	A	H	H	H	H	B	H	B	H	A	A	B	B	H	H	A	H	H	A	H	B	A	A	H	A	A	H	A	A	A	H	A	H	A	A	H	H	H	H	A
Marker1351825	LG2	<hkxhk>	204.722	H	B	A	H	A	H	H	B	A	A	A	H	A	H	B	H	H	H	H	A	A	H	B	A	H	A	H	H	H	A	H	H	A	H	H	H	B	H	B	H	H	A	B	B	A	H
Marker1395620	LG2	<hkxhk>	205.373	H	A	B	H	B	H	H	A	B	B	B	H	B	H	A	H	H	H	H	B	B	H	A	B	H	B	H	H	H	B	H	H	B	H	H	H	A	H	A	H	H	B	A	A	B	H
Marker1350680	LG2	<hkxhk>	207.327	B	H	H	B	H	B	B	H	H	H	H	A	H	A	H	B	B	A	A	H	H	B	H	H	B	H	A	B	B	H	B	B	H	B	B	B	H	B	H	B	B	H	H	H	H	B
Marker1401825	LG2	<hkxhk>	210.578	A	H	H	A	H	A	A	H	H	H	H	B	H	B	A	A	A	B	B	H	H	A	H	H	A	H	B	A	A	H	A	A	H	A	A	A	H	A	H	A	A	H	H	H	H	A
Marker1297920	LG2	<hkxhk>	213.05	A	H	H	A	H	A	A	H	H	H	H	B	H	B	A	A	A	B	B	H	H	A	H	H	A	H	B	A	A	H	A	A	H	A	A	A	H	A	H	A	A	H	H	H	H	A
Marker1211307	LG2	<hkxhk>	218.387	H	A	B	H	B	H	H	A	B	B	B	H	B	H	H	A	H	H	H	B	B	H	A	B	H	H	H	H	H	B	H	H	B	B	H	H	A	H	A	H	H	B	A	A	B	H
Marker1404092	LG2	<hkxhk>	218.65	H	A	B	H	B	H	H	A	B	B	B	H	B	H	H	A	H	H	H	B	B	H	A	B	H	H	H	H	H	B	H	H	B	B	H	H	A	H	A	H	H	B	A	A	B	H
Marker1286318	LG2	<hkxhk>	219.036	H	B	A	H	H	H	H	B	A	A	A	H	A	H	H	B	H	H	H	A	A	H	B	A	H	H	H	H	H	A	H	H	A	A	H	H	B	H	B	H	H	A	B	B	A	H
Marker1378866	LG2	<hkxhk>	220.981	A	H	H	A	B	A	A	H	H	H	H	B	H	B	A	H	A	B	B	H	H	A	H	H	A	A	B	A	A	H	A	A	H	A	A	A	H	A	H	A	A	H	H	H	H	A
Marker1214257	LG2	<hkxhk>	221.501	H	B	A	H	A	H	H	B	A	A	A	H	A	H	H	B	H	H	H	A	A	H	B	A	H	H	H	H	H	A	H	H	A	H	H	H	B	H	B	H	H	A	B	B	A	H
Marker1073210	LG2	<hkxhk>	223.058	B	H	H	B	H	B	B	H	H	H	H	A	B	A	B	H	B	A	A	H	H	B	H	H	B	B	A	B	B	H	B	B	H	H	B	B	H	B	H	B	B	H	H	A	H	B
Marker1271099	LG2	<hkxhk>	223.836	A	H	H	A	H	H	A	H	H	H	H	B	A	B	A	H	A	X	B	H	H	A	H	H	A	A	B	A	A	H	A	A	H	H	A	A	H	A	H	A	A	H	H	B	H	A
Marker1148116	LG2	<hkxhk>	227.999	B	H	H	B	H	A	B	H	H	H	H	A	B	A	B	H	B	H	A	H	H	B	H	H	B	B	A	B	B	H	B	B	H	H	B	B	H	B	H	B	B	H	H	A	H	B
Marker1215039	LG2	<hkxhk>	228.388	H	B	A	H	A	H	H	B	A	A	A	H	H	H	H	B	H	B	H	A	A	H	B	A	H	H	H	H	H	A	H	H	A	A	H	H	B	H	B	H	H	A	B	H	A	H
Marker1402839	LG2	<hkxhk>	229.038	H	A	B	H	B	H	H	A	B	B	B	H	H	H	H	A	H	A	H	B	B	H	A	B	H	H	H	H	H	B	H	H	B	B	H	H	A	H	A	H	H	B	A	H	B	H
Marker1103921	LG2	<hkxhk>	231.637	A	H	H	A	H	B	A	H	H	H	H	B	A	B	A	H	A	H	B	H	H	A	H	H	A	A	B	A	A	H	A	A	H	H	A	A	H	A	H	A	A	H	H	B	H	H
Marker1406785	LG2	<hkxhk>	235.941	B	B	A	H	A	H	H	B	A	A	A	H	H	H	H	B	H	B	H	A	A	H	B	H	H	H	H	H	H	A	H	H	A	A	H	H	B	H	B	H	B	A	B	H	H	A
Marker1330560	LG2	<hkxhk>	237.366	H	H	H	A	H	B	A	H	H	H	H	B	A	B	A	H	A	H	B	H	H	A	H	A	A	A	B	A	A	H	A	A	H	H	A	A	H	A	H	A	H	H	H	B	A	H
Marker1350724	LG2	<hkxhk>	238.409	A	A	B	H	B	H	H	H	B	B	B	H	H	H	H	A	H	A	H	B	B	H	A	H	H	H	H	H	H	B	H	H	B	B	H	H	A	B	A	H	A	B	A	H	H	B
Marker1170776	LG2	<hkxhk>	239.718	B	B	A	H	A	H	H	H	A	A	A	H	H	H	H	B	H	B	H	A	A	H	B	H	H	H	H	H	H	A	H	H	A	A	H	H	B	A	B	H	H	A	B	H	H	A
Marker1400686	LG2	<hkxhk>	240.109	A	A	B	H	B	H	H	H	B	B	B	H	H	H	H	A	H	A	H	B	B	H	A	H	H	H	H	H	H	B	H	H	B	B	H	H	A	B	A	H	H	B	A	H	H	B
Marker1291567	LG2	<hkxhk>	242.717	B	B	A	H	A	H	H	H	A	A	A	H	H	H	H	B	H	B	H	A	A	H	B	H	H	H	H	H	H	A	H	H	A	A	H	H	B	A	B	H	H	A	H	H	H	A
Marker1370636	LG2	<hkxhk>	243.754	B	B	A	H	A	H	H	H	A	A	A	H	H	H	H	B	H	B	H	A	A	H	B	H	H	H	H	H	H	A	H	H	A	A	H	H	B	A	B	H	H	A	H	H	H	A
Marker1129334	LG2	<hkxhk>	244.014	A	A	B	H	B	H	H	H	B	B	B	H	H	H	H	A	H	A	H	B	B	H	A	H	H	H	H	H	H	B	H	H	B	B	H	H	A	B	A	H	H	B	H	H	H	B
Marker1240662	LG2	<hkxhk>	245.571	H	H	H	B	A	A	B	A	H	H	H	A	B	A	B	H	B	H	A	H	H	B	H	B	B	B	A	B	B	H	B	B	H	H	B	B	H	H	H	B	B	H	A	A	B	H
Marker1313429	LG2	<hkxhk>	245.83	A	A	B	H	H	H	H	H	B	B	B	H	H	H	H	A	H	A	H	B	B	H	A	H	H	H	H	H	H	B	H	H	B	B	H	H	A	B	A	H	H	B	H	H	H	B
Marker1203746	LG2	<hkxhk>	246.998	A	A	B	H	H	H	H	H	B	B	B	H	H	H	H	A	H	A	H	B	B	H	A	H	H	H	H	H	H	B	H	H	B	B	H	H	A	B	A	H	H	B	H	H	H	B
Marker1308632	LG2	<hkxhk>	249.857	B	B	A	H	H	H	H	H	A	A	A	H	H	H	H	B	H	B	H	A	A	H	B	H	H	H	H	H	H	A	H	H	A	A	H	H	B	A	B	H	H	A	B	H	H	A
Marker1385605	LG2	<hkxhk>	249.986	B	B	A	H	H	H	H	H	A	A	A	H	H	H	H	B	H	B	H	A	A	H	B	H	H	H	H	H	H	A	H	H	A	A	H	H	B	A	B	H	H	A	B	H	H	A
Marker1274451	LG2	<hkxhk>	250.116	A	A	B	H	H	H	H	H	B	B	B	H	H	H	H	A	H	A	H	B	B	H	A	H	H	H	H	H	H	B	H	H	B	B	H	H	A	B	A	H	H	B	A	H	H	B
Marker1367775	LG2	<hkxhk>	250.245	A	A	B	H	H	H	H	H	B	B	B	H	H	H	H	A	H	A	H	B	B	H	A	H	H	H	H	H	H	B	H	H	B	B	H	H	A	B	A	H	H	B	A	H	H	B
Marker1068507	LG2	<hkxhk>	250.375	B	B	A	H	H	H	H	H	A	A	A	H	H	H	H	B	H	B	H	A	A	H	B	H	H	H	H	H	H	A	H	H	A	A	H	H	B	A	B	H	H	A	B	H	H	A
Marker1188566	LG2	<hkxhk>	250.375	B	B	A	H	H	H	H	H	A	A	A	H	H	H	H	B	H	B	H	A	A	H	B	H	H	H	H	H	H	A	H	H	A	A	H	H	B	A	B	H	H	A	B	H	H	A
Marker1136858	LG2	<hkxhk>	250.504	B	B	A	H	H	H	H	H	A	A	A	H	H	H	H	B	H	B	H	A	A	H	B	H	H	H	H	H	H	A	H	H	A	A	H	H	B	A	B	H	H	A	B	H	H	A
Marker1074785	LG2	<hkxhk>	250.944	A	A	B	H	H	H	H	H	B	B	B	H	H	H	H	A	H	A	H	B	B	H	A	H	H	H	H	H	H	B	H	H	B	B	H	H	A	B	A	H	H	B	A	H	H	B
Marker1317886	LG2	<hkxhk>	252.069	A	A	B	H	H	H	H	H	B	B	B	H	H	H	H	A	H	A	H	B	B	H	A	H	H	H	H	H	H	B	H	H	B	B	H	H	A	B	A	H	H	B	A	H	H	B
Marker1390299	LG2	<hkxhk>	252.46	B	B	A	H	H	H	H	H	A	A	A	H	H	H	H	B	H	B	H	A	A	H	B	H	H	H	H	H	H	A	H	H	A	A	H	H	B	A	B	H	H	A	B	H	H	A
Marker1170441	LG2	<hkxhk>	254.815	B	B	A	H	H	H	H	H	A	A	A	H	H	H	H	B	H	B	H	A	A	H	B	H	H	H	H	H	H	A	H	H	A	A	H	H	B	A	B	H	H	A	H	H	H	A
Marker1233214	LG2	<hkxhk>	256.117	H	H	H	B	A	A	B	A	H	H	H	A	B	A	B	H	B	H	A	H	H	B	H	B	B	B	A	B	B	H	B	B	H	H	B	B	H	H	H	B	B	H	A	A	B	H
Marker1235474	LG2	<hkxhk>	256.767	B	B	A	H	H	H	H	H	A	A	A	H	H	H	H	B	H	B	H	A	A	H	B	H	H	H	H	H	H	A	H	H	A	A	H	H	B	A	B	H	H	A	H	H	H	A
Marker1083191	LG2	<hkxhk>	256.897	A	A	B	H	H	H	H	H	B	B	B	H	H	H	H	A	H	A	H	B	B	H	A	H	H	H	H	H	H	B	H	H	B	B	H	H	A	B	A	H	H	B	H	H	H	B
Marker1259290	LG2	<hkxhk>	260.81	H	H	H	A	X	B	A	B	H	H	H	B	A	B	A	H	A	X	B	H	H	A	B	X	A	A	B	H	A	H	A	A	H	H	A	A	H	H	X	A	A	X	B	B	A	H
Marker169562	LG3	<hkxhk>	16.685	H	A	H	H	H	A	B	B	B	H	H	H	H	H	A	B	B	H	H	H	B	A	H	B	B	H	H	H	H	B	B	H	A	H	H	A	H	A	H	A	B	H	A	A	H	B
Marker196785	LG3	<hkxhk>	17.852	H	B	H	H	H	B	A	A	A	H	H	H	H	H	B	A	A	H	H	H	A	B	H	A	A	H	H	H	H	A	A	H	B	H	H	B	H	B	H	B	A	B	B	B	A	A
Marker97170	LG3	<hkxhk>	17.981	H	B	H	H	H	B	A	A	A	H	H	H	H	H	B	A	A	H	H	H	A	B	H	A	A	H	H	H	H	A	A	H	B	H	H	B	H	B	H	B	A	B	B	B	H	A
Marker97836	LG3	<hkxhk>	17.981	B	H	B	B	B	H	H	H	H	A	A	A	A	B	H	H	H	A	B	B	H	H	B	H	H	A	A	B	A	H	H	A	H	B	A	H	A	H	A	H	H	H	H	H	B	H
Marker143701	LG3	<hkxhk>	17.981	A	H	A	A	A	H	H	H	H	B	B	B	B	A	H	H	H	B	A	A	H	H	A	H	H	B	B	A	B	H	H	B	H	A	B	H	B	H	B	H	H	H	H	H	A	H
Marker123224	LG3	<hkxhk>	19.732	B	B	B	B	X	H	H	H	H	A	A	A	A	B	H	H	H	A	B	B	H	H	B	H	H	A	A	B	A	H	H	A	H	B	A	H	A	A	A	H	H	H	H	H	H	H
Marker72815	LG3	<hkxhk>	19.787	A	A	A	A	H	H	H	H	H	B	B	B	B	A	H	H	H	B	A	A	H	H	A	H	H	B	B	A	B	H	H	B	H	A	B	H	B	B	B	H	H	H	H	H	H	H
Marker61066	LG3	<hkxhk>	21.173	B	B	B	B	H	H	H	H	H	A	A	A	A	B	H	H	H	A	B	B	H	H	B	H	H	A	A	B	A	H	H	A	H	B	A	H	A	A	A	H	H	H	H	H	H	H
Marker40732	LG3	<hkxhk>	23.31	B	B	B	B	H	H	H	H	H	A	A	A	A	B	H	H	H	A	B	B	H	H	B	H	H	A	A	B	A	H	H	A	H	B	A	H	A	A	A	H	H	H	H	H	H	H
Marker199406	LG3	<hkxhk>	23.833	A	A	A	H	A	H	H	H	H	B	B	B	B	A	H	H	H	B	A	A	H	H	A	H	H	B	B	A	B	H	H	B	H	A	B	H	B	B	B	H	H	H	H	H	H	H
Marker4939	LG3	<hkxhk>	25.649	H	H	H	B	H	A	B	B	B	H	H	H	H	H	A	B	B	H	H	H	B	A	H	B	B	H	H	H	H	B	B	H	A	H	H	A	H	H	H	A	B	A	A	A	B	B
Marker104732	LG3	<hkxhk>	26.037	B	B	H	H	B	H	H	H	H	A	A	A	A	B	H	H	H	A	B	B	H	H	B	H	H	A	A	B	A	H	H	A	H	B	A	H	A	A	A	H	H	H	H	H	H	H
Marker22292	LG3	<hkxhk>	27.984	B	H	A	A	A	B	A	A	A	H	H	H	H	H	B	A	A	H	H	H	A	B	H	A	A	H	H	H	H	A	A	H	B	H	H	B	H	H	H	B	A	B	B	B	A	A
Marker112265	LG3	<hkxhk>	28.113	A	H	B	B	B	A	B	B	B	H	H	H	H	H	A	B	B	H	H	H	B	A	H	B	B	H	H	H	H	B	B	H	A	H	H	A	H	H	H	A	B	A	A	A	B	B
Marker206301	LG3	<hkxhk>	31.619	H	A	H	H	H	H	A	H	H	B	B	B	B	A	B	H	H	B	A	A	H	H	A	H	H	B	B	A	B	H	H	B	H	H	B	H	B	B	B	H	A	H	H	H	H	H
Marker81521	LG3	<hkxhk>	33.306	H	B	H	H	H	H	B	H	H	A	A	A	A	B	A	H	H	A	B	B	H	H	B	H	H	A	A	B	A	H	H	A	H	H	A	H	A	A	A	H	B	H	H	H	H	H
Marker19076	LG3	<hkxhk>	34.218	H	A	H	H	H	H	A	H	H	B	B	B	B	A	B	H	H	B	A	A	H	H	A	H	H	B	B	A	H	H	H	B	H	H	B	H	B	B	B	H	A	H	H	H	H	H
Marker39968	LG3	<hkxhk>	34.218	H	B	H	H	H	H	B	H	H	A	A	A	A	B	A	H	H	A	B	B	H	H	B	H	H	A	A	B	H	H	H	A	H	H	A	H	A	A	A	H	B	H	H	H	H	H
Marker8002	LG3	<hkxhk>	35.127	H	A	H	H	A	H	A	H	H	B	B	B	B	A	B	H	H	B	A	A	H	H	A	H	H	B	B	A	H	H	H	B	H	H	B	H	B	B	B	H	A	H	H	H	H	H
Marker194232	LG3	<hkxhk>	36.553	B	H	A	A	H	B	H	A	A	H	H	H	H	H	H	A	A	H	H	A	A	B	H	A	A	H	H	H	A	A	A	H	B	A	H	B	H	H	H	B	H	B	B	B	A	A
Marker116386	LG3	<hkxhk>	37.597	A	H	B	B	H	A	H	B	B	H	H	H	H	H	H	B	B	H	H	B	B	A	H	B	B	H	H	H	B	B	B	H	A	B	H	A	H	H	H	A	H	A	A	A	B	B
Marker148315	LG3	<hkxhk>	40.467	B	H	A	A	H	B	H	A	A	H	H	H	H	H	H	A	A	H	H	A	A	B	H	A	A	H	H	H	A	A	A	H	B	A	H	B	H	H	H	B	H	B	B	B	A	A
Marker60217	LG3	<hkxhk>	41.245	H	B	H	H	H	H	B	H	H	A	A	A	A	B	A	H	H	A	B	H	H	H	B	H	H	A	A	B	H	H	H	A	H	H	A	H	A	A	A	H	B	H	H	H	B	H
Marker107300	LG3	<hkxhk>	43.844	A	H	B	B	H	A	H	B	B	H	H	H	H	H	H	B	B	H	H	B	B	A	H	B	B	H	H	H	B	B	B	H	H	B	H	A	H	H	H	A	H	A	A	A	A	B
Marker44965	LG3	<hkxhk>	45.013	B	H	A	A	H	B	H	A	A	H	H	H	H	H	H	A	A	H	H	A	A	B	H	A	A	H	H	H	A	A	A	H	H	A	H	B	H	H	H	B	H	B	B	B	B	A
Marker56731	LG3	<hkxhk>	46.44	H	A	H	H	H	H	A	H	A	B	B	B	B	A	B	H	H	B	A	H	H	H	A	H	H	B	B	A	H	H	H	B	A	H	B	H	B	B	B	H	A	H	H	H	H	H
Marker7189	LG3	<hkxhk>	46.699	H	A	H	H	H	H	A	H	A	B	B	B	B	A	B	H	H	B	A	H	H	H	A	H	H	B	B	A	H	H	H	B	A	H	B	H	B	B	B	H	A	H	H	H	H	H
Marker139685	LG3	<hkxhk>	47.866	H	A	H	H	H	H	A	H	A	B	B	B	B	A	B	H	H	B	A	H	H	B	A	H	H	B	B	A	H	H	H	B	A	H	B	B	B	B	B	H	A	H	H	H	H	H
Marker134385	LG3	<hkxhk>	50.594	H	A	H	H	H	H	A	H	A	B	B	B	B	A	B	H	H	B	A	H	H	B	A	H	H	B	B	A	H	H	H	B	A	H	B	B	B	B	B	H	A	H	H	H	H	H
Marker94712	LG3	<hkxhk>	52.28	A	H	B	B	H	A	H	B	H	A	H	H	H	H	H	B	B	H	H	B	B	H	H	B	B	H	H	H	B	B	B	A	H	B	H	H	H	H	H	A	H	A	A	A	A	B
Marker184757	LG3	<hkxhk>	53.446	B	H	A	A	H	B	H	A	H	B	H	H	H	H	H	A	A	H	H	A	A	H	H	A	A	H	H	H	A	A	A	B	H	A	H	H	H	H	H	B	H	B	B	B	B	A
Marker35908	LG3	<hkxhk>	54.743	H	A	H	H	A	H	A	H	A	H	B	B	B	A	B	H	H	B	A	H	H	B	A	H	H	B	B	A	H	H	H	H	A	H	B	B	B	B	B	H	A	H	H	H	H	H
Marker120524	LG3	<hkxhk>	55.52	B	H	A	A	H	B	H	A	H	B	H	H	H	H	H	A	A	H	H	A	A	H	H	A	A	H	H	H	A	A	A	B	H	A	H	H	H	H	H	B	H	B	B	B	B	A
Marker94895	LG3	<hkxhk>	56.041	B	H	A	A	H	B	H	A	H	B	H	H	H	H	H	A	A	H	H	A	A	H	H	A	A	B	H	H	A	A	A	B	H	A	H	H	H	H	H	B	H	B	H	B	B	A
Marker124414	LG3	<hkxhk>	58.641	H	A	H	H	B	H	A	H	A	H	B	B	B	A	B	A	H	B	A	H	H	B	A	H	H	H	B	A	H	H	H	H	A	H	B	B	B	B	B	H	A	H	A	H	H	H
Marker137243	LG3	<hkxhk>	59.937	H	B	H	H	A	H	B	H	B	H	A	A	A	B	A	B	H	A	B	H	H	A	B	H	H	H	A	B	H	H	H	H	B	H	A	A	A	A	A	H	B	H	B	H	H	H
Marker69854	LG3	<hkxhk>	61.105	H	B	H	H	A	H	B	H	B	H	A	A	A	B	A	B	H	A	B	H	H	A	B	H	H	H	A	B	H	H	H	H	B	H	A	A	A	A	A	H	B	H	B	H	H	H
Marker4316	LG3	<hkxhk>	61.755	H	B	H	H	A	H	B	H	B	H	A	A	A	B	A	B	H	A	B	H	H	A	B	H	H	H	A	B	H	H	H	H	B	H	A	A	A	A	A	H	B	H	B	H	H	H
Marker65486	LG3	<hkxhk>	66.058	H	B	H	H	B	H	B	H	B	H	A	A	A	H	A	B	H	A	B	H	H	A	B	H	H	B	A	B	H	H	H	B	B	H	A	H	A	A	A	H	B	H	B	H	H	H
Marker190540	LG3	<hkxhk>	66.578	H	A	H	H	A	H	A	H	A	H	B	B	B	H	B	A	H	B	A	H	H	B	A	H	H	A	B	A	H	H	H	A	A	H	B	H	B	B	B	H	A	H	A	H	H	H
Marker126111	LG3	<hkxhk>	67.488	A	H	B	B	H	A	H	B	H	A	A	H	H	A	H	H	B	H	H	B	B	H	H	B	B	H	H	H	B	B	B	H	H	B	H	B	H	H	H	A	H	A	H	A	A	B
Marker139122	LG3	<hkxhk>	69.305	A	H	B	B	H	A	H	B	H	A	A	H	H	A	H	H	B	H	H	B	B	H	H	B	B	H	H	H	B	B	B	A	H	B	H	B	H	H	H	A	H	A	H	A	A	B
Marker171150	LG3	<hkxhk>	70.603	B	H	A	A	H	B	H	A	H	B	B	H	H	B	H	H	A	H	H	A	A	H	H	A	A	H	H	H	A	A	A	B	H	A	H	A	H	H	H	B	H	B	H	B	B	A
Marker180525	LG3	<hkxhk>	70.669	B	H	A	A	H	B	H	A	H	B	B	H	H	B	H	H	A	H	H	A	A	H	H	A	A	H	H	H	A	A	A	B	H	A	H	A	H	H	H	B	H	B	H	B	B	A
Marker194100	LG3	<hkxhk>	74.004	B	H	A	A	H	B	H	A	H	B	B	H	H	B	H	H	A	H	H	A	A	H	H	A	A	H	H	H	A	A	A	B	H	A	H	A	H	H	A	B	A	B	H	B	B	A
Marker198046	LG3	<hkxhk>	75.436	H	B	H	H	B	H	B	H	B	H	H	A	A	H	A	B	H	A	B	H	H	A	B	H	H	B	A	B	H	H	H	B	B	H	A	H	A	A	H	H	H	H	B	H	H	H
Marker60489	LG3	<hkxhk>	76.215	B	H	A	A	H	B	H	A	H	B	B	H	H	B	H	H	A	H	H	A	A	H	H	A	A	H	H	H	A	A	A	H	H	A	H	A	H	H	A	B	A	B	H	B	B	A
Marker202250	LG3	<hkxhk>	76.995	A	H	B	B	H	A	H	B	H	A	A	H	H	A	H	H	B	H	H	B	B	H	H	B	B	H	H	H	B	B	B	H	H	B	H	B	H	H	B	A	B	A	H	A	A	B
Marker111113	LG3	<hkxhk>	78.685	A	H	B	B	A	A	H	B	H	A	A	H	H	A	H	H	B	H	H	B	B	H	H	B	B	H	H	H	B	B	B	H	H	B	H	B	H	H	B	A	B	A	H	A	A	B
Marker95456	LG3	<hkxhk>	82.327	A	H	B	B	B	A	H	B	H	A	A	H	H	A	H	H	B	H	H	B	B	H	H	B	B	H	B	H	B	B	B	H	H	B	H	B	H	H	B	A	B	A	H	A	A	B
Marker224248	LG3	<hkxhk>	82.587	B	H	A	A	A	B	H	A	H	B	B	H	H	B	H	H	A	H	H	A	A	H	H	A	A	H	A	H	A	A	A	H	H	A	H	A	H	H	A	B	A	B	H	B	B	A
Marker1548	LG3	<hkxhk>	84.021	A	H	B	B	B	A	H	B	H	A	A	H	H	A	H	H	B	H	H	B	B	H	H	B	B	H	B	H	B	B	B	H	H	B	H	B	H	H	B	A	B	A	H	A	A	B
Marker129303	LG3	<hkxhk>	88.847	B	H	A	A	H	H	H	A	H	B	B	H	H	B	H	H	A	H	H	A	H	H	H	A	A	H	A	A	A	A	A	H	H	A	H	A	H	H	A	B	A	B	H	B	B	A
Marker125915	LG3	<hkxhk>	90.403	A	H	B	B	H	H	H	B	H	A	A	H	H	A	H	H	B	H	H	B	H	H	H	B	B	H	B	B	B	B	B	H	H	B	H	B	H	H	B	A	B	A	H	A	A	B
Marker47878	LG3	<hkxhk>	95.738	H	B	H	H	A	B	B	H	B	H	H	H	A	H	A	B	H	A	B	H	B	A	B	H	H	B	H	H	H	H	H	B	B	H	A	H	A	A	H	H	H	H	B	H	H	H
Marker116821	LG3	<hkxhk>	97.042	A	H	B	B	H	H	H	B	H	A	A	A	H	A	H	H	B	H	H	B	H	H	H	B	B	H	B	B	H	B	B	H	H	B	H	B	H	H	B	A	B	A	H	A	A	B
Marker129859	LG3	<hkxhk>	97.433	H	B	H	H	A	B	B	H	B	H	H	H	A	H	A	B	H	A	B	H	B	A	B	H	H	B	H	H	B	H	H	B	B	H	A	H	A	A	H	H	H	H	B	H	H	H
Marker57124	LG3	<hkxhk>	97.433	H	B	H	H	A	B	B	H	B	H	H	H	A	H	A	B	H	A	B	H	B	A	B	H	H	B	H	H	B	H	H	B	B	H	A	H	A	A	H	H	H	H	B	H	H	H
Marker17740	LG3	<hkxhk>	97.433	H	B	H	H	A	B	B	H	B	H	H	H	A	H	A	B	H	A	B	H	B	A	B	H	H	B	H	H	B	H	H	B	B	H	A	H	A	A	H	H	H	H	B	H	H	H
Marker169923	LG3	<hkxhk>	99.39	H	A	H	H	B	A	A	H	A	H	H	H	B	H	B	A	H	B	A	H	A	B	A	H	H	A	H	H	A	H	H	A	A	H	B	H	B	B	H	H	H	H	A	H	H	H
Marker158471	LG3	<hkxhk>	100.952	A	H	B	B	H	H	H	B	H	A	A	A	H	A	H	H	B	H	H	B	H	H	H	B	B	H	B	B	H	B	B	H	H	B	H	B	H	H	B	A	B	A	H	A	A	B
Marker185763	LG3	<hkxhk>	101.341	A	H	B	B	H	H	H	B	H	A	A	A	H	A	H	H	B	H	H	B	H	H	H	B	B	H	B	B	H	B	B	H	H	B	H	B	H	H	B	A	B	A	H	A	A	B
Marker223878	LG3	<hkxhk>	105.255	H	A	H	H	B	H	A	H	A	H	H	H	B	H	B	A	H	B	A	H	A	B	A	H	H	A	H	H	A	H	H	A	A	H	B	H	B	B	H	H	H	H	A	H	H	H
Marker39012	LG3	<hkxhk>	109.824	H	B	H	H	B	H	B	H	B	H	H	H	A	H	A	H	H	A	B	H	B	H	B	H	H	B	H	H	B	H	H	B	B	H	A	H	A	A	H	H	H	H	B	H	H	H
Marker134332	LG3	<hkxhk>	112.291	A	H	B	B	H	B	H	B	H	A	A	A	H	A	H	B	B	H	H	B	H	B	H	B	H	H	B	H	H	B	B	H	H	B	H	B	H	H	B	A	B	A	H	A	A	B
Marker125789	LG3	<hkxhk>	113.593	H	A	H	H	H	H	A	H	A	H	H	H	B	H	B	H	H	B	A	H	A	H	A	H	H	A	H	B	A	H	H	A	A	H	B	H	B	B	H	H	H	H	A	H	H	H
Marker205670	LG3	<hkxhk>	114.375	H	A	H	H	H	H	A	H	A	H	H	H	B	H	B	H	H	B	A	H	A	H	A	H	H	A	H	B	A	H	H	A	A	H	B	H	B	B	H	H	H	H	A	H	H	H
Marker104995	LG3	<hkxhk>	116.197	H	A	H	H	H	H	A	H	A	H	H	H	B	H	B	H	H	B	A	H	A	H	A	H	H	A	H	B	A	H	H	A	A	H	B	H	B	B	H	H	H	H	A	H	H	H
Marker210241	LG3	<hkxhk>	116.977	H	A	H	H	H	H	A	H	A	H	H	H	B	H	B	H	H	B	A	H	A	H	A	H	H	A	H	H	A	H	H	A	A	H	B	H	B	B	H	H	H	H	A	H	H	H
Marker29237	LG3	<hkxhk>	117.236	A	H	B	B	A	B	H	B	H	A	A	A	H	A	H	B	B	H	H	B	H	B	H	B	B	H	B	B	H	B	B	H	H	B	H	B	H	H	B	A	B	A	H	A	A	B
Marker83097	LG3	<hkxhk>	118.405	A	H	B	B	A	B	H	B	H	A	A	A	H	A	H	B	B	H	H	B	H	B	H	B	H	H	B	B	H	B	B	H	H	B	H	B	H	H	B	A	B	A	H	A	A	B
Marker42724	LG3	<hkxhk>	118.925	B	H	A	A	B	A	H	A	H	B	B	B	H	B	H	A	A	H	H	A	H	A	H	A	H	H	A	A	H	A	A	H	H	A	H	A	H	H	A	B	A	B	H	B	B	A
Marker178371	LG3	<hkxhk>	119.575	B	H	A	A	B	A	H	A	H	B	B	B	H	B	H	A	A	H	H	A	H	A	H	A	H	H	A	H	H	A	A	H	H	A	H	A	H	H	A	B	A	B	H	B	B	A
Marker77734	LG3	<hkxhk>	121.918	H	B	H	A	H	H	B	H	B	H	H	H	A	H	A	H	H	A	B	H	B	H	B	H	A	B	H	A	B	H	H	B	B	H	A	H	A	A	H	H	H	H	B	H	H	H
Marker149494	LG3	<hkxhk>	122.438	H	A	H	B	H	H	A	H	A	H	H	H	B	H	B	H	H	B	A	H	A	H	A	H	B	A	H	B	A	H	H	A	A	H	B	H	B	B	H	H	H	H	A	H	H	A
Marker107673	LG3	<hkxhk>	122.698	H	A	H	B	H	H	A	H	A	H	H	H	B	H	B	H	H	B	A	H	A	H	A	H	B	A	H	B	A	H	H	A	A	H	B	H	B	B	H	H	H	H	A	H	H	A
Marker36981	LG3	<hkxhk>	122.828	H	B	H	A	H	H	B	H	B	H	H	H	A	H	A	H	H	A	B	H	B	H	B	H	A	B	H	A	B	H	H	B	B	H	A	H	A	A	H	H	H	H	B	H	H	B
Marker219281	LG3	<hkxhk>	122.828	H	B	H	A	H	H	B	H	B	H	H	H	A	H	A	H	H	A	B	H	B	H	B	H	A	B	H	A	B	H	H	B	B	H	A	H	A	A	H	H	H	H	B	H	H	B
Marker127297	LG3	<hkxhk>	122.828	H	A	H	B	H	H	A	H	A	H	H	H	B	H	B	H	H	B	A	H	A	H	A	H	B	A	H	B	A	H	H	A	A	H	B	H	B	B	H	H	H	H	A	H	H	A
Marker133476	LG3	<hkxhk>	122.828	H	B	H	A	H	H	B	H	B	H	H	H	A	H	A	H	H	A	B	H	B	H	B	H	A	B	H	A	B	H	H	B	B	H	A	H	A	A	H	H	H	H	B	H	H	B
Marker126885	LG3	<hkxhk>	122.828	H	A	H	B	H	H	A	H	A	H	H	H	B	H	B	H	H	B	A	H	A	H	A	H	B	A	H	B	A	H	H	A	A	H	B	H	B	B	H	H	H	H	A	H	H	A
Marker66751	LG3	<hkxhk>	122.828	H	B	H	A	H	H	B	H	B	H	H	H	A	H	A	H	H	A	B	H	B	H	B	H	A	B	H	A	B	H	H	B	B	H	A	H	A	A	H	H	H	H	B	H	H	B
Marker48035	LG3	<hkxhk>	122.957	H	A	H	B	H	H	A	H	A	H	H	H	B	H	B	H	H	B	A	H	A	H	A	H	B	A	H	B	A	H	H	A	A	H	B	H	B	B	H	H	H	H	A	H	H	A
Marker221396	LG3	<hkxhk>	124.255	A	H	B	H	H	B	H	B	H	A	A	A	H	A	H	B	B	H	H	B	H	B	H	B	H	H	B	H	H	B	B	H	H	B	H	B	H	H	B	A	B	A	H	A	A	H
Marker118809	LG3	<hkxhk>	125.034	H	A	H	B	A	H	A	H	A	H	H	H	B	H	H	H	H	B	A	H	A	H	A	H	B	A	H	B	A	H	H	A	A	H	B	H	B	B	H	H	H	H	A	H	H	A
Marker174197	LG3	<hkxhk>	125.294	H	B	H	A	B	H	B	H	B	H	H	H	A	H	H	H	H	A	B	H	B	H	B	H	A	B	H	A	B	H	H	B	B	H	A	H	A	A	H	H	H	H	B	H	H	B
Marker96120	LG3	<hkxhk>	131.287	A	B	B	H	A	B	H	B	A	A	A	A	H	A	B	B	B	H	H	B	H	B	H	B	H	H	B	H	H	B	B	H	H	B	B	B	H	H	B	A	B	A	H	A	A	H
Marker68532	LG3	<hkxhk>	131.806	H	H	H	A	A	H	B	H	H	H	H	H	A	H	H	H	H	A	B	H	B	H	B	H	A	B	H	A	B	H	H	B	B	H	H	H	A	A	H	H	H	H	B	H	H	B
Marker186291	LG3	<hkxhk>	132.065	H	H	H	A	B	H	B	H	H	H	H	H	A	H	H	H	H	A	B	H	B	H	B	H	A	B	H	A	B	H	H	B	B	H	H	H	A	A	H	H	H	H	B	H	H	B
Marker139800	LG3	<hkxhk>	133.364	H	H	H	A	H	H	B	H	H	H	H	H	A	H	H	H	H	A	B	H	B	H	B	H	A	B	H	A	B	H	H	B	B	H	H	H	A	A	H	H	H	H	B	H	H	B
Marker155356	LG3	<hkxhk>	135.18	H	H	H	A	H	H	B	H	H	H	H	H	A	H	H	H	H	A	B	H	B	H	B	H	A	B	H	A	B	H	H	B	B	H	H	H	A	A	H	H	H	H	B	H	H	B
Marker17470	LG3	<hkxhk>	135.18	H	H	H	B	H	H	A	H	H	H	H	H	B	H	H	H	H	B	A	H	A	H	A	H	B	A	H	B	A	H	H	A	A	H	H	H	B	B	H	H	H	H	A	H	H	A
Marker156076	LG3	<hkxhk>	135.699	A	B	B	H	H	B	H	B	A	A	A	A	H	A	B	B	B	H	H	B	H	B	H	B	H	H	B	H	H	B	B	H	H	B	B	B	H	H	B	A	B	A	H	A	A	H
Marker213754	LG3	<hkxhk>	135.959	A	B	B	H	H	B	H	B	A	A	A	A	H	A	B	B	B	H	H	B	H	B	H	B	H	H	B	H	H	B	B	H	H	B	B	B	H	H	B	A	B	A	H	A	A	H
Marker18184	LG3	<hkxhk>	141.895	H	A	H	B	H	H	A	H	H	H	H	H	B	H	H	H	H	B	A	H	A	H	A	H	B	A	H	B	A	H	H	A	A	H	B	H	B	B	H	H	H	H	A	H	H	A
Marker72767	LG3	<hkxhk>	142.354	H	A	H	B	H	H	A	H	H	H	H	H	B	H	H	H	H	B	A	H	A	H	A	H	B	A	H	B	A	H	H	A	A	H	B	H	B	B	H	H	H	H	A	H	H	A
Marker135138	LG3	<hkxhk>	163.652	A	B	B	H	B	B	H	B	A	A	A	A	H	A	B	B	B	H	H	B	H	B	H	B	H	H	B	H	H	B	B	H	H	B	B	B	H	H	B	A	B	A	H	A	A	H
Marker54255	LG3	<hkxhk>	182.879	H	H	H	A	B	H	H	H	H	H	H	H	A	H	H	H	H	A	B	H	B	A	B	H	H	X	H	H	H	H	H	H	B	H	H	H	A	A	H	H	H	H	B	H	H	B
Marker37983	LG3	<hkxhk>	192.36	B	A	A	H	H	A	H	A	B	B	B	B	H	B	A	A	A	H	H	A	H	A	H	A	H	H	A	A	B	A	A	B	H	A	A	A	H	H	A	B	A	B	H	B	B	H
Marker78406	LG3	<hkxhk>	196.279	A	B	B	H	B	B	H	B	A	A	A	A	H	A	B	B	B	H	H	B	H	B	H	B	H	H	B	B	A	B	B	H	H	B	B	B	H	H	B	A	B	A	H	A	A	H
Marker112154	LG3	<hkxhk>	200.131	B	A	A	H	A	A	H	A	B	B	B	B	H	B	A	A	A	H	H	A	H	A	H	A	H	H	A	A	H	A	A	H	H	A	A	A	H	H	A	B	A	B	H	B	B	H
Marker224006	LG3	<hkxhk>	201.221	B	A	A	H	H	A	H	A	B	B	B	B	H	B	A	A	A	H	H	A	H	A	H	A	H	H	A	H	H	A	A	H	H	A	A	A	H	H	A	B	A	B	H	B	B	H
Marker164812	LG3	<hkxhk>	201.61	B	A	A	H	A	A	H	A	B	B	B	B	H	B	A	A	A	H	H	A	H	A	H	A	H	H	A	H	H	A	A	H	H	A	A	A	H	H	A	B	A	B	H	B	B	H
Marker216159	LG3	<hkxhk>	201.869	B	A	A	H	A	A	H	A	B	B	B	B	H	B	A	A	A	H	H	A	H	A	H	A	H	H	A	H	H	A	A	H	H	A	A	A	H	H	A	B	A	B	H	B	B	H
Marker146767	LG3	<hkxhk>	201.999	H	H	H	B	A	H	A	H	H	H	H	H	B	H	H	H	H	B	A	H	A	H	A	H	B	A	H	B	A	H	H	A	A	H	H	H	B	B	H	H	H	H	A	H	H	A
Marker142580	LG3	<hkxhk>	201.999	H	H	H	A	B	H	B	H	H	H	H	H	A	H	H	H	H	A	B	H	B	H	B	H	A	B	H	A	B	H	H	B	B	H	H	H	A	A	H	H	H	H	B	H	H	B
Marker161173	LG3	<hkxhk>	202.258	H	H	H	B	A	H	A	H	H	H	H	H	B	H	H	H	H	B	A	H	A	H	A	H	B	A	H	B	A	H	H	A	A	H	H	H	B	B	H	H	H	H	A	H	H	A
Marker161670	LG3	<hkxhk>	202.258	H	H	H	B	A	H	A	H	H	H	H	H	B	H	H	H	H	B	A	H	A	H	A	H	B	A	H	B	A	H	H	A	A	H	H	H	B	B	H	H	H	H	A	H	H	A
Marker208229	LG3	<hkxhk>	203.686	A	B	B	H	H	B	H	B	A	A	A	A	H	A	B	B	B	H	H	B	H	B	H	B	H	H	B	H	H	B	B	H	H	B	B	B	H	H	B	A	B	A	H	A	A	H
Marker141682	LG3	<hkxhk>	203.961	A	B	B	H	H	B	H	B	A	A	A	A	H	A	B	B	B	H	H	B	H	B	H	B	H	H	B	H	H	B	B	H	H	B	B	B	H	H	B	A	B	A	H	A	A	H
Marker131595	LG3	<hkxhk>	204.229	B	A	A	H	H	A	H	A	B	B	B	B	H	B	A	A	A	H	H	A	H	A	H	A	H	H	A	H	H	A	A	H	H	A	A	A	H	H	A	B	A	B	H	B	B	H
Marker74771	LG3	<hkxhk>	205.36	B	A	A	H	H	A	H	A	B	B	B	B	H	B	A	A	A	H	H	A	H	A	H	A	H	H	A	H	H	A	A	H	H	A	A	A	H	H	A	B	A	B	H	B	B	H
Marker123872	LG3	<hkxhk>	206.008	B	A	A	H	H	A	H	A	B	B	B	B	H	B	A	A	A	H	H	A	H	A	H	A	H	H	A	H	H	A	A	H	H	A	A	A	H	H	A	B	A	B	H	B	B	H
Marker127761	LG3	<hkxhk>	206.008	A	B	B	H	H	B	H	B	A	A	A	A	H	A	B	B	B	H	H	B	H	B	H	B	H	H	B	H	H	B	B	H	H	B	B	B	H	H	B	A	B	A	H	A	A	H
Marker210363	LG3	<hkxhk>	211.215	A	B	B	H	H	B	H	B	A	A	A	A	H	A	B	B	B	H	H	B	H	B	H	B	H	H	B	H	H	B	B	H	H	B	B	B	H	H	B	A	B	A	H	A	H	H
Marker221499	LG3	<hkxhk>	211.215	B	A	A	H	H	A	H	A	B	B	B	B	H	B	A	A	A	H	H	A	H	A	H	A	H	H	A	H	H	A	A	H	H	A	A	A	H	H	A	B	A	B	H	B	H	H
Marker225193	LG3	<hkxhk>	211.733	H	H	H	A	B	H	B	H	H	H	H	H	A	H	H	H	H	A	B	H	B	H	B	H	A	B	H	A	B	H	H	B	B	H	H	H	A	A	H	H	H	H	B	H	A	B
Marker11033	LG3	<hkxhk>	211.733	H	H	H	B	A	H	A	H	H	H	H	H	B	H	H	H	H	B	A	H	A	H	A	H	B	A	H	B	A	H	H	A	A	H	H	H	B	B	H	H	H	H	A	H	B	A
Marker133176	LG3	<hkxhk>	211.862	A	B	B	H	H	B	H	B	A	A	A	A	H	A	B	B	B	H	H	B	H	B	H	B	H	H	B	H	H	B	B	H	H	B	B	B	H	H	B	A	B	A	H	A	A	H
Marker94139	LG3	<hkxhk>	211.992	A	B	B	H	H	B	H	B	A	A	A	A	H	A	B	B	B	H	H	B	H	B	H	B	H	H	B	H	H	B	B	H	H	B	B	B	H	H	B	A	B	A	H	A	A	H
Marker10221	LG3	<hkxhk>	215.928	B	A	A	H	H	A	H	H	B	B	B	B	H	B	A	A	A	H	H	A	H	A	B	A	H	H	A	H	H	A	A	H	H	A	A	A	H	H	A	B	A	H	H	B	H	H
Marker124166	LG3	<hkxhk>	217.425	H	H	H	A	H	H	B	H	H	H	H	H	A	H	H	H	H	A	B	X	B	H	H	H	A	B	H	A	B	H	H	B	B	H	H	H	A	A	H	H	X	H	B	H	A	B
Marker590482	LG4	<hkxhk>	15.795	A	H	H	H	H	H	B	H	B	X	A	X	H	H	H	A	H	H	X	H	B	B	A	B	H	A	A	H	A	H	X	A	B	H	B	H	H	A	X	B	B	X	A	H	X	B
Marker504440	LG4	<hkxhk>	16.051	A	H	H	H	H	H	B	H	B	H	A	H	H	H	H	A	H	H	X	H	B	B	A	B	H	A	A	H	A	H	A	A	B	A	B	H	H	A	H	X	B	H	A	H	H	B
Marker609322	LG4	<hkxhk>	17.229	A	H	H	H	H	H	B	H	B	H	A	H	H	H	H	A	H	H	H	H	B	B	A	B	H	A	A	H	A	H	H	A	B	A	B	H	H	A	H	H	B	H	A	H	H	B
Marker685135	LG4	<hkxhk>	17.229	A	H	H	H	H	H	B	H	B	H	A	H	H	H	H	A	H	H	H	H	B	B	A	B	H	A	A	H	A	H	H	A	B	A	B	H	H	A	H	H	B	H	A	H	H	B
Marker656615	LG4	<hkxhk>	17.488	B	H	H	H	H	H	A	H	A	H	B	H	H	H	H	B	H	H	H	H	A	A	B	A	H	B	B	H	B	H	H	B	A	B	A	H	H	B	H	H	A	H	B	H	H	A
Marker588579	LG4	<hkxhk>	18.138	A	H	H	H	H	H	B	H	B	H	A	H	H	H	H	A	H	H	H	H	B	B	A	B	H	A	A	H	A	H	H	A	B	A	B	H	H	A	H	H	B	H	A	H	H	B
Marker575915	LG4	<hkxhk>	19.175	H	A	A	A	H	B	H	A	H	B	H	A	A	A	A	H	B	A	B	B	H	H	H	H	B	H	H	B	H	A	B	H	H	H	H	B	A	H	A	A	H	H	H	A	B	H
Marker521495	LG4	<hkxhk>	19.434	H	B	B	B	H	A	H	B	H	A	H	B	B	B	B	H	A	B	A	A	H	H	H	H	A	H	H	A	H	B	A	H	H	H	H	A	B	H	B	B	H	H	H	B	A	H
Marker579797	LG4	<hkxhk>	19.694	B	H	H	H	A	H	A	H	A	H	B	H	H	H	H	B	H	H	H	H	A	A	B	A	H	B	B	H	B	H	H	B	A	B	A	H	H	B	H	H	A	A	B	H	H	A
Marker642694	LG4	<hkxhk>	22.159	B	H	H	H	H	H	A	H	A	H	B	H	H	H	H	B	H	H	H	H	A	A	B	A	H	B	B	H	B	H	H	B	A	B	A	H	H	B	H	H	A	A	B	H	H	A
Marker574118	LG4	<hkxhk>	22.289	B	H	H	H	H	H	A	H	A	H	B	H	H	H	H	B	H	H	H	H	A	A	B	A	H	B	B	H	B	H	H	B	A	B	A	H	H	B	H	H	A	A	B	H	H	A
Marker699367	LG4	<hkxhk>	22.678	A	H	H	H	H	H	B	H	B	H	A	H	H	H	H	A	H	H	H	H	B	B	A	B	H	A	A	H	A	H	H	A	B	A	B	H	H	A	H	H	B	B	A	H	H	B
Marker593883	LG4	<hkxhk>	24.111	B	A	H	H	H	H	A	H	A	A	B	H	H	H	H	B	H	H	H	H	A	A	B	A	H	B	B	H	B	H	H	B	A	B	A	H	H	B	H	H	A	A	B	H	H	A
Marker568653	LG4	<hkxhk>	24.24	B	A	H	H	H	H	A	H	A	A	B	H	H	H	H	B	H	H	H	H	A	A	B	A	H	B	B	H	B	H	H	B	A	B	A	H	H	B	H	H	A	A	B	H	H	A
Marker639486	LG4	<hkxhk>	25.407	A	B	H	H	H	H	B	H	B	B	A	H	H	H	H	A	H	H	H	H	B	B	A	B	H	A	A	H	A	H	H	A	B	A	B	H	H	A	H	H	B	B	A	H	H	B
Marker691214	LG4	<hkxhk>	27.224	H	H	A	A	A	B	H	A	H	H	H	A	A	A	A	H	B	A	B	B	H	H	H	H	B	H	H	B	H	A	B	H	H	H	H	B	A	H	A	A	H	A	H	A	B	H
Marker570206	LG4	<hkxhk>	29.691	H	H	B	B	B	A	H	B	H	H	H	B	B	B	B	H	A	B	A	A	H	H	H	H	A	H	H	A	H	B	A	H	H	H	H	A	B	H	B	B	H	B	H	B	A	H
Marker575248	LG4	<hkxhk>	30.079	A	B	H	H	H	H	B	H	B	B	A	H	H	H	H	A	H	H	H	H	B	B	A	B	H	A	A	H	A	H	H	A	B	A	B	H	H	A	H	H	B	H	A	H	H	B
Marker623453	LG4	<hkxhk>	32.675	H	H	A	A	A	B	H	A	H	H	H	A	A	A	A	H	B	A	B	H	H	H	H	H	B	H	H	B	H	A	B	H	H	H	A	B	A	H	A	A	H	A	H	A	B	H
Marker504935	LG4	<hkxhk>	33.851	H	H	A	A	A	B	H	A	H	H	H	A	A	A	A	H	B	A	B	H	H	H	H	H	B	H	H	B	H	A	B	H	H	H	A	B	A	H	A	A	H	A	H	A	B	H
Marker705820	LG4	<hkxhk>	35.407	B	A	H	H	A	H	A	H	A	A	B	H	H	H	H	B	H	H	H	A	A	A	B	A	H	B	B	H	B	H	H	B	A	B	H	H	H	B	H	H	A	H	B	H	H	A
Marker686556	LG4	<hkxhk>	39.553	B	A	H	H	A	B	A	A	A	A	B	H	H	H	H	B	B	H	A	A	A	A	B	A	H	B	B	H	B	H	H	B	A	B	H	H	H	B	H	H	A	H	B	H	H	A
Marker507584	LG4	<hkxhk>	40.094	A	B	H	H	B	A	B	B	B	B	A	H	H	H	H	A	A	H	B	B	B	B	A	B	H	A	A	H	H	H	H	A	B	A	H	H	H	A	H	H	B	H	A	H	H	B
Marker617309	LG4	<hkxhk>	40.874	H	H	A	A	H	H	H	H	H	H	H	A	A	A	A	H	H	A	H	H	H	H	H	H	B	H	H	B	A	A	B	H	H	H	A	B	A	H	A	A	H	A	H	A	B	H
Marker688577	LG4	<hkxhk>	41.262	B	A	H	H	A	B	A	A	A	A	B	H	H	H	H	B	B	H	A	A	A	A	B	A	H	B	B	H	H	H	H	B	H	B	H	H	H	B	H	H	A	H	B	H	H	A
Marker564138	LG4	<hkxhk>	41.392	A	B	H	H	B	A	B	B	B	B	A	H	H	H	H	A	A	H	B	B	B	B	A	B	H	A	A	H	H	H	H	A	H	A	H	H	H	A	H	H	B	H	A	H	H	B
Marker565425	LG4	<hkxhk>	41.392	A	B	H	H	B	A	B	B	B	B	A	H	H	H	H	A	A	H	B	B	B	B	A	B	H	A	A	H	H	H	H	A	H	A	H	H	H	A	H	H	B	H	A	H	H	B
Marker591545	LG4	<hkxhk>	45.29	B	A	H	H	A	B	A	A	H	A	B	H	H	H	H	B	B	H	A	A	A	A	B	A	B	B	B	H	H	H	H	B	H	B	H	H	H	B	H	H	A	H	B	H	H	A
Marker658616	LG4	<hkxhk>	45.939	H	H	B	B	B	H	H	H	B	H	H	B	B	B	B	H	H	B	H	H	H	H	H	H	H	H	H	A	B	B	A	H	A	H	B	A	B	H	B	B	H	B	H	B	A	H
Marker696005	LG4	<hkxhk>	46.458	H	H	B	B	B	H	H	H	B	H	H	B	B	B	B	H	H	B	H	H	H	H	H	H	H	H	H	A	B	B	A	H	A	H	B	A	B	H	B	B	H	B	H	B	A	H
Marker556322	LG4	<hkxhk>	46.587	H	H	B	B	B	H	H	H	B	H	H	B	B	B	B	H	H	B	H	H	H	H	H	H	H	H	H	A	B	B	A	H	A	H	B	A	B	H	B	B	H	B	H	B	A	H
Marker525237	LG4	<hkxhk>	46.587	H	H	A	A	A	H	H	H	A	H	H	A	A	A	A	H	H	A	H	H	H	H	H	H	H	H	H	B	A	A	B	H	B	H	A	B	A	H	A	A	H	A	H	A	B	H
Marker621492	LG4	<hkxhk>	46.587	H	H	B	B	B	H	H	H	B	H	H	B	B	B	B	H	H	B	H	H	H	H	H	H	H	H	H	A	B	B	A	H	A	H	B	A	B	H	B	B	H	B	H	B	A	H
Marker533075	LG4	<hkxhk>	47.236	B	A	H	H	H	B	A	A	H	A	B	H	H	H	H	B	B	H	A	A	A	A	B	A	B	B	B	H	H	H	H	B	H	B	H	H	H	B	H	H	A	H	B	H	H	A
Marker695643	LG4	<hkxhk>	47.496	A	B	H	H	H	A	B	B	H	B	A	H	H	H	H	A	A	H	B	B	B	B	A	B	A	A	A	H	H	H	H	A	H	A	H	H	H	A	H	H	B	H	A	H	H	B
Marker631170	LG4	<hkxhk>	47.496	B	A	H	H	H	B	A	A	H	A	B	H	H	H	H	B	B	H	A	A	A	A	B	A	B	B	B	H	H	H	H	B	H	B	H	H	H	B	H	H	A	H	B	H	H	A
Marker599276	LG4	<hkxhk>	47.885	B	A	H	H	H	B	A	A	H	A	B	A	H	H	H	B	B	H	A	A	A	A	B	A	B	B	B	H	H	H	H	B	H	B	H	H	H	B	H	B	A	H	B	H	H	A
Marker608832	LG4	<hkxhk>	48.144	A	B	H	H	H	A	B	B	H	B	A	B	H	H	H	A	A	H	B	B	B	B	A	B	A	H	A	H	H	H	H	A	H	A	H	H	H	A	H	A	B	H	A	H	H	B
Marker682384	LG4	<hkxhk>	48.403	A	B	H	H	H	A	B	B	H	B	A	B	H	H	H	A	A	H	B	B	B	B	A	B	A	H	A	H	H	H	H	A	H	A	H	H	H	A	H	A	B	H	A	H	H	B
Marker705036	LG4	<hkxhk>	50.486	A	B	H	H	H	A	B	B	H	B	A	B	H	H	H	A	A	H	B	B	B	B	A	B	A	H	A	H	H	H	H	A	H	A	H	H	H	A	H	A	B	H	A	H	H	B
Marker578413	LG4	<hkxhk>	51.399	H	H	B	B	B	H	H	H	B	H	H	H	B	B	B	H	H	B	H	H	H	H	H	H	H	B	H	A	B	B	A	H	A	H	B	A	B	H	B	H	H	B	H	B	A	H
Marker614742	LG4	<hkxhk>	51.597	H	H	A	A	A	H	H	H	A	H	H	H	A	A	A	H	H	A	H	H	H	H	H	H	H	A	H	B	A	A	B	H	B	H	A	B	A	H	A	H	H	A	H	A	B	H
Marker566147	LG4	<hkxhk>	51.918	H	H	B	B	B	H	H	H	B	H	H	H	B	B	B	H	H	B	H	H	H	H	H	H	H	B	H	A	B	B	A	H	A	H	B	A	B	H	B	H	H	B	H	B	A	H
Marker709426	LG4	<hkxhk>	51.941	H	H	B	B	B	H	H	H	B	H	H	H	B	B	B	H	H	B	H	H	H	H	H	H	H	B	H	A	B	B	A	H	A	H	B	A	B	H	B	H	H	B	H	B	A	H
Marker569717	LG4	<hkxhk>	55.065	H	H	A	A	B	H	H	H	A	H	H	H	A	H	A	H	H	A	H	H	H	H	H	H	H	A	H	B	A	A	B	H	B	H	A	B	A	H	A	H	H	A	H	A	B	H
Marker527935	LG4	<hkxhk>	55.454	H	H	A	A	B	H	H	H	A	H	H	H	A	H	A	H	H	A	H	H	H	H	H	H	H	A	H	B	A	A	B	B	B	H	A	B	A	H	A	H	H	A	H	A	B	H
Marker531320	LG4	<hkxhk>	55.973	B	A	H	H	H	B	A	A	H	A	B	A	H	A	A	B	B	H	A	A	A	A	B	A	B	H	B	H	H	H	H	H	H	B	H	H	H	B	H	B	A	H	B	H	H	A
Marker680323	LG4	<hkxhk>	57.01	A	B	H	H	H	A	B	B	H	B	A	B	H	B	B	A	A	H	B	B	B	B	A	B	A	H	A	H	H	H	H	H	H	A	H	H	H	A	H	A	B	H	A	H	H	B
Marker691835	LG4	<hkxhk>	58.179	A	B	H	H	H	A	B	B	H	B	A	B	H	B	B	A	A	H	B	B	B	B	A	B	A	H	A	H	H	H	H	H	H	A	H	H	H	A	H	A	B	H	A	H	H	B
Marker672414	LG4	<hkxhk>	62.468	H	H	B	B	B	H	H	H	B	H	H	H	B	H	H	H	H	B	H	H	H	H	H	H	H	B	H	A	B	B	A	A	A	H	B	A	B	H	B	H	H	B	H	B	A	H
Marker544948	LG4	<hkxhk>	62.728	H	H	B	B	B	H	H	H	B	H	H	H	B	H	H	H	H	B	H	H	H	H	H	H	H	B	H	A	B	B	A	A	A	H	B	A	B	H	B	H	H	B	H	B	A	H
Marker597252	LG4	<hkxhk>	62.728	H	H	B	B	B	H	H	H	B	H	H	H	B	H	H	H	H	B	H	H	H	H	H	H	H	B	H	A	B	B	A	A	A	H	B	A	B	H	B	H	H	B	H	B	A	H
Marker529111	LG4	<hkxhk>	63.116	H	H	A	A	A	H	H	H	A	H	H	H	A	H	H	H	H	A	H	H	H	H	H	H	H	A	H	B	A	A	B	B	B	H	A	B	A	H	A	H	H	A	H	A	B	H
Marker538865	LG4	<hkxhk>	63.375	H	H	B	B	B	H	H	H	B	H	B	H	B	H	H	H	H	B	H	H	H	H	H	H	H	B	H	A	B	B	A	A	A	H	B	A	B	H	B	H	H	B	H	B	A	H
Marker628097	LG4	<hkxhk>	63.505	H	H	A	A	A	H	H	H	A	H	A	H	A	H	H	H	H	A	H	H	H	H	H	H	H	A	H	B	A	A	B	B	B	H	A	B	A	H	A	H	H	A	H	A	B	H
Marker530183	LG4	<hkxhk>	63.505	H	H	A	A	A	H	H	H	A	H	A	H	A	H	H	H	H	A	H	H	H	H	H	H	H	A	H	B	A	A	B	B	B	H	A	B	A	H	A	H	H	A	H	A	B	H
Marker690644	LG4	<hkxhk>	64.284	H	H	B	B	B	H	H	H	B	H	B	H	H	H	H	H	H	B	H	H	H	H	H	H	H	B	H	A	B	B	A	A	A	H	B	A	B	H	B	H	H	B	H	B	A	H
Marker663714	LG4	<hkxhk>	67.408	H	H	H	A	B	H	H	H	A	H	A	H	H	H	H	H	H	A	H	H	H	H	H	H	H	A	H	B	A	A	B	B	B	H	A	B	A	H	A	H	H	A	H	A	B	H
Marker524926	LG4	<hkxhk>	73.484	H	H	H	H	H	H	H	H	B	H	B	H	A	H	H	H	H	B	H	H	H	B	H	H	H	B	H	A	B	B	A	A	A	H	B	H	B	A	B	H	H	B	H	B	A	H
Marker591284	LG4	<hkxhk>	73.809	H	H	H	H	H	H	H	H	A	H	A	H	B	H	H	H	H	A	H	H	H	A	H	H	H	A	H	B	A	A	B	B	B	H	A	H	A	B	A	H	H	A	H	A	B	H
Marker564139	LG4	<hkxhk>	74.851	H	H	H	H	H	H	H	H	A	H	A	H	B	H	H	H	H	A	H	H	H	A	H	H	H	A	H	B	A	A	B	B	B	H	A	X	A	B	A	H	H	A	H	A	B	H
Marker585044	LG4	<hkxhk>	74.851	H	H	H	H	H	H	H	H	B	H	B	H	A	H	H	H	H	B	H	H	H	B	H	H	H	B	H	A	B	B	A	A	A	H	B	A	B	A	B	H	H	B	H	B	A	H
Marker522901	LG4	<hkxhk>	75.11	A	B	B	B	A	A	B	B	H	B	H	B	H	B	B	A	A	H	B	B	B	H	A	B	A	H	A	H	H	H	H	H	H	A	H	H	H	H	H	A	B	H	A	H	H	B
Marker662499	LG4	<hkxhk>	75.629	H	H	H	H	H	H	H	H	B	H	B	H	H	H	H	H	H	B	H	H	H	B	H	H	H	B	H	A	B	B	A	A	A	H	B	A	B	A	B	H	H	B	H	B	A	H
Marker648314	LG4	<hkxhk>	81.523	B	A	A	A	B	B	A	A	H	A	H	A	H	A	A	B	B	H	A	A	A	H	B	A	B	H	B	H	H	H	H	H	H	B	H	B	H	H	H	B	A	H	B	B	A	A
Marker527712	LG4	<hkxhk>	82.952	A	B	B	B	A	A	B	B	H	B	H	B	H	H	B	A	A	H	B	B	B	H	A	B	A	H	A	H	H	H	H	H	H	A	H	A	H	H	H	A	B	H	A	A	B	B
Marker707800	LG4	<hkxhk>	86.083	B	A	A	A	B	B	A	H	H	A	H	A	H	H	A	B	B	H	A	A	A	H	B	A	B	A	B	H	H	H	H	H	H	B	H	B	H	H	H	B	A	H	B	B	A	A
Marker650071	LG4	<hkxhk>	92.137	H	A	H	H	H	H	H	H	B	H	B	H	H	B	H	B	H	B	H	H	H	B	H	H	H	H	H	H	B	B	A	A	H	H	H	H	B	A	B	A	H	B	H	H	H	H
Marker629601	LG4	<hkxhk>	143.701	H	A	A	H	X	B	H	H	B	H	B	H	A	A	H	B	H	B	H	H	H	B	A	H	H	H	H	A	B	B	A	A	A	H	B	H	H	A	B	H	H	B	H	H	H	H
Marker675837	LG4	<hkxhk>	147.987	A	H	H	B	H	H	B	B	H	B	H	B	H	H	B	H	A	H	B	B	B	H	H	H	A	B	A	H	H	H	H	H	H	A	H	A	B	H	H	A	B	H	A	A	B	B
Marker512457	LG4	<hkxhk>	148.247	H	B	B	H	H	A	H	H	A	H	A	H	B	B	H	A	H	A	H	H	H	A	B	B	H	H	H	B	A	A	B	B	B	H	A	H	H	B	A	H	H	A	H	H	H	H
Marker552573	LG4	<hkxhk>	149.158	A	H	H	B	B	H	B	B	H	B	H	B	H	H	B	H	A	H	B	B	B	H	H	H	A	B	A	H	H	H	H	H	H	H	H	A	B	H	H	A	B	H	A	A	B	B
Marker569568	LG4	<hkxhk>	149.158	A	H	H	B	B	H	B	B	H	B	H	B	H	H	B	H	A	H	B	B	B	H	H	H	A	B	A	H	H	H	H	H	H	H	H	A	B	H	H	A	B	H	A	A	B	B
Marker596053	LG4	<hkxhk>	149.288	H	A	A	H	H	B	H	H	B	H	B	H	A	A	H	B	H	B	H	H	H	B	A	A	H	H	H	A	B	B	A	A	A	B	B	H	H	A	B	H	H	B	H	H	H	H
Marker567343	LG4	<hkxhk>	149.417	H	B	B	H	H	A	H	H	A	H	A	H	B	B	H	A	H	A	H	H	H	A	B	B	H	H	H	B	A	A	B	B	B	A	A	H	H	B	A	H	H	A	H	H	H	H
Marker550941	LG4	<hkxhk>	152.404	H	A	A	H	A	B	H	H	B	H	B	H	A	A	H	B	H	B	H	H	H	B	A	A	H	H	H	A	B	B	A	A	H	B	B	H	H	A	B	H	H	B	H	H	H	H
Marker700056	LG4	<hkxhk>	153.056	H	A	A	H	A	B	H	H	B	H	B	H	A	A	H	B	H	B	H	H	H	B	A	A	H	H	H	A	B	B	A	A	H	B	B	H	H	A	B	H	H	B	H	H	H	H
Marker576872	LG4	<hkxhk>	153.834	B	H	H	A	H	H	A	A	H	A	H	A	H	H	A	H	B	H	A	A	A	H	H	H	B	A	B	H	H	H	H	A	B	H	H	B	A	H	H	B	A	H	B	B	A	A
Marker594622	LG4	<hkxhk>	158.144	B	B	H	A	H	H	A	A	H	A	H	A	H	H	A	H	B	A	A	A	A	H	H	H	B	A	B	H	H	H	H	A	B	H	H	B	A	H	H	B	A	H	B	B	A	A
Marker677155	LG4	<hkxhk>	158.144	H	H	B	H	B	A	H	H	A	H	A	H	B	B	H	A	H	H	H	H	H	A	B	B	H	H	H	B	A	A	B	H	H	A	A	H	H	B	A	H	H	A	H	H	H	H
Marker657763	LG4	<hkxhk>	159.442	H	H	A	H	H	B	H	H	B	H	B	H	A	A	H	B	H	H	H	H	H	B	A	A	H	H	H	A	B	B	A	H	H	B	B	H	H	A	B	H	H	B	H	H	H	H
Marker542931	LG4	<hkxhk>	160.479	A	A	H	B	B	H	B	B	H	B	H	B	H	H	B	H	A	B	B	B	B	H	H	H	A	B	A	H	H	H	H	B	A	H	H	A	B	H	H	A	B	H	A	A	B	B
Marker705000	LG4	<hkxhk>	172.897	H	H	B	H	H	A	H	H	A	H	A	H	B	B	H	H	H	H	H	B	H	A	B	B	H	H	A	B	A	A	B	H	H	A	H	H	H	H	A	B	H	A	H	H	H	H
Marker703206	LG4	<hkxhk>	174.848	H	H	B	H	H	A	H	H	A	H	A	H	B	B	H	H	H	H	H	B	B	A	B	B	H	H	A	B	A	A	B	H	H	A	H	H	H	H	A	B	H	A	H	H	H	H
Marker704527	LG4	<hkxhk>	174.978	H	H	B	H	H	A	H	H	A	H	A	H	B	B	H	H	H	H	H	B	B	A	B	B	H	H	A	B	A	A	B	H	H	A	H	H	H	H	A	B	H	A	H	H	H	H
Marker605012	LG4	<hkxhk>	175.496	H	H	B	H	H	A	H	H	A	H	A	H	B	B	H	H	H	H	H	B	B	A	B	B	H	H	A	B	A	A	B	H	H	A	H	H	H	H	A	B	H	A	H	H	H	H
Marker537884	LG4	<hkxhk>	178.222	H	H	B	H	H	A	H	H	A	H	A	H	B	B	H	H	H	H	H	B	B	A	B	B	H	H	A	B	A	A	B	H	H	A	H	H	H	H	A	B	B	A	H	H	H	H
Marker622788	LG4	<hkxhk>	178.481	H	H	B	H	H	A	H	H	A	H	A	H	B	B	H	H	H	H	H	B	B	A	B	B	H	H	A	B	A	A	B	H	H	A	H	H	H	H	A	B	B	A	H	H	H	H
Marker561629	LG4	<hkxhk>	178.611	H	H	A	H	H	B	H	H	B	H	B	H	A	A	H	H	H	H	H	A	A	B	A	A	H	H	B	A	B	B	A	H	H	B	H	H	H	H	B	A	A	B	H	H	H	H
Marker637843	LG4	<hkxhk>	179.648	H	H	B	H	H	A	H	H	A	H	A	H	B	B	H	H	H	H	H	B	B	A	B	B	H	H	A	B	A	A	B	H	H	A	A	H	H	H	A	B	B	A	H	H	H	H
Marker676676	LG4	<hkxhk>	180.038	H	H	B	H	H	A	H	H	A	H	A	H	B	B	H	H	H	H	H	B	B	A	B	B	H	H	A	B	A	A	B	H	H	A	A	H	H	H	A	B	B	A	H	H	H	H
Marker536994	LG4	<hkxhk>	180.038	H	H	B	H	H	A	H	H	A	H	A	H	B	B	H	H	H	H	H	B	B	A	B	B	H	H	A	B	A	A	B	H	H	A	A	H	H	H	A	B	B	A	H	H	H	H
Marker706886	LG4	<hkxhk>	180.038	H	H	B	H	H	A	H	H	A	H	A	H	B	B	H	H	H	H	H	B	B	A	B	B	H	H	A	B	A	A	B	H	H	A	A	H	H	H	A	B	B	A	H	H	H	H
Marker706502	LG4	<hkxhk>	180.297	H	H	A	H	H	B	H	H	B	H	B	H	A	A	H	H	H	H	H	A	A	B	A	A	H	H	B	A	B	B	A	H	H	B	B	H	H	H	B	A	A	B	H	H	H	H
Marker616518	LG4	<hkxhk>	180.816	B	B	H	A	A	H	A	A	H	A	H	A	H	H	A	A	B	A	A	H	H	H	H	H	B	A	H	H	H	H	H	A	B	H	H	B	A	H	H	H	H	H	B	B	A	A
Marker587585	LG4	<hkxhk>	181.335	H	H	A	H	H	B	H	H	B	H	B	H	A	A	H	H	H	H	H	A	A	B	A	A	H	H	B	A	B	B	A	H	H	B	B	H	H	A	B	A	A	B	H	H	H	H
Marker511567	LG4	<hkxhk>	181.726	H	H	A	H	H	B	H	H	B	H	B	H	A	A	H	H	H	H	H	A	A	B	A	A	H	H	B	A	B	B	A	H	H	B	B	H	H	A	B	A	A	B	H	H	H	H
Marker613597	LG4	<hkxhk>	182.116	H	H	A	H	H	B	H	H	B	H	B	H	A	A	H	H	H	H	H	H	A	B	A	A	H	H	B	A	B	B	A	H	H	B	B	H	H	A	B	A	A	B	H	H	H	H
Marker643237	LG4	<hkxhk>	182.766	H	H	B	H	H	A	H	H	A	H	A	H	B	B	H	H	H	H	H	H	B	A	B	B	H	H	A	B	A	A	B	H	H	A	A	H	H	B	A	B	B	A	H	H	H	H
Marker595830	LG4	<hkxhk>	183.025	H	H	A	H	H	B	H	H	B	H	B	H	A	A	H	H	H	H	H	H	A	B	A	A	H	H	X	A	B	B	A	H	H	B	B	H	H	A	B	A	A	B	H	H	H	H
Marker539096	LG4	<hkxhk>	183.936	B	B	H	A	H	H	A	A	H	A	H	A	H	H	A	A	B	A	A	A	H	H	H	H	B	A	B	H	H	H	H	A	B	H	H	B	A	H	H	H	H	H	B	B	A	A
Marker675325	LG4	<hkxhk>	184.978	H	H	A	H	B	B	H	H	B	H	B	H	A	A	H	H	H	H	H	H	A	B	A	A	H	H	H	A	B	B	A	H	H	B	B	H	H	A	B	A	A	B	H	H	H	H
Marker645852	LG4	<hkxhk>	188.226	B	B	H	A	A	H	A	A	H	A	H	A	H	H	A	A	B	A	A	A	H	H	H	H	B	A	B	H	H	H	H	A	B	H	H	B	A	H	H	H	A	H	B	B	A	A
Marker503670	LG4	<hkxhk>	188.744	H	H	A	H	H	B	H	H	B	H	B	H	A	A	H	H	H	H	H	H	A	B	A	A	H	H	H	A	B	B	A	H	H	B	B	H	H	A	B	A	H	B	H	H	H	H
Marker538328	LG4	<hkxhk>	192.684	B	B	H	A	A	H	A	A	H	A	H	A	H	H	A	A	B	A	A	H	H	H	H	H	B	A	B	H	H	H	H	A	B	H	H	B	A	A	H	H	B	H	B	B	A	A
Marker545397	LG4	<hkxhk>	195.988	H	H	B	H	H	A	H	H	A	H	A	H	B	B	H	H	H	H	H	H	B	A	B	B	H	H	B	B	A	A	B	H	H	A	A	H	H	H	A	B	H	A	H	H	H	H
Marker580196	LG4	<hkxhk>	198.76	H	H	B	H	H	A	H	H	A	H	A	H	B	B	H	H	H	H	H	B	B	A	B	B	H	H	H	B	A	A	B	H	H	A	H	H	H	H	A	B	H	A	H	H	H	H
Marker614679	LG4	<hkxhk>	199.279	H	H	A	H	H	B	H	H	B	H	B	H	A	A	H	H	H	H	H	A	A	B	A	A	H	H	H	A	B	B	A	H	H	B	H	H	H	H	B	A	H	B	H	H	H	H
Marker593685	LG4	<hkxhk>	201.782	H	H	A	H	H	B	H	H	B	H	H	H	A	A	H	H	H	H	H	A	A	B	A	A	H	H	H	A	B	B	A	H	H	B	H	H	H	H	B	A	H	B	H	H	H	H
Marker850582	LG5	<hkxhk>	13.265	A	B	H	H	H	H	H	H	B	B	H	A	H	B	H	H	H	A	A	H	H	B	H	H	A	H	B	H	H	B	H	H	A	H	H	H	H	B	H	A	H	H	A	A	B	H
Marker884352	LG5	<hkxhk>	13.265	B	A	H	H	H	H	H	H	A	A	H	B	H	A	H	H	H	B	B	H	H	A	H	H	B	H	A	H	H	A	H	H	B	H	H	H	H	A	H	B	H	H	B	B	A	H
Marker943647	LG5	<hkxhk>	13.655	A	B	H	H	H	H	H	H	B	B	H	A	H	B	H	H	H	A	A	H	H	B	H	H	A	H	B	H	H	B	H	H	A	H	H	H	H	B	H	A	H	H	A	A	B	H
Marker1016417	LG5	<hkxhk>	14.304	A	B	H	H	H	H	H	H	B	B	H	A	H	B	H	H	H	A	A	H	H	B	H	H	A	H	B	H	H	B	H	H	A	H	H	H	H	B	H	A	H	H	A	A	B	H
Marker1011173	LG5	<hkxhk>	23.433	B	A	H	H	B	H	H	H	A	A	H	B	H	A	H	H	H	B	B	H	H	A	H	H	B	H	A	H	H	A	H	H	B	H	H	H	H	A	H	B	H	H	B	B	A	H
Marker839102	LG5	<hkxhk>	24.472	H	H	B	B	H	A	A	A	H	H	A	H	B	H	B	B	B	H	H	B	H	H	B	B	H	B	H	B	A	H	B	B	H	A	B	B	A	H	B	H	B	A	H	H	H	A
Marker1031737	LG5	<hkxhk>	28.38	H	H	A	H	H	B	B	B	H	H	B	H	A	H	A	A	A	H	H	A	H	H	A	A	H	A	H	A	B	H	A	A	H	H	A	A	B	H	A	H	A	B	H	H	H	B
Marker875377	LG5	<hkxhk>	36.867	H	H	B	H	B	A	A	A	H	B	A	B	H	H	B	B	B	H	H	B	H	H	B	B	H	B	H	B	A	H	B	B	H	H	B	B	A	H	B	H	B	H	H	H	H	A
Marker878901	LG5	<hkxhk>	38.431	A	H	A	H	A	B	B	B	H	A	B	A	A	H	A	A	A	H	H	A	H	H	A	A	H	A	H	A	B	H	A	A	H	H	A	A	B	H	A	H	A	H	H	H	H	B
Marker955711	LG5	<hkxhk>	44.434	B	H	B	H	A	A	A	A	H	A	A	B	B	H	B	B	B	H	H	B	H	H	B	B	H	B	H	B	A	H	B	B	B	H	B	B	A	H	B	H	B	H	H	H	H	A
Marker1038057	LG5	<hkxhk>	50.814	A	H	A	H	H	B	B	B	H	H	B	A	H	H	A	A	H	H	H	A	H	H	A	A	H	A	H	A	B	H	A	A	A	H	A	A	B	H	A	H	A	H	H	H	H	B
Marker828868	LG5	<hkxhk>	50.943	H	B	H	B	H	H	H	H	B	A	H	H	B	B	H	H	B	A	A	H	B	B	H	H	A	H	B	H	H	B	H	H	H	B	H	H	H	B	H	A	H	A	A	A	B	H
Marker896138	LG5	<hkxhk>	57.83	B	H	B	H	A	A	A	A	H	H	A	B	H	H	B	B	H	H	H	B	H	H	B	B	H	B	H	B	H	H	B	B	B	H	B	B	A	H	B	H	B	H	H	H	H	A
Marker993970	LG5	<hkxhk>	68.503	A	H	A	H	A	B	B	B	H	H	B	A	H	H	A	H	H	H	B	A	H	H	A	H	H	A	H	H	H	H	H	H	A	H	A	A	B	H	A	H	A	H	H	H	H	B
Marker996489	LG5	<hkxhk>	69.934	H	A	H	A	B	H	H	H	A	B	H	H	A	A	H	B	A	B	H	H	A	A	H	A	B	H	A	A	A	A	A	A	H	A	H	H	H	A	H	B	H	B	B	B	A	H
Marker908153	LG5	<hkxhk>	72.141	H	B	H	B	A	H	H	H	B	A	H	H	B	B	H	A	B	A	H	H	B	B	H	B	A	H	B	B	B	B	B	B	H	B	H	H	H	B	H	A	H	A	A	A	B	H
Marker949479	LG5	<hkxhk>	72.66	A	H	A	H	H	B	B	B	H	H	B	A	H	H	A	H	H	H	B	A	H	H	A	H	H	A	H	H	H	H	H	B	A	H	A	A	B	H	A	H	A	H	H	H	H	B
Marker867814	LG5	<hkxhk>	73.048	B	H	B	H	H	A	A	A	H	H	A	B	H	H	B	H	H	H	A	B	H	H	B	H	H	B	H	H	H	H	H	A	B	H	B	B	A	H	B	H	B	H	H	H	H	A
Marker1000212	LG5	<hkxhk>	73.048	B	H	B	H	H	A	A	A	H	H	A	B	H	H	B	H	H	H	A	B	H	H	B	H	H	B	H	H	H	H	H	A	B	H	B	B	A	H	B	H	B	H	H	H	H	A
Marker876053	LG5	<hkxhk>	74.089	B	H	B	H	H	A	A	A	H	H	A	B	H	H	B	H	H	H	A	B	H	H	B	H	H	B	H	H	H	H	H	A	B	H	B	B	A	H	B	H	B	H	H	H	H	A
Marker885682	LG5	<hkxhk>	74.48	A	H	A	H	H	B	B	B	H	H	B	A	H	H	A	H	H	H	B	A	H	H	A	H	H	A	H	H	H	H	H	B	A	H	A	A	B	H	A	H	A	H	H	H	H	B
Marker930816	LG5	<hkxhk>	86.879	B	H	B	H	A	A	A	H	H	H	A	H	H	B	B	H	H	H	A	B	H	A	B	H	H	B	H	H	H	H	H	A	H	H	H	B	A	H	B	H	H	H	H	H	H	A
Marker932316	LG5	<hkxhk>	91.563	H	A	H	A	H	H	H	B	A	B	H	A	A	H	H	B	A	H	H	H	A	H	H	A	B	H	A	A	A	A	A	H	A	A	A	H	H	H	H	B	A	B	B	H	A	H
Marker958880	LG5	<hkxhk>	93.904	A	H	A	H	H	B	B	H	H	H	B	H	H	A	A	H	H	B	B	A	H	B	A	H	H	A	H	H	H	H	H	B	H	H	H	A	B	A	A	H	H	H	H	B	H	B
Marker913238	LG5	<hkxhk>	96.407	H	A	H	A	H	H	H	B	A	B	H	A	A	H	H	B	A	H	H	H	A	H	H	A	B	H	A	A	A	A	A	H	A	A	A	H	H	H	H	B	A	B	B	H	A	H
Marker822130	LG5	<hkxhk>	102.561	H	H	H	B	H	H	B	A	B	A	H	B	H	H	H	A	B	H	H	A	B	H	H	B	A	H	B	B	B	B	B	H	B	B	B	H	H	H	H	H	H	A	A	H	B	H
Marker846566	LG5	<hkxhk>	102.82	H	H	H	B	H	H	B	A	B	A	H	B	H	H	H	A	B	H	H	A	B	H	H	B	A	H	B	B	B	B	B	H	B	B	B	H	H	H	H	A	H	A	A	H	B	H
Marker892164	LG5	<hkxhk>	102.95	A	B	A	H	A	B	H	H	H	H	B	H	B	A	A	H	H	B	B	H	H	B	A	H	H	A	H	H	H	H	H	B	H	H	H	A	B	A	A	H	A	H	H	B	H	B
Marker985954	LG5	<hkxhk>	103.727	B	A	B	H	H	A	X	H	H	H	A	H	A	B	B	H	H	A	A	H	H	A	B	H	H	B	H	H	H	H	H	A	H	H	H	B	A	B	B	H	B	H	H	A	H	A
Marker897823	LG5	<hkxhk>	103.857	B	A	B	H	H	A	A	H	H	H	A	H	A	B	B	H	H	A	A	H	H	A	B	H	H	B	H	H	H	H	H	A	H	H	H	B	A	B	B	H	B	H	H	A	H	A
Marker936493	LG5	<hkxhk>	104.116	B	A	B	H	H	A	A	H	H	H	A	H	A	B	B	H	H	A	A	H	H	A	B	H	H	B	H	H	H	H	H	A	H	H	H	B	A	B	B	H	B	H	H	A	H	A
Marker929163	LG5	<hkxhk>	104.246	B	A	B	H	H	A	A	H	H	H	A	H	A	B	B	H	H	A	A	H	H	A	B	H	H	B	H	H	H	H	H	A	H	H	H	B	A	B	B	H	B	H	H	A	H	A
Marker828511	LG5	<hkxhk>	104.375	A	B	A	H	H	B	B	H	H	H	B	H	B	A	A	H	H	B	B	H	H	B	A	H	H	A	H	H	H	H	H	B	H	H	H	A	B	A	A	H	A	H	H	B	H	B
Marker900344	LG5	<hkxhk>	104.634	B	A	B	H	H	A	A	H	H	H	A	H	H	B	B	H	H	A	A	H	H	A	B	H	H	B	H	H	H	H	H	A	H	H	H	B	A	B	B	H	B	H	H	A	H	A
Marker916366	LG5	<hkxhk>	108.547	H	H	H	B	H	H	H	A	B	A	H	B	B	H	H	A	B	H	H	A	B	H	H	B	A	H	B	B	B	B	B	H	B	B	B	H	H	H	H	H	H	A	A	H	B	H
Marker983108	LG5	<hkxhk>	108.937	A	B	A	H	A	B	B	H	H	H	B	H	H	A	A	H	H	B	B	H	H	B	A	H	H	A	H	H	H	H	H	B	H	H	H	A	B	A	A	B	A	H	H	B	H	B
Marker856104	LG5	<hkxhk>	113.79	B	A	B	H	B	A	H	H	H	H	A	H	A	B	H	H	H	A	A	H	H	A	B	H	B	B	H	H	H	H	H	A	H	H	H	B	A	B	B	A	B	H	H	A	H	A
Marker912458	LG5	<hkxhk>	113.79	A	B	A	H	A	B	H	H	H	H	B	H	B	A	H	H	H	B	B	H	H	B	A	H	A	A	H	H	H	H	H	B	H	H	H	A	B	A	A	B	A	H	H	B	H	B
Marker946724	LG5	<hkxhk>	114.049	H	H	H	A	H	H	A	B	A	B	H	A	H	H	B	B	A	H	H	B	A	H	H	A	H	H	A	A	A	A	A	H	A	A	A	H	H	H	H	H	H	B	B	H	A	H
Marker823233	LG5	<hkxhk>	114.958	B	A	B	H	B	A	H	H	H	H	A	H	A	B	H	H	H	A	A	H	H	A	B	H	B	B	H	H	H	H	H	A	H	H	H	B	A	B	B	A	B	H	H	A	H	A
Marker866395	LG5	<hkxhk>	114.958	B	A	B	H	B	A	H	H	H	H	A	H	A	B	H	H	H	A	A	H	H	A	B	H	B	B	H	H	H	H	H	A	H	H	H	B	A	B	B	A	B	H	H	A	H	A
Marker844472	LG5	<hkxhk>	114.958	A	B	A	H	A	B	H	H	H	H	B	H	B	A	H	H	H	B	B	H	H	B	A	H	A	A	H	H	H	H	H	B	H	H	H	A	B	A	A	B	A	H	H	B	H	B
Marker844098	LG5	<hkxhk>	115.739	H	H	H	B	H	H	B	A	B	A	H	B	H	H	A	A	B	H	H	A	B	H	H	B	H	H	B	B	B	B	B	H	B	B	B	H	H	H	H	H	H	A	A	H	B	B
Marker964783	LG5	<hkxhk>	116.391	H	H	H	B	H	H	B	A	B	A	B	B	H	H	A	A	B	H	H	H	B	H	H	B	H	H	B	B	H	B	B	H	B	B	B	H	H	H	H	H	H	A	A	H	B	B
Marker832540	LG5	<hkxhk>	116.521	H	H	H	A	X	H	A	B	A	B	A	A	H	H	B	B	A	H	H	H	A	H	H	A	H	H	A	A	H	A	A	H	A	A	A	H	H	H	H	H	H	B	B	H	A	A
Marker910056	LG5	<hkxhk>	117.303	B	A	B	H	H	A	H	H	H	H	H	H	A	B	H	H	H	A	A	A	H	A	B	H	B	B	H	H	A	H	H	A	H	H	H	B	A	B	B	A	B	H	H	A	H	H
Marker818127	LG5	<hkxhk>	117.562	H	H	H	B	B	H	B	A	B	A	B	B	H	H	A	A	B	H	H	H	B	H	H	B	H	H	B	B	H	B	B	H	B	B	B	H	H	H	H	H	H	A	A	H	B	B
Marker988873	LG5	<hkxhk>	118.73	H	H	H	B	H	H	B	A	B	A	B	B	H	H	A	A	B	H	H	H	B	H	H	B	H	H	B	B	H	B	B	H	B	B	B	H	H	H	H	H	H	A	A	H	B	B
Marker828967	LG5	<hkxhk>	119.12	H	H	H	A	H	H	A	B	A	B	A	A	H	H	B	B	A	H	H	H	A	H	H	A	H	H	A	A	H	A	A	H	A	A	A	H	H	H	H	H	H	B	B	H	A	A
Marker917034	LG5	<hkxhk>	119.12	H	H	H	B	H	H	B	A	B	A	B	B	H	H	A	A	B	H	H	H	B	H	H	B	H	H	B	B	H	B	B	H	B	B	B	H	H	H	H	H	H	A	A	H	B	B
Marker873981	LG5	<hkxhk>	119.768	H	H	H	B	H	H	B	A	B	A	B	B	H	H	A	A	B	H	H	H	B	H	H	B	B	H	B	B	H	B	B	H	B	B	B	H	H	H	H	H	H	A	A	H	B	B
Marker880906	LG5	<hkxhk>	137.039	A	B	A	H	A	B	H	H	A	H	H	H	B	A	H	H	H	B	B	B	A	B	A	H	H	H	H	H	B	H	H	B	H	H	H	A	H	A	A	B	A	H	H	B	H	H
Marker810396	LG5	<hkxhk>	138.879	H	H	H	A	B	H	A	B	H	B	A	A	H	H	B	B	A	H	H	H	H	H	H	A	A	H	A	A	H	A	A	H	A	A	A	H	X	H	H	H	H	B	B	H	A	A
Marker908070	LG5	<hkxhk>	139.582	A	B	A	H	H	B	H	H	A	H	H	H	B	A	H	H	H	B	B	B	A	B	A	H	H	A	H	H	B	H	H	B	H	H	H	A	B	A	A	B	A	H	H	B	H	H
Marker886152	LG5	<hkxhk>	140.749	A	B	A	H	A	B	H	H	A	H	H	H	B	A	H	H	H	B	B	B	A	B	A	H	H	A	H	H	B	H	H	B	H	H	H	A	B	A	A	B	A	H	H	B	H	H
Marker1024941	LG5	<hkxhk>	141.138	H	H	H	B	H	H	B	A	H	A	B	B	H	H	A	A	B	H	H	H	H	H	H	B	B	H	B	B	H	B	B	H	B	B	B	H	H	H	H	H	H	A	A	H	B	B
Marker894300	LG5	<hkxhk>	141.396	H	H	H	A	H	H	A	B	H	B	A	A	H	H	B	B	A	H	H	H	H	H	H	A	A	H	A	A	H	A	A	H	A	A	A	H	H	H	H	H	H	B	B	H	A	A
Marker870480	LG5	<hkxhk>	141.782	H	H	H	A	H	H	A	B	H	B	A	A	H	H	B	B	A	H	H	H	H	H	H	A	A	A	A	A	H	A	A	H	A	A	A	H	B	H	H	H	H	B	B	H	A	A
Marker829619	LG5	<hkxhk>	144.249	H	H	H	B	H	H	B	A	H	A	B	B	H	H	A	A	B	H	H	H	H	H	H	B	B	B	B	B	H	B	B	H	B	B	B	H	A	H	H	H	H	A	A	H	B	B
Marker938590	LG5	<hkxhk>	147.118	H	B	H	A	H	H	A	B	H	B	A	A	H	H	B	B	A	H	H	H	H	H	H	A	A	A	A	A	H	A	A	H	A	A	A	H	B	H	H	H	H	H	B	H	A	A
Marker1036934	LG5	<hkxhk>	148.544	H	A	H	B	H	H	B	A	H	A	B	B	H	H	A	A	B	H	H	H	H	H	H	B	B	B	B	B	H	B	B	H	B	B	B	H	A	H	H	H	H	H	A	H	B	B
Marker876876	LG5	<hkxhk>	148.803	H	B	H	A	H	H	A	B	H	B	A	A	H	H	B	B	A	H	H	H	H	H	H	A	A	A	A	A	H	A	A	H	A	A	A	H	B	H	H	H	H	H	B	H	A	A
Marker969163	LG5	<hkxhk>	149.062	H	A	H	B	H	H	B	A	H	A	B	B	H	H	A	A	B	H	H	H	H	H	H	B	B	B	B	B	H	B	B	H	B	B	B	H	A	H	H	H	H	H	A	H	B	B
Marker1007092	LG5	<hkxhk>	149.84	H	A	B	B	H	H	B	A	H	A	B	B	H	H	A	A	B	H	H	H	H	H	H	B	B	B	B	B	H	B	B	H	B	B	B	H	A	H	H	H	H	H	A	H	B	B
Marker884432	LG5	<hkxhk>	150.621	H	A	B	B	H	H	B	A	H	A	B	B	H	H	A	A	B	H	H	H	H	H	H	B	B	B	B	B	H	B	B	H	B	B	B	H	A	H	H	H	H	H	A	H	B	B
Marker1010120	LG5	<hkxhk>	151.659	B	A	B	B	H	H	B	A	H	A	B	B	H	H	A	A	B	H	H	H	H	H	H	B	B	B	B	B	H	B	B	H	B	B	B	H	A	H	H	H	H	H	A	H	B	B
Marker989597	LG5	<hkxhk>	198.208	H	B	A	A	H	B	A	B	H	B	A	H	H	H	B	B	A	H	H	H	H	H	H	A	A	A	A	A	H	A	A	H	A	A	H	A	B	H	H	H	H	H	B	H	A	A
Marker1031004	LG5	<hkxhk>	200.158	A	H	H	H	B	H	H	H	B	H	H	B	A	B	H	H	H	A	A	A	B	A	B	H	H	H	H	H	A	H	H	A	H	H	A	H	H	B	B	A	B	A	H	A	H	H
Marker932490	LG5	<hkxhk>	201.457	B	H	H	H	A	H	H	H	A	H	H	A	B	A	H	H	H	B	B	B	A	B	A	H	H	H	H	H	B	H	H	B	H	H	B	A	H	A	A	B	A	B	H	B	H	H
Marker853585	LG5	<hkxhk>	202.107	H	B	A	A	H	B	A	B	H	B	A	H	H	H	B	B	A	H	H	H	H	H	H	A	A	A	A	A	H	A	A	H	A	A	H	H	B	H	H	H	H	H	B	H	A	A
Marker1019804	LG5	<hkxhk>	203.534	H	B	A	A	H	B	A	B	H	B	A	H	H	H	B	B	A	H	H	H	H	H	H	A	A	A	A	A	H	A	A	H	A	A	A	H	B	H	H	H	H	H	B	H	A	A
Marker996314	LG5	<hkxhk>	213.842	A	H	H	H	B	H	H	H	B	H	H	B	A	B	H	H	H	A	A	A	B	A	B	H	H	A	H	H	A	A	A	A	H	H	A	H	H	B	B	A	B	A	H	A	H	H
Marker817115	LG5	<hkxhk>	229.057	H	B	A	A	H	B	A	B	H	B	A	H	H	H	B	B	A	H	H	H	H	X	H	A	A	H	A	A	H	A	A	H	A	A	X	A	B	H	H	X	H	H	B	H	A	A
Marker1526697	LG6	<hkxhk>	9.135	H	H	H	H	H	A	A	H	A	H	A	A	A	H	H	B	H	H	H	H	H	A	A	H	H	A	A	B	B	H	B	H	B	A	B	B	H	A	B	B	H	H	H	H	B	H
Marker1565205	LG6	<hkxhk>	9.264	H	H	H	H	H	B	B	H	B	H	B	B	B	H	H	A	H	H	H	H	H	B	B	H	H	B	B	A	A	H	A	H	A	B	A	A	H	B	A	A	H	H	H	H	A	H
Marker1562487	LG6	<hkxhk>	9.394	H	H	H	H	H	A	A	H	A	H	A	A	A	H	H	B	H	H	H	H	H	A	A	H	H	A	A	B	B	H	B	H	B	A	B	B	H	A	B	B	H	H	H	H	B	H
Marker1704217	LG6	<hkxhk>	9.913	H	H	H	H	H	B	B	H	B	H	B	B	B	H	H	A	H	H	H	H	H	B	B	H	H	B	B	A	A	H	A	H	A	B	A	A	H	B	A	A	H	H	H	H	A	H
Marker1653202	LG6	<hkxhk>	13.426	H	H	H	H	H	A	A	H	A	H	A	A	A	H	H	B	H	H	H	H	H	A	A	H	H	A	A	B	B	H	B	H	B	A	B	B	H	A	B	B	H	H	H	H	B	H
Marker1650951	LG6	<hkxhk>	15.384	H	H	H	H	H	B	B	H	B	H	B	B	B	H	H	A	H	H	H	H	H	B	B	H	H	B	B	A	A	H	A	H	A	B	A	A	H	B	A	A	H	H	H	H	A	H
Marker1525916	LG6	<hkxhk>	18.276	B	B	B	B	B	H	H	A	H	B	H	H	B	A	A	H	H	B	B	A	A	H	H	B	B	H	H	H	H	A	H	H	H	H	H	H	B	H	B	H	B	B	B	B	H	B
Marker1669347	LG6	<hkxhk>	23.94	H	H	H	H	A	A	A	H	A	H	A	A	H	H	H	B	B	H	H	H	B	H	A	H	H	A	A	H	B	H	B	B	B	A	B	B	H	A	H	B	H	H	H	H	B	H
Marker1602813	LG6	<hkxhk>	25.901	H	H	H	H	H	A	A	H	A	H	A	A	H	H	H	B	B	H	H	H	B	H	A	H	H	A	A	H	B	H	B	B	B	A	B	B	H	A	H	B	H	H	H	H	B	H
Marker1661857	LG6	<hkxhk>	26.813	H	H	H	H	H	A	A	H	A	H	A	A	H	H	H	B	B	H	H	H	B	H	A	H	H	A	A	H	B	H	B	B	B	A	B	B	H	A	H	B	H	H	H	H	B	H
Marker1585358	LG6	<hkxhk>	33.456	H	H	H	H	H	B	B	H	B	H	B	B	H	H	H	A	A	H	H	H	H	B	B	H	H	B	B	A	A	H	A	H	A	B	A	A	H	B	H	A	H	H	H	H	A	H
Marker1584094	LG6	<hkxhk>	40.058	H	H	H	H	H	A	A	H	A	H	A	A	H	H	H	B	B	H	H	H	B	H	A	H	H	H	A	H	B	H	B	B	B	A	B	B	H	A	H	B	H	B	H	H	B	H
Marker1615173	LG6	<hkxhk>	42.029	H	H	H	H	H	H	A	H	A	H	A	A	H	H	H	B	B	H	H	H	B	H	A	H	H	H	A	H	B	H	B	B	B	A	B	B	H	A	H	B	H	B	H	H	B	H
Marker1534712	LG6	<hkxhk>	42.423	H	H	H	H	H	H	A	H	A	H	A	A	H	H	H	B	B	H	H	H	B	H	A	H	H	H	A	H	B	H	B	B	B	A	B	B	H	A	H	B	H	B	H	H	B	H
Marker1652499	LG6	<hkxhk>	42.807	H	H	H	H	H	H	B	H	B	H	B	B	H	H	H	A	A	H	H	H	A	H	B	H	H	H	B	H	A	H	A	A	A	B	A	A	H	B	H	A	H	A	H	H	A	H
Marker1560934	LG6	<hkxhk>	42.807	H	H	H	H	H	H	B	H	B	H	B	B	H	H	H	A	A	H	H	H	A	H	B	H	H	H	B	H	A	H	A	A	A	B	A	A	H	B	H	A	H	A	H	H	A	H
Marker1635764	LG6	<hkxhk>	43.067	H	H	H	H	H	H	B	H	B	H	B	B	H	H	H	A	A	H	H	H	A	H	B	H	H	H	B	H	A	H	A	A	A	B	A	A	H	B	H	A	H	A	H	H	A	H
Marker1666450	LG6	<hkxhk>	46.457	A	A	A	A	H	B	H	B	H	A	H	H	A	B	B	H	H	A	A	B	H	B	H	H	A	A	H	A	H	B	H	H	H	H	H	H	A	H	A	H	A	H	A	A	H	A
Marker1679346	LG6	<hkxhk>	46.586	B	B	B	B	H	A	H	A	H	B	H	H	B	A	A	H	H	B	B	A	H	A	H	H	B	B	H	B	H	A	H	H	H	H	H	H	B	H	B	H	B	H	B	B	H	B
Marker1623214	LG6	<hkxhk>	47.105	H	H	H	H	H	H	A	H	A	H	A	A	H	H	H	B	B	H	H	H	B	H	A	A	H	H	A	A	B	H	B	B	B	A	B	B	H	A	H	B	H	B	H	H	B	H
Marker1563348	LG6	<hkxhk>	47.364	H	H	H	H	H	H	B	H	B	H	B	B	H	H	H	A	A	H	H	H	A	H	B	B	H	H	B	B	A	H	A	A	A	B	A	A	H	B	H	A	H	A	H	H	A	H
Marker1612465	LG6	<hkxhk>	47.494	H	H	H	H	H	H	B	H	B	H	B	B	H	H	H	A	A	H	H	H	A	H	B	B	H	H	B	B	A	H	A	A	A	B	A	A	H	B	H	A	H	A	H	H	A	H
Marker1602640	LG6	<hkxhk>	50.626	H	H	H	H	A	H	A	H	A	H	A	A	H	H	H	B	B	H	H	H	B	H	A	H	H	H	A	A	B	B	B	B	B	A	B	B	H	A	H	B	H	H	H	H	B	H
Marker1668314	LG6	<hkxhk>	51.928	H	H	H	H	A	H	A	H	H	H	H	A	H	H	H	B	B	H	H	H	B	H	A	H	A	H	A	A	B	B	B	B	B	H	B	B	B	A	H	B	H	H	H	H	B	H
Marker1580162	LG6	<hkxhk>	54.79	H	H	H	H	H	H	A	H	H	H	H	A	H	H	H	B	B	H	H	H	B	H	A	H	A	H	A	A	B	B	B	B	B	H	B	B	B	A	H	B	H	H	H	H	B	H
Marker1520013	LG6	<hkxhk>	55.31	H	H	H	H	H	H	B	H	H	A	H	B	H	H	H	A	A	H	H	H	A	H	B	H	B	H	B	B	A	A	A	A	A	H	A	A	A	B	H	A	H	H	H	H	A	H
Marker1678532	LG6	<hkxhk>	56.869	A	A	A	A	A	B	H	B	A	H	A	H	A	B	B	H	H	A	A	B	H	B	H	B	H	A	H	H	H	H	H	H	H	A	H	H	H	H	A	B	A	B	A	A	H	A
Marker1541425	LG6	<hkxhk>	60.895	A	A	A	A	H	B	H	B	A	H	A	H	A	B	B	H	H	A	A	B	H	B	H	B	H	A	H	H	H	H	H	H	H	A	H	H	H	H	A	B	A	B	A	A	H	A
Marker1570250	LG6	<hkxhk>	61.155	A	A	A	A	H	B	H	B	A	H	A	H	A	B	B	H	H	A	A	B	H	B	H	B	H	A	H	H	H	H	H	H	H	A	H	H	H	H	A	B	A	B	A	A	H	A
Marker1519190	LG6	<hkxhk>	61.934	H	H	H	H	A	H	A	H	H	B	H	A	H	H	H	B	B	H	H	H	B	H	A	H	A	H	A	A	B	B	B	B	B	H	B	B	B	A	H	H	H	H	H	H	B	H
Marker1704120	LG6	<hkxhk>	63.802	B	B	B	B	A	A	H	A	B	H	B	H	B	A	A	H	H	B	B	A	H	A	H	A	H	B	H	H	H	H	H	H	H	B	H	H	H	H	B	A	B	A	B	B	H	B
Marker1714118	LG6	<hkxhk>	65.234	B	B	B	B	A	A	H	A	B	H	B	H	B	A	A	H	H	B	B	A	H	A	H	A	H	B	H	H	H	H	H	H	H	B	H	H	H	H	B	A	B	A	B	B	H	B
Marker1696954	LG6	<hkxhk>	70.458	H	H	H	H	A	H	A	H	H	B	H	A	H	H	H	B	B	H	H	H	B	H	A	H	A	H	A	A	B	B	B	B	B	H	B	H	B	A	H	H	H	H	H	H	B	H
Marker1585799	LG6	<hkxhk>	72.023	B	B	B	B	H	A	H	A	B	H	B	H	B	A	A	H	H	B	B	A	H	A	H	A	H	B	H	H	H	H	H	H	H	B	H	B	H	H	B	A	B	A	B	B	H	B
Marker1578990	LG6	<hkxhk>	72.152	B	B	B	B	H	A	H	A	B	H	B	H	B	A	A	H	H	B	B	A	H	A	H	A	H	B	H	H	H	H	H	H	H	B	H	B	H	H	B	A	B	A	B	B	H	B
Marker1603460	LG6	<hkxhk>	72.672	H	H	H	H	B	H	B	H	H	A	H	B	H	H	H	A	A	H	H	H	A	H	B	H	B	H	B	B	A	A	A	A	A	H	A	H	A	B	H	H	H	H	H	H	A	H
Marker1701999	LG6	<hkxhk>	72.801	H	H	H	H	B	H	B	H	H	A	H	B	H	H	H	A	A	H	H	H	A	H	B	H	B	H	B	B	A	A	A	A	A	H	A	H	A	B	H	H	H	H	H	H	A	H
Marker1706384	LG6	<hkxhk>	72.801	H	H	H	H	A	H	A	H	H	B	H	A	H	H	H	B	B	H	H	H	B	H	A	H	A	H	A	A	B	B	B	B	B	H	B	H	B	A	H	H	H	H	H	H	B	H
Marker1670418	LG6	<hkxhk>	72.801	H	H	H	H	B	H	B	H	H	A	H	B	H	H	H	A	A	H	H	H	A	H	B	H	B	H	B	B	A	A	A	A	A	H	A	H	A	B	H	H	H	H	H	H	A	H
Marker1675752	LG6	<hkxhk>	72.801	H	H	H	H	A	H	A	H	H	B	H	A	H	H	H	B	B	H	H	H	B	H	A	H	A	H	A	A	B	B	B	B	B	H	B	H	B	A	H	H	H	H	H	H	B	H
Marker1706312	LG6	<hkxhk>	72.931	B	B	B	B	H	A	H	A	B	H	B	H	B	A	A	H	H	B	B	A	H	H	H	A	H	B	H	H	H	H	H	H	H	B	H	B	H	H	B	A	B	A	B	B	H	B
Marker1711639	LG6	<hkxhk>	73.709	H	H	H	H	A	H	A	H	B	B	H	A	H	H	H	B	B	H	H	H	B	B	A	H	A	H	A	A	B	B	B	B	B	H	B	H	B	A	H	H	H	H	H	H	B	H
Marker1622258	LG6	<hkxhk>	74.75	B	B	B	B	H	A	H	A	H	H	B	H	B	A	A	H	H	B	B	A	H	H	H	A	H	B	H	H	H	H	H	H	H	B	H	B	H	H	B	A	B	A	B	B	H	B
Marker1599354	LG6	<hkxhk>	76.465	H	H	H	H	B	H	B	H	A	A	H	B	H	H	H	A	A	H	H	H	A	A	B	H	B	H	B	B	H	A	A	A	A	H	A	H	A	H	H	H	H	H	H	H	A	H
Marker1643249	LG6	<hkxhk>	84.521	A	A	A	A	B	B	H	B	H	H	A	H	A	B	H	H	H	A	H	B	H	H	H	B	H	A	H	H	B	A	H	B	H	A	H	A	H	A	A	B	A	B	H	A	H	A
Marker1532603	LG6	<hkxhk>	85.456	H	H	H	H	H	H	A	H	B	B	H	A	H	H	H	B	B	H	B	H	B	B	A	H	A	H	A	A	H	H	B	H	B	H	B	H	B	H	H	H	H	H	A	H	B	H
Marker1576985	LG6	<hkxhk>	90.277	H	H	H	H	H	H	B	H	A	A	H	B	H	H	H	A	A	H	A	H	A	A	B	H	B	H	B	B	A	H	A	H	A	H	A	H	A	H	H	H	H	H	H	H	A	H
Marker1508842	LG6	<hkxhk>	90.406	A	A	A	A	B	B	H	B	H	H	A	H	A	B	B	H	H	A	H	B	H	H	H	B	H	A	H	H	H	A	H	B	H	A	H	A	H	A	A	B	A	B	A	A	H	A
Marker1605624	LG6	<hkxhk>	91.575	A	A	A	A	B	B	H	B	H	H	A	H	A	B	H	H	H	A	H	B	H	H	H	B	H	A	H	H	H	A	H	B	H	A	H	A	H	A	A	B	A	B	A	A	H	A
Marker1512569	LG6	<hkxhk>	92.094	H	H	H	H	H	H	A	H	B	B	H	A	H	H	A	B	B	H	B	H	B	B	A	H	A	H	A	A	B	H	B	H	B	H	B	H	B	H	H	H	H	H	H	H	B	H
Marker1700971	LG6	<hkxhk>	92.483	H	H	H	H	H	H	A	H	B	B	H	A	H	H	A	B	B	H	B	H	B	B	A	H	A	H	A	A	B	H	B	H	B	H	B	H	B	H	H	H	H	H	H	H	B	H
Marker1566964	LG6	<hkxhk>	93.393	H	H	H	H	H	H	B	H	A	A	H	B	H	H	B	A	A	H	A	H	A	A	B	H	B	H	B	B	A	H	A	H	A	H	A	H	A	H	H	H	H	H	B	H	A	H
Marker1508318	LG6	<hkxhk>	94.041	A	A	A	A	B	B	H	B	H	H	A	H	A	B	H	H	H	A	H	B	H	H	H	B	H	A	H	H	H	A	H	B	H	A	H	A	H	A	A	B	A	B	H	A	H	A
Marker1670636	LG6	<hkxhk>	94.949	A	A	A	A	B	B	H	B	H	H	A	H	A	B	H	H	H	A	H	B	H	H	H	B	H	A	H	H	B	A	H	B	H	A	H	A	H	A	A	B	A	B	H	A	H	A
Marker1587628	LG6	<hkxhk>	97.813	B	B	B	B	H	A	H	A	H	H	B	A	B	A	H	H	H	B	H	A	H	H	H	A	H	B	H	H	A	B	H	A	H	B	H	B	H	B	B	A	B	A	H	B	H	B
Marker1551243	LG6	<hkxhk>	98.073	H	H	H	H	B	H	B	H	A	A	H	H	H	H	B	A	A	H	A	H	A	A	B	H	B	H	B	B	H	H	A	H	A	H	A	H	A	H	H	H	H	H	B	H	A	H
Marker1508604	LG6	<hkxhk>	99.246	H	H	H	H	A	H	A	H	B	B	H	H	H	H	A	B	B	H	B	H	B	B	A	H	A	H	A	A	H	H	B	H	B	H	H	H	B	H	H	H	H	H	A	H	B	H
Marker1640947	LG6	<hkxhk>	99.246	H	H	H	H	B	H	B	H	A	A	H	H	H	H	B	A	A	H	A	H	A	A	B	H	B	H	B	B	H	H	A	H	A	H	H	H	A	H	H	H	H	H	B	H	A	H
Marker1611266	LG6	<hkxhk>	99.505	H	H	H	H	B	H	B	H	A	A	H	H	H	H	B	A	A	H	A	H	A	A	B	H	B	H	B	B	H	H	A	H	A	H	H	H	A	H	H	H	H	H	B	H	A	H
Marker1518669	LG6	<hkxhk>	99.505	H	H	H	H	A	H	A	H	B	B	H	H	H	H	A	B	B	H	B	H	B	B	A	H	A	H	A	A	H	H	B	H	B	H	H	H	B	H	H	H	H	H	A	H	B	H
Marker1572920	LG6	<hkxhk>	99.634	H	H	H	H	A	H	A	H	B	B	H	H	H	H	A	B	B	H	B	H	B	B	A	H	A	H	A	A	H	H	B	H	B	H	H	H	B	H	H	H	H	H	A	H	B	H
Marker1550118	LG6	<hkxhk>	100.413	H	H	H	H	B	H	B	H	A	A	H	H	H	H	B	A	A	H	A	H	A	A	B	H	B	H	B	B	H	H	A	H	A	H	H	H	A	H	H	H	H	H	B	H	A	H
Marker1682636	LG6	<hkxhk>	100.802	H	H	H	H	B	H	B	H	A	A	H	H	H	H	B	A	A	H	A	H	A	A	B	H	B	H	B	B	H	H	A	H	A	H	H	H	A	H	H	H	H	H	B	H	A	H
Marker1507625	LG6	<hkxhk>	102.1	H	H	H	H	H	H	B	H	A	A	H	H	H	H	B	A	A	H	A	H	A	A	B	H	B	H	B	B	H	H	A	H	A	H	H	H	A	H	H	H	H	H	B	H	A	H
Marker1618102	LG6	<hkxhk>	103.926	B	B	B	B	A	A	H	A	H	H	B	A	B	A	H	H	H	B	H	A	H	H	H	A	H	B	H	H	A	B	H	A	H	B	B	B	H	B	B	A	B	A	H	B	H	H
Marker1588945	LG6	<hkxhk>	104.056	A	A	A	A	H	B	H	B	H	H	A	B	A	B	H	H	H	A	H	B	H	H	H	B	H	A	H	H	B	A	H	B	H	A	A	A	H	A	A	B	A	B	H	A	H	H
Marker1507623	LG6	<hkxhk>	104.056	B	B	B	B	H	A	H	A	H	H	B	A	B	A	H	H	H	B	H	A	H	H	H	A	H	B	H	H	A	B	H	A	H	B	B	B	H	B	B	A	B	A	H	B	H	H
Marker1512166	LG6	<hkxhk>	104.056	A	A	A	A	H	B	H	B	H	H	A	B	A	B	H	H	H	A	H	B	H	H	H	B	H	A	H	H	B	A	H	B	H	A	A	A	H	A	A	B	A	B	H	A	H	H
Marker1561567	LG6	<hkxhk>	104.056	A	A	A	A	H	B	H	B	H	H	A	B	A	B	H	H	H	A	H	B	H	H	H	B	H	A	H	H	B	A	H	B	H	A	A	A	H	A	A	B	A	B	H	A	H	H
Marker1550261	LG6	<hkxhk>	105.614	H	H	H	H	H	H	B	H	A	A	H	H	H	H	B	A	A	H	A	H	A	A	B	H	B	H	B	B	H	H	A	H	A	H	H	H	A	H	H	H	H	H	B	H	A	H
Marker1614819	LG6	<hkxhk>	106.264	H	H	H	H	H	H	B	H	A	A	H	H	H	H	B	A	A	H	A	H	A	A	B	H	B	H	B	B	H	H	A	H	A	H	H	H	A	H	H	H	H	H	B	H	A	A
Marker1594459	LG6	<hkxhk>	106.652	H	H	H	H	H	H	B	H	A	A	H	H	H	H	B	A	A	H	A	H	A	A	B	H	B	H	B	B	H	H	A	H	A	H	H	H	A	H	H	H	H	H	B	H	A	A
Marker1557624	LG6	<hkxhk>	106.652	H	H	H	H	H	H	B	H	A	A	H	H	H	H	B	A	A	H	A	H	A	A	B	H	B	H	B	B	H	H	A	H	A	H	H	H	A	H	H	H	H	H	B	H	A	A
Marker1508348	LG6	<hkxhk>	106.652	H	H	H	H	H	H	B	H	A	A	H	H	H	H	B	A	A	H	A	H	A	A	B	H	B	H	B	B	H	H	A	H	A	H	H	H	A	H	H	H	H	H	B	H	A	A
Marker1652927	LG6	<hkxhk>	109.248	B	B	B	B	H	A	H	A	H	H	B	A	B	A	H	B	H	B	H	A	H	H	H	A	H	B	H	H	A	B	H	A	H	B	B	B	H	B	B	A	B	A	H	B	H	H
Marker1662213	LG6	<hkxhk>	109.898	H	H	H	H	A	H	A	H	B	B	H	H	H	H	A	H	B	H	B	H	B	B	A	H	A	H	A	A	H	H	B	H	B	H	H	H	B	H	H	H	H	H	A	H	B	B
Marker1646899	LG6	<hkxhk>	110.158	B	B	B	B	H	A	H	A	H	H	B	A	B	A	H	B	H	B	H	A	H	H	H	A	H	B	H	H	A	B	H	A	H	B	B	B	H	B	B	A	B	A	H	B	H	H
Marker1577132	LG6	<hkxhk>	110.287	A	A	A	A	H	B	H	B	H	H	A	B	A	B	H	A	H	A	H	B	H	H	H	B	H	A	H	H	B	A	H	B	H	A	A	A	H	A	A	B	A	B	H	A	H	H
Marker1589448	LG6	<hkxhk>	115.491	B	B	B	B	H	A	H	A	H	H	B	A	B	A	H	B	H	B	H	A	H	H	H	A	H	B	H	H	A	B	H	A	H	B	B	B	H	B	B	A	B	A	H	B	H	H
Marker1666009	LG6	<hkxhk>	116.14	H	H	H	H	B	H	B	H	A	A	H	H	H	H	B	H	A	H	A	H	A	A	B	H	B	H	B	B	H	H	A	H	A	H	H	H	A	H	H	H	H	H	B	H	A	A
Marker1659624	LG6	<hkxhk>	119.518	B	H	H	H	A	H	A	H	B	B	H	H	H	H	A	H	B	H	B	H	B	B	A	H	A	H	A	A	H	H	B	H	B	H	H	H	B	H	H	H	H	H	A	H	B	B
Marker1652095	LG6	<hkxhk>	121.075	A	H	H	H	H	H	B	H	A	A	H	H	H	H	B	H	A	H	A	H	A	A	B	H	B	H	B	B	H	H	A	H	A	H	H	H	A	H	H	H	H	H	B	H	A	A
Marker1697472	LG6	<hkxhk>	125.103	H	A	A	A	H	B	H	B	H	H	A	B	A	H	H	A	H	A	B	B	H	H	H	B	H	A	H	H	B	A	H	B	H	A	A	A	H	A	A	B	H	B	H	A	H	H
Marker1611991	LG6	<hkxhk>	125.103	H	B	B	B	H	A	H	A	H	H	B	A	B	H	H	B	H	B	A	A	H	H	H	A	H	B	H	H	A	B	H	A	H	B	B	B	H	B	B	A	H	A	H	B	H	H
Marker1665702	LG6	<hkxhk>	125.233	H	A	A	A	H	B	H	B	H	H	A	B	A	H	H	A	H	A	B	B	H	H	H	B	H	A	H	H	B	A	H	B	H	A	A	A	H	A	A	B	H	B	H	A	H	H
Marker1640040	LG6	<hkxhk>	125.233	H	A	A	A	H	B	H	B	H	H	A	B	A	H	H	A	H	A	B	B	H	H	H	B	H	A	H	H	B	A	H	B	H	A	A	A	H	A	A	B	H	B	H	A	H	H
Marker1717001	LG6	<hkxhk>	125.362	H	A	A	A	H	B	H	B	H	H	A	B	A	H	H	A	H	A	B	B	H	H	H	B	H	A	H	H	B	A	H	B	H	A	A	A	H	A	A	B	H	B	H	A	H	H
Marker1685998	LG6	<hkxhk>	128.475	A	H	H	H	B	H	H	H	A	A	H	H	H	A	B	H	A	H	H	H	A	A	H	H	B	H	B	B	H	H	H	H	A	H	H	H	H	H	H	H	B	H	B	H	A	A
Marker1537266	LG6	<hkxhk>	129.125	A	H	H	H	B	H	H	H	A	A	H	H	H	A	B	H	A	H	H	H	A	A	H	H	B	H	B	B	H	H	H	H	A	H	H	H	H	H	H	H	B	H	B	H	A	A
Marker1621197	LG6	<hkxhk>	129.384	H	B	B	B	H	A	B	H	H	H	B	A	B	H	H	B	H	B	A	A	H	H	B	A	H	B	H	H	A	B	B	A	H	B	B	B	B	B	B	A	H	A	H	B	H	H
Marker1565049	LG6	<hkxhk>	130.944	B	H	H	H	H	H	H	B	B	B	H	H	H	B	A	H	B	H	H	H	H	B	H	H	A	H	A	A	H	H	H	H	B	H	H	H	H	H	H	H	H	H	A	H	B	B
Marker1539264	LG6	<hkxhk>	130.944	A	H	H	H	H	H	H	A	A	A	H	H	H	A	B	H	A	H	H	H	H	A	H	H	B	H	B	B	H	H	H	H	A	H	H	H	H	H	H	H	H	H	B	H	A	A
Marker308578	LG7	<hkxhk>	17.489	A	H	B	B	H	H	B	B	H	H	H	H	B	H	B	H	B	A	H	H	H	A	H	B	H	B	B	A	B	B	X	H	H	H	A	H	H	H	B	A	H	X	B	H	A	A
Marker408545	LG7	<hkxhk>	18.019	B	H	A	A	H	H	A	A	H	H	H	H	A	H	A	H	A	B	X	H	H	B	H	A	H	A	A	B	A	A	H	H	H	H	B	H	B	H	A	B	H	H	A	H	B	B
Marker407774	LG7	<hkxhk>	21.534	B	H	A	A	A	H	A	A	H	H	H	H	A	H	A	H	A	B	H	H	H	B	H	A	H	A	A	B	A	A	H	H	H	H	B	H	H	H	A	B	H	H	A	H	B	B
Marker356061	LG7	<hkxhk>	23.611	H	A	H	H	B	A	H	H	A	B	A	B	H	B	H	B	H	H	B	B	B	H	B	H	A	H	H	H	H	H	B	B	B	A	H	A	B	B	H	H	A	B	H	B	H	H
Marker439456	LG7	<hkxhk>	26.081	H	B	H	H	A	B	H	H	B	A	B	A	H	H	H	A	H	H	A	A	A	H	A	H	B	A	H	H	H	H	A	A	A	B	H	B	A	A	H	H	B	A	H	A	H	H
Marker343193	LG7	<hkxhk>	26.47	H	B	H	H	H	B	H	H	B	A	B	A	H	H	H	A	H	H	A	A	A	H	A	H	B	A	H	H	H	H	A	A	A	B	H	B	A	A	H	H	B	A	H	A	H	H
Marker323923	LG7	<hkxhk>	30.624	B	H	A	A	B	H	A	A	H	H	H	H	A	A	A	H	A	B	H	H	H	B	H	A	H	H	A	H	A	A	H	H	H	H	B	H	H	H	A	B	H	H	A	A	B	B
Marker363412	LG7	<hkxhk>	31.531	H	A	H	H	H	A	H	H	A	B	A	B	H	H	H	B	A	H	B	B	B	H	B	H	A	B	H	A	H	H	B	B	B	A	H	A	B	B	H	H	A	B	H	H	H	H
Marker412114	LG7	<hkxhk>	35.04	H	H	B	B	A	H	B	B	H	H	H	H	B	B	B	H	H	A	H	H	H	A	H	B	H	H	B	H	B	B	H	H	H	H	A	H	H	H	B	A	H	H	B	B	A	A
Marker302163	LG7	<hkxhk>	35.817	B	B	H	H	H	B	H	H	B	A	B	A	H	H	H	A	B	H	A	A	A	H	A	H	B	A	H	B	H	H	A	A	A	B	H	B	A	A	H	H	B	A	H	H	H	H
Marker361069	LG7	<hkxhk>	37.115	B	B	H	H	H	B	H	H	B	A	B	A	H	H	H	A	B	H	A	A	A	H	A	H	B	A	H	B	H	H	A	A	A	B	H	B	A	A	H	H	B	A	H	H	H	H
Marker413369	LG7	<hkxhk>	42.092	A	A	A	H	H	H	H	H	A	H	A	B	H	H	H	B	H	H	B	B	B	H	B	H	A	B	H	H	H	H	B	B	B	A	H	A	B	B	H	B	A	B	H	H	H	H
Marker309394	LG7	<hkxhk>	42.741	A	A	A	H	H	H	H	H	A	H	A	B	H	H	H	B	H	H	B	B	B	H	B	H	A	B	H	H	H	H	B	B	B	A	H	A	B	B	H	B	A	B	H	H	H	H
Marker421683	LG7	<hkxhk>	43.521	B	B	B	H	H	H	H	H	B	H	B	A	H	H	H	A	H	H	A	A	A	H	A	H	B	A	H	H	H	H	A	A	A	B	H	B	A	A	H	A	B	A	H	H	H	H
Marker352160	LG7	<hkxhk>	50.022	B	B	B	H	A	A	H	H	H	H	B	A	H	H	H	A	H	B	A	A	A	H	A	H	B	A	H	H	H	H	A	H	A	B	H	B	A	A	H	A	B	A	H	H	H	H
Marker317452	LG7	<hkxhk>	62.106	A	A	A	H	B	B	H	B	H	H	A	B	H	H	H	B	H	A	B	B	B	H	H	H	A	H	H	H	H	H	B	H	H	A	H	A	B	B	H	B	A	B	B	H	H	H
Marker317415	LG7	<hkxhk>	62.753	H	H	H	A	H	H	A	H	A	A	H	H	A	A	A	H	B	H	H	H	H	B	A	A	H	B	A	A	A	A	H	A	B	H	B	H	H	H	A	H	H	H	H	A	B	B
Marker353041	LG7	<hkxhk>	71.877	H	H	H	B	A	H	H	H	B	B	H	H	B	B	B	H	A	H	B	H	H	H	B	B	A	A	B	B	B	B	H	B	A	H	A	H	H	H	H	H	H	H	A	B	A	A
Marker359157	LG7	<hkxhk>	73.047	A	A	A	H	H	B	A	B	H	H	A	B	H	H	H	B	H	A	H	B	B	B	H	H	H	H	H	H	H	H	B	H	H	A	H	A	B	B	A	B	A	B	H	H	H	H
Marker312132	LG7	<hkxhk>	76.442	H	B	H	H	B	H	H	H	A	A	H	H	A	A	A	B	B	H	A	H	H	H	A	A	B	B	A	A	A	A	H	A	B	H	B	H	H	H	H	H	H	H	B	A	H	B
Marker315769	LG7	<hkxhk>	76.833	H	B	H	H	B	H	H	H	H	A	H	H	A	A	A	B	B	H	A	H	H	H	A	A	B	B	A	A	A	A	H	A	B	H	B	H	H	H	H	H	H	H	B	A	H	B
Marker411395	LG7	<hkxhk>	78.971	H	A	H	H	H	H	H	H	H	B	H	H	B	B	B	A	A	H	B	H	H	H	B	B	A	A	B	B	B	B	H	H	A	A	A	H	H	H	H	H	H	H	A	B	H	A
Marker317880	LG7	<hkxhk>	80.474	H	A	H	H	H	H	H	H	H	B	A	H	B	B	B	A	A	H	B	H	H	B	B	B	A	A	B	B	B	B	H	H	A	A	A	H	B	H	H	H	H	H	A	B	H	A
Marker407290	LG7	<hkxhk>	82.078	H	A	H	H	H	H	H	H	H	B	A	H	B	B	B	A	A	H	B	H	H	B	B	B	A	A	B	B	B	B	H	H	A	A	A	H	B	H	H	H	B	H	A	B	H	A
Marker418421	LG7	<hkxhk>	82.991	H	A	H	H	H	H	H	H	H	B	A	H	B	B	B	A	A	H	B	H	H	B	B	B	A	A	B	B	B	B	H	H	A	A	H	H	B	H	H	H	B	H	A	B	H	A
Marker394834	LG7	<hkxhk>	86.507	H	A	H	H	A	H	H	H	H	B	A	H	B	B	B	A	A	H	B	H	H	B	B	H	A	A	B	B	H	B	H	H	A	A	H	H	H	H	H	H	B	H	A	B	H	A
Marker346570	LG7	<hkxhk>	86.507	H	B	H	H	B	H	H	H	H	A	B	H	A	A	A	B	B	H	A	H	H	A	A	H	B	B	A	A	H	A	H	H	B	B	H	H	H	H	H	H	A	H	B	A	H	B
Marker387665	LG7	<hkxhk>	88.593	H	B	H	H	H	H	H	H	H	A	B	H	A	A	A	B	B	H	A	H	H	A	A	A	B	B	A	A	A	A	H	H	B	B	B	H	H	H	H	H	A	H	B	A	H	B
Marker445899	LG7	<hkxhk>	88.983	H	A	H	H	H	H	H	H	H	B	A	H	B	B	B	A	A	H	B	H	H	B	B	B	A	A	B	B	B	B	H	H	A	A	A	H	H	H	H	H	B	H	A	B	H	A
Marker407747	LG7	<hkxhk>	89.761	H	A	H	H	H	H	H	H	H	B	A	H	B	B	B	A	A	H	B	H	H	B	B	B	A	A	B	B	B	B	H	H	A	A	A	H	H	H	H	H	B	H	A	B	H	A
Marker316876	LG7	<hkxhk>	95.098	H	A	H	H	A	H	H	H	H	B	A	H	H	B	B	A	A	H	B	H	H	B	B	B	A	A	B	B	B	B	H	H	A	H	A	H	H	H	A	H	H	H	A	B	H	A
Marker412387	LG7	<hkxhk>	105.566	B	H	B	B	H	A	B	A	A	H	H	A	A	H	H	H	H	B	H	A	A	H	H	A	H	H	H	H	A	H	A	A	H	H	B	B	H	A	H	A	H	A	H	H	A	H
Marker388611	LG7	<hkxhk>	106.085	B	H	B	B	H	A	B	A	A	H	H	A	A	H	H	H	H	B	H	A	A	H	H	A	H	H	H	H	A	H	A	A	H	H	B	B	H	A	H	A	H	A	H	H	A	H
Marker385742	LG7	<hkxhk>	106.603	B	H	B	B	H	A	B	A	A	H	H	A	A	H	H	H	H	B	H	A	A	H	H	A	H	H	H	H	A	H	A	A	H	H	B	B	H	A	H	A	H	A	H	H	A	H
Marker354778	LG7	<hkxhk>	106.603	B	H	B	B	H	A	B	A	A	H	H	A	A	H	H	H	H	B	H	A	A	H	H	A	H	H	H	H	A	H	A	A	H	H	B	B	H	A	H	A	H	A	H	H	A	H
Marker306951	LG7	<hkxhk>	111.963	B	H	B	B	H	A	B	A	A	H	H	A	A	H	H	H	H	B	H	H	A	H	H	A	H	H	H	H	H	H	A	A	H	H	B	B	H	A	H	A	H	A	H	H	A	H
Marker359350	LG7	<hkxhk>	120.414	A	H	H	A	A	B	A	B	B	H	H	B	B	H	H	H	H	A	H	H	B	H	H	B	H	H	H	H	H	H	H	B	H	H	A	A	H	H	H	H	B	B	H	H	B	H
Marker436032	LG7	<hkxhk>	122.033	A	H	H	A	A	B	A	B	B	H	H	B	B	H	H	H	H	A	H	H	B	H	H	B	H	H	H	H	H	H	H	B	H	H	A	A	H	H	H	H	B	B	H	H	B	H
Marker317376	LG7	<hkxhk>	122.163	B	H	H	B	B	A	B	A	A	H	H	A	A	H	H	H	H	B	H	H	A	H	H	A	H	H	H	H	H	H	H	A	H	H	B	B	H	H	H	H	A	A	H	H	A	H
Marker318954	LG7	<hkxhk>	125.937	A	H	H	A	H	B	A	B	B	H	H	B	B	H	H	H	H	A	H	H	B	H	H	B	B	H	H	H	H	H	H	B	H	H	A	A	H	H	H	H	B	B	H	H	B	H
Marker2008199	LG8	<hkxhk>	25.871	B	B	B	A	H	H	B	H	H	A	H	H	A	H	B	B	A	H	A	B	H	A	H	H	H	H	B	A	A	A	H	H	H	A	H	A	B	H	B	A	B	H	B	H	B	A
Marker2077142	LG8	<hkxhk>	29.501	B	B	B	A	H	H	B	H	H	A	H	H	A	H	B	B	A	H	A	B	H	A	H	H	H	H	B	A	A	A	H	H	H	A	H	A	B	H	B	A	B	H	B	H	B	A
Marker1987531	LG8	<hkxhk>	29.631	H	H	H	H	A	A	H	B	A	H	B	B	H	B	H	H	H	A	H	H	B	H	B	B	A	B	H	H	H	H	A	A	B	H	A	H	H	B	H	H	H	A	H	B	H	H
Marker1991225	LG8	<hkxhk>	29.76	H	H	H	H	B	B	H	A	B	H	A	A	H	A	H	H	H	B	H	H	A	H	A	A	B	A	H	H	H	H	B	B	A	H	B	H	H	A	H	H	H	B	H	A	H	H
Marker1985815	LG8	<hkxhk>	29.76	H	H	H	H	B	B	H	A	B	H	A	A	H	A	H	H	H	B	H	H	A	H	A	A	B	A	H	H	H	H	B	B	A	H	B	H	H	A	H	H	H	B	H	A	H	H
Marker2110639	LG8	<hkxhk>	31.836	B	B	B	A	B	H	B	H	H	A	H	H	A	H	B	B	A	H	A	B	H	A	H	H	H	H	B	A	A	A	H	H	H	A	H	A	B	H	B	A	B	H	B	H	B	H
Marker2126275	LG8	<hkxhk>	35.114	B	B	B	A	H	H	B	H	H	A	H	A	A	H	B	B	A	H	A	B	H	A	A	H	H	H	B	A	A	A	H	H	H	A	H	A	B	H	B	A	B	H	B	H	B	H
Marker1988413	LG8	<hkxhk>	41.526	B	B	H	A	H	H	B	H	H	H	A	A	A	H	B	B	A	H	A	H	H	A	A	H	H	H	B	H	A	A	H	H	H	A	H	A	B	H	B	A	B	H	B	H	B	H
Marker2055834	LG8	<hkxhk>	41.786	A	A	H	B	H	H	A	H	H	H	B	B	B	H	A	A	B	H	B	H	H	B	B	H	H	H	A	H	B	B	H	H	H	B	H	B	A	H	A	B	A	H	A	H	A	H
Marker2023390	LG8	<hkxhk>	46.754	H	H	B	H	B	B	H	A	B	B	H	H	A	A	A	H	H	B	H	A	A	H	H	A	B	A	H	B	H	H	B	B	A	H	B	H	A	A	H	H	H	B	H	A	H	B
Marker1998966	LG8	<hkxhk>	46.818	H	H	A	H	A	A	H	B	A	A	H	H	B	B	B	H	H	A	H	B	B	H	H	B	A	B	H	A	H	H	A	A	B	H	A	H	B	B	H	H	H	A	H	B	H	A
Marker2128891	LG8	<hkxhk>	48.049	H	H	B	H	B	B	H	A	B	B	H	H	A	A	A	H	H	B	H	A	A	H	H	A	B	A	H	B	H	H	B	B	A	H	B	H	A	A	H	H	H	B	H	A	H	B
Marker2131625	LG8	<hkxhk>	53.289	H	H	A	H	H	A	H	B	A	A	H	H	B	B	H	H	H	H	H	B	B	H	H	B	A	B	A	A	H	H	A	A	B	H	A	H	B	B	H	H	H	A	H	B	H	A
Marker2039343	LG8	<hkxhk>	64.32	H	H	B	H	H	B	H	A	B	B	H	H	A	H	H	B	H	H	H	H	A	H	H	H	B	A	B	B	H	B	B	B	A	H	B	H	A	H	H	H	H	B	H	A	H	B
Marker2123500	LG8	<hkxhk>	64.974	H	H	A	H	H	H	H	B	A	A	H	H	B	H	H	A	H	H	H	H	B	H	H	H	A	B	A	A	H	A	A	A	B	H	A	H	B	H	H	H	H	A	H	B	H	A
Marker2079065	LG8	<hkxhk>	65.626	H	H	A	H	H	H	H	B	A	A	H	H	B	H	H	A	H	H	H	H	B	H	H	H	A	B	A	A	H	A	A	A	B	H	A	H	B	H	H	H	B	A	H	B	H	A
Marker1988995	LG8	<hkxhk>	65.756	H	H	B	H	H	H	H	A	B	B	H	H	A	H	H	B	H	H	H	H	A	H	H	H	B	A	B	B	H	B	B	B	A	H	B	H	A	H	H	H	A	B	H	A	H	B
Marker2011454	LG8	<hkxhk>	65.885	A	A	H	B	B	A	A	H	H	H	B	B	H	B	B	H	B	A	B	B	H	B	B	B	H	H	H	H	B	H	H	H	H	B	H	B	H	B	A	B	H	H	A	H	A	H
Marker1987080	LG8	<hkxhk>	67.44	H	H	A	H	A	H	H	B	A	A	H	H	B	H	H	A	H	H	H	H	B	H	H	H	A	B	A	A	H	A	A	A	B	H	A	H	B	H	H	H	B	A	H	B	H	A
Marker2122652	LG8	<hkxhk>	67.57	A	A	H	B	H	A	A	H	H	H	B	B	H	B	B	H	B	A	B	B	H	B	B	B	H	H	H	H	B	H	H	H	H	B	H	B	H	B	A	B	H	H	A	H	A	H
Marker2105558	LG8	<hkxhk>	68.09	B	B	H	A	H	B	B	H	H	H	A	A	H	A	A	H	A	B	A	A	H	A	A	A	H	H	H	H	A	H	H	H	H	A	H	A	H	A	B	A	H	H	B	H	B	H
Marker2046013	LG8	<hkxhk>	68.481	H	H	B	H	B	H	H	A	B	B	H	H	A	H	H	B	H	H	H	H	A	H	H	H	B	A	B	B	H	B	B	B	A	H	B	H	A	H	H	H	A	B	H	A	H	B
Marker2117425	LG8	<hkxhk>	69.258	A	A	H	B	B	A	A	H	H	H	B	B	H	B	B	H	B	A	B	B	H	B	B	B	H	H	H	H	B	H	H	H	H	B	H	B	H	B	A	B	H	H	A	H	A	H
Marker1999042	LG8	<hkxhk>	69.258	H	H	A	H	H	H	H	B	A	A	H	H	B	H	H	A	H	H	H	H	B	H	H	H	A	B	A	A	H	A	A	A	B	H	A	H	B	H	H	H	B	A	H	B	H	A
Marker1984072	LG8	<hkxhk>	74.065	B	B	H	A	B	B	B	H	H	H	A	A	H	A	A	H	A	B	A	A	H	A	A	A	H	H	A	H	A	H	H	H	H	A	H	A	H	A	B	A	H	B	B	H	B	H
Marker2102004	LG8	<hkxhk>	76.415	B	H	B	H	H	H	B	A	B	B	H	H	A	H	H	B	H	H	H	H	A	H	H	H	B	A	H	B	H	B	B	B	A	H	B	H	A	H	H	H	A	H	H	A	H	B
Marker2053366	LG8	<hkxhk>	77.844	A	H	A	H	B	H	A	B	A	A	H	H	B	H	H	A	H	H	H	H	B	H	H	H	A	B	H	A	H	A	A	A	B	H	A	H	B	H	H	H	B	H	H	B	H	A
Marker1988011	LG8	<hkxhk>	79.017	H	A	H	B	H	A	H	H	H	H	B	B	H	B	B	H	B	A	B	B	H	B	B	B	H	H	B	H	B	H	H	H	H	B	H	B	H	B	A	B	H	A	A	H	A	H
Marker2011647	LG8	<hkxhk>	79.406	A	H	A	H	B	H	A	B	A	A	H	H	B	H	H	A	H	H	H	H	B	H	H	H	A	B	H	A	H	A	A	A	B	H	A	B	B	H	H	H	B	H	H	B	H	A
Marker2060879	LG8	<hkxhk>	80.316	B	H	B	H	A	H	B	A	B	B	H	H	A	H	H	B	H	H	H	H	A	H	H	H	B	A	H	B	H	B	B	B	A	H	B	A	A	H	H	H	A	H	H	A	H	B
Marker2023962	LG8	<hkxhk>	81.88	B	H	B	H	H	H	B	A	B	B	B	H	A	H	H	B	H	H	H	H	A	H	H	H	B	A	H	B	H	B	B	B	A	H	B	A	A	H	H	H	A	H	H	A	H	B
Marker2114497	LG8	<hkxhk>	87.595	H	B	H	A	H	B	H	H	H	H	A	A	H	A	A	H	A	B	A	A	H	A	A	A	H	H	A	H	A	H	H	H	H	A	H	H	H	A	B	A	H	B	B	H	B	H
Marker2035127	LG8	<hkxhk>	90.923	H	A	H	B	H	A	H	H	H	H	H	B	H	B	B	H	B	A	B	B	H	B	B	B	H	H	B	H	B	H	H	H	H	B	B	H	H	B	A	B	H	A	A	H	A	H
Marker2121656	LG8	<hkxhk>	91.252	H	B	H	A	H	B	H	H	H	H	H	A	H	A	A	H	A	B	A	A	H	A	A	A	H	H	A	H	A	H	H	H	H	A	A	H	H	A	B	A	H	B	B	H	H	H
Marker2133403	LG8	<hkxhk>	92.033	H	B	H	A	H	B	H	H	H	H	H	A	H	A	A	H	A	B	A	A	H	A	A	A	H	H	A	H	A	H	H	H	H	A	A	H	H	A	B	A	H	B	B	H	H	H
Marker2018790	LG8	<hkxhk>	92.292	H	A	H	B	H	A	H	H	H	H	H	B	H	B	B	H	B	A	B	B	H	B	B	B	H	H	B	H	B	H	H	H	H	B	B	H	H	B	A	B	H	A	A	H	H	H
Marker2032713	LG8	<hkxhk>	92.811	H	A	H	B	H	A	H	H	H	H	H	B	H	B	B	H	B	A	B	B	H	B	B	B	H	H	B	H	B	H	H	H	H	B	B	H	H	B	A	B	H	A	A	H	H	H
Marker2055165	LG8	<hkxhk>	93.2	H	A	H	B	H	A	H	H	H	H	H	B	H	B	B	H	B	A	B	B	H	B	B	B	H	H	B	H	B	H	H	H	H	B	B	H	H	B	A	B	H	A	A	H	H	H
Marker2113784	LG8	<hkxhk>	93.459	H	B	H	A	H	B	H	H	H	H	H	A	H	A	A	H	A	B	A	A	H	A	A	A	H	H	A	H	A	H	H	H	H	A	A	H	H	A	B	A	H	B	B	H	H	H
Marker2060191	LG8	<hkxhk>	94.114	H	B	H	A	H	B	H	H	H	H	H	A	H	A	A	H	A	B	A	A	H	A	A	A	H	H	A	H	A	H	H	H	H	A	A	H	H	A	B	A	H	B	B	H	H	H
Marker2027668	LG8	<hkxhk>	94.373	H	A	H	B	H	A	H	H	H	H	H	B	H	B	B	H	B	A	B	B	H	B	B	B	H	H	B	H	B	H	H	H	H	B	B	H	H	B	A	B	H	A	A	H	H	H
Marker2107257	LG8	<hkxhk>	96.196	H	B	H	A	H	B	H	H	H	H	H	A	H	A	A	H	A	B	A	A	H	A	A	A	H	H	A	H	A	H	H	H	H	A	A	H	H	A	B	A	H	B	B	H	H	H
Marker2084097	LG8	<hkxhk>	96.714	H	B	H	A	H	B	H	H	H	H	H	A	H	A	A	H	A	B	A	A	H	A	A	A	H	H	A	H	A	H	H	H	H	A	A	H	H	A	B	A	H	B	B	H	H	H
Marker2014336	LG8	<hkxhk>	96.714	H	B	H	A	H	B	H	H	H	H	H	A	H	A	A	H	A	B	A	A	H	A	A	A	H	H	A	H	A	H	H	H	H	A	A	H	H	A	B	A	H	B	B	H	H	H
Marker2001447	LG8	<hkxhk>	97.361	H	B	H	A	H	B	H	H	H	H	H	A	H	A	A	H	A	B	A	A	H	A	A	A	H	H	A	H	A	H	H	H	H	A	A	H	H	A	B	A	H	B	B	H	H	H
Marker1996320	LG8	<hkxhk>	97.361	H	A	H	B	H	A	H	H	H	H	H	B	H	B	B	H	B	A	B	B	H	B	B	B	H	H	B	H	B	H	H	H	H	B	B	H	H	B	A	B	H	A	A	H	H	H
Marker2138702	LG8	<hkxhk>	98.143	H	A	H	B	H	A	H	H	H	H	H	B	H	B	B	H	B	A	B	B	H	B	B	B	H	H	B	H	B	H	H	H	H	B	B	H	H	B	A	B	H	A	A	H	H	H
Marker2092638	LG8	<hkxhk>	100.876	H	B	H	A	H	B	H	H	H	H	B	A	H	A	A	H	A	B	A	A	H	A	A	A	H	B	A	H	A	H	H	H	H	A	A	H	H	A	B	A	H	B	B	H	H	H
Marker2004833	LG8	<hkxhk>	100.876	H	B	H	A	H	B	H	H	H	H	B	A	H	A	A	H	A	B	A	A	H	A	A	A	H	B	A	H	A	H	H	H	H	A	A	H	H	A	B	A	H	B	B	H	H	H
Marker2050800	LG8	<hkxhk>	101.005	H	B	H	A	H	B	H	H	H	H	B	A	H	A	A	H	A	B	A	A	H	A	A	A	H	B	A	H	A	H	H	H	H	A	A	H	H	A	B	A	H	B	B	H	H	H
Marker2002115	LG8	<hkxhk>	101.524	H	A	H	B	H	A	H	H	H	H	A	B	H	B	B	H	B	A	B	B	H	B	B	B	H	A	B	H	B	H	H	H	H	B	B	H	H	B	A	B	H	A	A	H	H	H
Marker2038852	LG8	<hkxhk>	102.302	H	A	H	B	H	A	H	H	H	H	A	B	H	B	B	H	B	A	B	B	H	B	B	B	H	A	B	H	B	H	H	H	H	B	B	H	H	B	A	B	H	A	A	H	H	H
Marker2093605	LG8	<hkxhk>	102.952	H	B	H	A	H	B	H	H	H	H	B	A	H	A	A	H	A	B	A	A	H	A	A	A	H	B	A	H	A	H	H	H	H	A	A	H	H	A	B	A	H	B	B	H	H	H
Marker1986024	LG8	<hkxhk>	102.952	H	A	H	B	H	A	H	H	H	H	A	B	H	B	B	H	B	A	B	B	H	B	B	B	H	A	B	H	B	H	H	H	H	B	B	H	H	B	A	B	H	A	A	H	H	H
Marker2013065	LG8	<hkxhk>	103.211	H	B	H	A	H	B	H	H	H	H	B	A	H	A	A	H	A	B	A	A	H	A	A	A	H	B	A	H	A	H	H	H	H	A	A	H	H	A	B	A	H	B	B	H	H	H
Marker2117257	LG8	<hkxhk>	103.732	H	B	H	A	H	B	H	H	H	H	B	A	H	A	A	H	A	B	A	A	H	A	A	A	H	B	A	H	A	H	H	H	H	A	A	H	H	A	B	A	H	B	B	H	H	H
Marker2043696	LG8	<hkxhk>	105.681	B	H	B	H	H	H	B	A	B	B	H	H	A	H	H	B	H	H	H	H	A	H	H	B	B	H	H	B	H	B	B	B	A	H	H	A	A	H	H	H	A	H	H	A	B	B
Marker2017374	LG8	<hkxhk>	105.94	B	H	B	H	H	H	B	A	B	B	H	H	A	H	H	B	H	H	H	H	A	H	H	B	B	H	H	B	H	B	B	B	A	H	H	A	A	H	H	H	A	H	H	A	B	B
Marker2056981	LG8	<hkxhk>	106.2	A	H	A	H	H	H	A	B	A	A	H	H	B	H	H	A	H	H	H	H	B	H	H	A	A	H	H	A	H	A	A	A	B	H	H	B	B	H	H	H	B	H	H	B	A	A
Marker2066899	LG8	<hkxhk>	106.459	A	H	A	H	H	H	A	B	A	A	H	H	B	H	H	A	H	H	H	H	B	H	H	A	A	H	H	A	B	A	A	A	B	H	H	B	B	H	H	H	B	H	H	B	A	A
Marker1999410	LG8	<hkxhk>	108.021	H	H	H	B	B	A	H	H	H	A	A	B	H	B	B	H	B	H	B	B	H	B	B	H	H	A	B	H	H	H	H	H	H	B	B	H	H	B	A	B	H	A	A	H	H	H
Marker2059534	LG8	<hkxhk>	108.021	H	H	H	B	B	A	H	H	H	A	A	B	H	B	B	H	B	H	B	B	H	B	B	H	H	A	B	H	H	H	H	H	H	B	B	H	H	B	A	B	H	A	A	H	H	H
Marker2107725	LG8	<hkxhk>	108.021	H	H	H	A	A	B	H	H	H	B	B	A	H	A	A	H	A	H	A	A	H	A	A	H	H	B	A	H	H	H	H	H	H	A	A	H	H	A	B	A	H	B	B	H	H	H
Marker2065202	LG8	<hkxhk>	108.151	H	H	H	A	A	B	H	H	H	B	B	A	H	A	A	H	A	H	A	A	H	A	A	H	H	B	A	H	H	H	H	H	H	A	A	H	H	A	B	A	H	B	B	H	H	H
Marker2048754	LG8	<hkxhk>	108.151	H	H	H	B	B	A	H	H	H	A	A	B	H	B	B	H	B	H	B	B	H	B	B	H	H	A	B	H	H	H	H	H	H	B	B	H	H	B	A	B	H	A	A	H	H	H
Marker2136587	LG8	<hkxhk>	109.838	A	A	A	H	H	H	A	B	A	H	H	H	B	H	H	A	H	B	H	H	B	H	H	A	A	H	H	A	B	A	A	A	B	H	H	B	H	H	H	H	B	H	H	H	A	A
Marker2101201	LG8	<hkxhk>	110.752	B	B	B	H	H	H	B	A	H	H	H	H	A	H	H	B	H	A	H	H	A	H	H	B	B	H	H	B	A	B	H	H	A	H	H	A	H	H	H	H	A	H	B	H	B	B
Marker2034792	LG8	<hkxhk>	111.27	A	A	A	H	H	H	H	B	H	H	H	H	B	H	H	A	H	B	H	H	B	H	H	A	A	H	H	A	B	A	H	H	B	H	H	B	H	H	H	H	B	H	A	H	A	A
Marker2058859	LG8	<hkxhk>	112.828	H	H	H	A	A	B	A	H	B	B	B	A	H	A	A	H	H	H	A	A	H	A	A	H	H	B	A	H	H	H	B	B	H	H	A	H	A	A	B	A	H	B	H	B	H	H
Marker2108159	LG8	<hkxhk>	113.606	B	B	B	H	H	H	H	A	H	H	H	H	A	H	H	B	B	A	H	H	A	H	H	B	B	B	H	B	A	B	H	H	A	B	H	A	H	H	H	H	A	H	B	H	B	B
Note: genotype hh, hk and kk are coded as A, H and B respectively; X indicates missing values of marker type.
[truncated: 296 more columns]

## Sheet: <lmxll>
Genotyping profile for <lmxll> segregated type
Marker ID	Linkage group	segregation	Position	Ind-1	Ind-2	Ind-3	Ind-4	Ind-5	Ind-6	Ind-7	Ind-8	Ind-9	Ind-10	Ind-11	Ind-12	Ind-13	Ind-14	Ind-15	Ind-16	Ind-17	Ind-18	Ind-19	Ind-20	Ind-21	Ind-22	Ind-23	Ind-24	Ind-25	Ind-26	Ind-27	Ind-28	Ind-29	Ind-30	Ind-31	Ind-32	Ind-33	Ind-34	Ind-35	Ind-36	Ind-37	Ind-38	Ind-39	Ind-40	Ind-41	Ind-42	Ind-43	Ind-44	Ind-45	Ind-46
Marker1837656	LG1	<lmxll>	0	B	H	H	X	B	B	X	X	X	H	H	X	X	X	X	H	H	B	X	H	B	H	H	H	B	X	H	H	X	B	X	H	X	B	X	B	B	B	X	B	H	X	X	X	H	X
Marker1760148	LG1	<lmxll>	6.698	H	B	B	B	H	H	H	H	H	B	B	H	H	B	B	B	B	H	H	B	B	B	B	B	H	B	B	B	H	H	H	B	B	H	B	H	H	H	H	H	B	H	B	H	B	H
Marker1770448	LG1	<lmxll>	6.698	B	H	H	H	B	B	B	B	B	H	H	B	B	H	H	H	H	B	B	H	H	H	H	H	B	H	H	H	B	B	B	H	H	B	H	B	B	B	B	B	H	B	H	B	H	B
Marker1848281	LG1	<lmxll>	6.698	B	H	H	H	B	B	B	B	B	H	H	B	B	H	H	H	H	B	B	H	H	H	H	H	B	H	H	H	B	B	B	H	H	B	H	B	B	B	B	B	H	B	H	B	H	B
Marker1861229	LG1	<lmxll>	7.479	B	H	H	H	H	B	B	B	B	H	H	B	B	H	H	H	H	B	B	H	H	H	H	H	B	H	H	H	B	B	B	H	H	B	H	B	B	B	B	B	H	B	H	B	H	B
Marker1809647	LG1	<lmxll>	8.524	H	B	B	B	H	H	H	H	H	B	B	H	H	B	B	B	B	H	H	B	B	B	B	B	H	B	B	B	H	H	H	B	B	H	B	H	H	H	H	H	B	H	B	H	B	H
Marker1783886	LG1	<lmxll>	9.833	H	B	B	B	B	H	H	H	H	B	B	H	H	B	B	B	B	H	H	B	B	B	B	B	H	B	B	B	H	H	H	B	B	H	B	H	H	H	H	H	B	H	B	H	B	H
Marker1881080	LG1	<lmxll>	10.352	H	B	B	B	B	H	H	H	H	B	B	H	H	B	B	B	B	H	H	B	B	B	B	B	H	B	B	B	H	H	H	B	B	H	B	H	H	H	H	H	B	H	B	H	B	H
Marker1802037	LG1	<lmxll>	16.597	B	H	H	H	H	B	B	B	B	H	H	B	B	H	H	H	H	B	B	H	H	H	H	H	B	H	H	H	B	B	B	H	H	B	H	B	B	B	B	B	H	B	H	B	H	B
Marker1744862	LG1	<lmxll>	16.597	B	H	H	H	H	B	B	B	B	H	H	B	B	H	H	H	H	B	B	H	H	H	H	H	B	H	H	H	B	B	B	H	H	B	H	B	B	B	B	B	H	B	H	B	H	B
Marker1916036	LG1	<lmxll>	16.813	H	B	B	B	H	H	H	H	H	B	B	H	H	B	B	B	B	H	H	B	B	B	B	B	H	B	B	B	H	H	H	B	B	H	B	H	H	H	H	H	B	H	B	H	B	H
Marker1778504	LG1	<lmxll>	17.029	H	B	B	B	H	H	H	H	H	B	B	H	H	B	B	B	B	H	H	B	B	B	B	B	H	B	B	B	H	H	H	B	B	H	B	H	H	H	H	H	B	H	B	H	B	H
Marker1796807	LG1	<lmxll>	17.029	H	B	B	B	H	H	H	H	H	B	B	H	H	B	B	B	B	H	H	B	B	B	B	B	H	B	B	B	H	H	H	B	B	H	B	H	H	H	H	H	B	H	B	H	B	H
Marker1854115	LG1	<lmxll>	17.245	B	H	H	H	B	B	B	B	B	H	H	B	B	H	H	H	H	B	B	H	H	H	H	H	B	H	H	H	B	B	B	H	H	B	H	B	B	B	B	B	H	B	H	B	H	B
Marker1883121	LG1	<lmxll>	17.851	H	B	B	B	H	H	H	H	H	B	B	H	H	B	B	B	B	H	H	B	B	B	B	B	H	B	B	B	H	H	H	B	B	H	B	H	H	H	H	H	B	H	B	H	B	H
Marker1740393	LG1	<lmxll>	18.197	B	H	H	H	B	B	B	B	B	H	H	B	B	H	H	H	H	B	B	H	H	H	H	H	B	H	H	H	B	B	B	H	H	B	H	B	B	B	B	B	H	B	H	B	H	B
Marker1896369	LG1	<lmxll>	18.823	B	H	H	H	B	B	B	B	B	H	H	B	B	H	H	H	H	B	B	H	H	H	H	H	B	H	H	H	B	B	B	H	H	B	H	B	B	B	B	B	H	B	H	B	H	B
Marker1826864	LG1	<lmxll>	18.962	B	H	H	H	B	B	B	B	B	H	H	B	B	H	H	H	H	B	B	H	H	H	H	H	B	H	H	H	B	B	B	H	H	B	H	B	B	B	B	B	H	B	H	B	H	B
Marker1868252	LG1	<lmxll>	18.962	B	H	H	H	B	B	B	B	B	H	H	B	B	H	H	H	H	B	B	H	H	H	H	H	B	H	H	H	B	B	B	H	H	B	H	B	B	B	B	B	H	B	H	B	H	B
Marker1803550	LG1	<lmxll>	18.962	B	H	H	H	B	B	B	B	B	H	H	B	B	H	H	H	H	B	B	H	H	H	H	H	B	H	H	H	B	B	B	H	H	B	H	B	B	B	B	B	H	B	H	B	H	B
Marker1847544	LG1	<lmxll>	18.962	B	H	H	H	B	B	B	B	B	H	H	B	B	H	H	H	H	B	B	H	H	H	H	H	B	H	H	H	B	B	B	H	H	B	H	B	B	B	B	B	H	B	H	B	H	B
Marker1965444	LG1	<lmxll>	19.242	B	H	H	H	B	B	B	B	B	H	H	B	B	H	H	H	H	B	B	H	H	H	H	H	B	H	H	H	B	B	B	H	H	B	H	B	B	B	B	B	H	B	H	B	H	B
Marker1830162	LG1	<lmxll>	19.382	B	H	H	H	B	B	B	B	B	H	H	B	B	H	H	H	H	B	B	H	H	H	H	H	B	H	H	H	B	B	B	H	B	B	H	B	B	B	B	B	H	B	H	B	H	B
Marker1812599	LG1	<lmxll>	19.522	H	B	B	B	H	H	H	H	H	B	B	H	H	B	B	B	B	H	H	B	B	B	B	B	H	B	B	B	H	H	H	B	H	H	B	H	H	H	H	H	B	H	B	H	B	H
Marker1745387	LG1	<lmxll>	19.522	H	B	B	B	H	H	H	H	H	B	B	H	H	B	B	B	B	H	H	B	B	B	B	B	H	B	B	B	H	H	H	B	H	H	B	H	H	H	H	H	B	H	B	H	B	H
Marker1856215	LG1	<lmxll>	20.805	B	H	H	H	H	B	B	B	B	H	H	B	B	H	H	H	H	B	B	H	H	H	H	H	B	B	H	H	B	B	B	H	B	B	H	B	B	B	B	B	H	B	H	B	H	B
Marker1842195	LG1	<lmxll>	21.085	H	B	B	B	H	H	H	H	H	B	B	H	H	B	B	B	B	H	H	B	B	B	B	B	H	H	B	B	H	H	H	B	H	H	B	H	H	H	H	H	B	H	B	H	B	H
Marker1841913	LG1	<lmxll>	22.514	B	H	H	H	H	B	B	B	B	H	H	B	B	H	H	B	H	B	B	H	H	H	H	H	B	B	H	H	B	B	B	H	B	B	H	B	B	B	B	B	H	B	H	B	H	B
Marker1876870	LG1	<lmxll>	23.077	H	B	B	B	B	H	H	H	H	B	B	H	H	B	B	H	B	H	H	B	B	B	B	B	H	H	B	B	H	H	H	B	H	H	B	H	H	H	H	H	B	H	B	H	B	H
Marker1784545	LG1	<lmxll>	23.357	B	H	H	H	H	B	B	B	B	H	H	B	B	H	H	B	H	B	B	H	H	H	H	H	B	B	H	H	B	B	B	H	B	B	H	B	B	B	B	B	H	B	H	B	H	B
Marker1875885	LG1	<lmxll>	23.357	B	H	H	H	H	B	B	B	B	H	H	B	B	H	H	B	H	B	B	H	H	H	H	H	B	B	H	H	B	B	B	H	B	B	H	B	B	B	B	B	H	B	H	B	H	B
Marker1891875	LG1	<lmxll>	23.357	H	B	B	B	B	H	H	H	H	B	B	H	H	B	B	H	B	H	H	B	B	B	B	B	H	H	B	B	H	H	H	B	H	H	B	H	H	H	H	H	B	H	B	H	B	H
Marker1868658	LG1	<lmxll>	23.357	B	H	H	H	H	B	B	B	B	H	H	B	B	H	H	B	H	B	B	H	H	H	H	H	B	B	H	H	B	B	B	H	B	B	H	B	B	B	B	B	H	B	H	B	H	B
Marker1906066	LG1	<lmxll>	23.497	H	B	B	B	H	H	H	H	H	B	B	H	H	B	B	H	B	H	H	B	B	B	B	B	H	H	B	B	H	H	H	B	H	H	B	H	H	H	H	H	B	H	B	H	B	H
Marker1867951	LG1	<lmxll>	23.497	H	B	B	B	H	H	H	H	H	B	B	H	H	B	B	H	B	H	H	B	B	B	B	B	H	H	B	B	H	H	H	B	H	H	B	H	H	H	H	H	B	H	B	H	B	H
Marker1803976	LG1	<lmxll>	23.497	H	B	B	B	H	H	H	H	H	B	B	H	H	B	B	H	B	H	H	B	B	B	B	B	H	H	B	B	H	H	H	B	H	H	B	H	H	H	H	H	B	H	B	H	B	H
Marker1965566	LG1	<lmxll>	23.497	H	B	B	B	H	H	H	H	H	B	B	H	H	B	B	H	B	H	H	B	B	B	B	B	H	H	B	B	H	H	H	B	H	H	B	H	H	H	H	H	B	H	B	H	B	H
Marker1940256	LG1	<lmxll>	23.636	B	H	H	H	B	B	B	B	B	H	H	B	B	H	H	B	H	B	B	H	H	H	H	H	B	B	H	H	B	B	B	H	B	B	H	B	B	B	B	B	H	B	H	B	H	B
Marker1898006	LG1	<lmxll>	23.636	H	B	B	B	H	H	H	H	H	B	B	H	H	B	B	H	B	H	H	B	B	B	B	B	H	H	B	B	H	H	H	B	H	H	B	H	H	H	H	H	B	H	B	H	B	H
Marker1924818	LG1	<lmxll>	23.636	B	H	H	H	B	B	B	B	B	H	H	B	B	H	H	B	H	B	B	H	H	H	H	H	B	B	H	H	B	B	B	H	B	B	H	B	B	B	B	B	H	B	H	B	H	B
Marker1955305	LG1	<lmxll>	23.776	H	B	B	B	H	H	H	H	H	B	B	H	H	B	B	H	B	H	H	B	B	B	B	B	H	H	B	B	H	H	H	B	H	H	B	H	H	H	H	H	B	H	B	H	B	H
Marker1862004	LG1	<lmxll>	24.197	B	H	H	H	B	B	B	B	B	H	H	B	B	H	H	B	H	B	B	H	H	H	H	H	B	B	H	H	B	B	B	H	B	B	H	B	B	B	B	B	H	B	H	B	H	B
Marker1961404	LG1	<lmxll>	24.336	B	H	H	H	B	B	B	B	B	H	H	B	B	H	H	B	H	B	B	H	H	H	H	H	B	B	H	H	B	B	B	H	B	B	H	B	B	B	B	B	H	B	H	B	H	B
Marker1737792	LG1	<lmxll>	24.557	B	H	H	H	B	B	B	B	B	H	H	B	B	H	H	B	H	B	B	H	H	H	H	H	B	B	H	H	B	B	B	H	B	B	H	B	B	B	B	B	H	B	H	B	H	B
Marker1962465	LG1	<lmxll>	24.756	B	H	H	H	B	B	B	B	B	H	H	B	B	H	H	B	H	B	B	H	H	H	H	H	B	B	H	H	B	B	B	H	B	B	H	B	B	B	B	B	H	B	H	B	H	B
Marker1869209	LG1	<lmxll>	25.177	B	H	H	H	B	B	B	B	B	H	H	B	B	H	H	B	H	B	B	H	H	H	H	H	B	B	H	H	B	B	B	H	B	B	H	B	B	B	B	B	H	B	H	B	H	B
Marker1791457	LG1	<lmxll>	25.316	B	H	H	H	B	B	B	B	B	H	H	B	B	H	H	B	H	B	B	H	H	H	H	H	B	B	H	H	B	B	B	H	B	B	H	B	B	B	B	B	H	B	H	B	H	B
Marker1958195	LG1	<lmxll>	25.456	H	B	B	B	H	H	H	H	H	B	B	H	H	B	B	H	B	H	H	B	B	B	B	B	H	H	B	B	H	H	H	B	H	H	B	H	H	H	H	H	B	H	B	H	B	H
Marker1758308	LG1	<lmxll>	25.596	B	H	H	H	B	B	B	B	B	H	H	B	B	H	H	B	H	B	B	H	H	H	H	H	B	B	H	H	B	B	B	H	B	B	H	B	B	B	B	B	H	B	H	B	H	B
Marker1842737	LG1	<lmxll>	25.596	H	B	B	B	H	H	H	H	H	B	B	H	H	B	B	H	B	H	H	B	B	B	B	B	H	H	B	B	H	H	H	B	H	H	B	H	H	H	H	H	B	H	B	H	B	H
Marker1947244	LG1	<lmxll>	25.596	H	B	B	B	H	H	H	H	H	B	B	H	H	B	B	H	B	H	H	B	B	B	B	B	H	H	B	B	H	H	H	B	H	H	B	H	H	H	H	H	B	H	B	H	B	H
Marker1941674	LG1	<lmxll>	25.596	H	B	B	B	H	H	H	H	H	B	B	H	H	B	B	H	B	H	H	B	B	B	B	B	H	H	B	B	H	H	H	B	H	H	B	H	H	H	H	H	B	H	B	H	B	H
Marker1776817	LG1	<lmxll>	25.596	H	B	B	B	H	H	H	H	H	B	B	H	H	B	B	H	B	H	H	B	B	B	B	B	H	H	B	B	H	H	H	B	H	H	B	H	H	H	H	H	B	H	B	H	B	H
Marker1862155	LG1	<lmxll>	25.735	B	H	H	H	B	B	B	B	B	H	H	B	B	H	H	B	H	B	B	H	H	H	H	H	B	B	H	H	B	B	B	H	B	B	H	B	B	B	B	B	H	B	H	B	H	B
Marker1842384	LG1	<lmxll>	26.015	H	B	B	B	H	H	H	H	H	B	B	H	H	B	B	H	B	H	H	B	B	B	B	B	H	H	B	B	H	H	H	B	H	H	B	H	H	H	H	H	B	H	B	H	B	H
Marker1875542	LG1	<lmxll>	26.155	B	H	H	H	B	B	B	B	B	H	H	B	B	H	H	B	H	B	B	H	H	H	H	H	B	B	H	H	B	B	B	H	B	B	H	B	B	B	B	B	H	B	H	B	H	B
Marker1941514	LG1	<lmxll>	26.294	B	H	H	H	B	B	B	B	B	H	H	B	B	H	H	B	H	B	B	H	H	H	H	H	B	B	H	H	B	B	B	H	B	B	H	B	B	B	B	B	H	B	H	B	H	B
Marker1800048	LG1	<lmxll>	26.574	B	H	H	H	B	B	B	B	B	H	H	B	B	H	H	B	H	B	B	H	H	H	H	H	B	B	H	H	B	B	B	H	B	B	H	B	B	B	B	B	H	B	H	B	H	B
Marker1758675	LG1	<lmxll>	26.995	H	B	B	B	H	H	H	H	H	B	B	H	H	B	B	H	B	H	H	B	B	B	B	B	H	H	B	B	H	H	H	B	H	H	B	H	H	H	H	H	B	H	B	H	B	H
Marker1887803	LG1	<lmxll>	27.135	B	H	H	H	B	B	B	B	B	H	H	B	B	H	H	B	H	B	B	H	H	H	H	H	B	B	H	H	B	B	B	H	B	B	H	B	B	B	B	B	H	B	H	B	H	B
Marker1891389	LG1	<lmxll>	27.135	B	H	H	H	B	B	B	B	B	H	H	B	B	H	H	B	H	B	B	H	H	H	H	H	B	B	H	H	B	B	B	H	B	B	H	B	B	B	B	B	H	B	H	B	H	B
Marker1848853	LG1	<lmxll>	27.274	H	B	B	B	H	H	H	H	H	B	B	H	H	B	B	H	B	H	H	B	B	B	B	B	H	H	B	B	H	H	H	B	H	H	B	H	H	H	H	H	B	H	B	H	B	H
Marker1872695	LG1	<lmxll>	27.554	B	H	H	H	B	B	B	B	B	H	H	B	B	H	H	B	H	B	B	H	H	H	H	H	B	B	H	H	B	B	B	H	B	B	H	B	B	B	B	B	H	B	H	B	H	B
Marker1795384	LG1	<lmxll>	27.694	B	H	H	H	B	B	B	B	B	H	H	B	B	H	H	B	H	B	B	H	H	H	H	H	B	B	H	H	B	B	B	H	B	B	H	B	B	B	B	B	H	B	H	B	H	B
Marker1943387	LG1	<lmxll>	27.694	B	H	H	H	B	B	B	B	B	H	H	B	B	H	H	B	H	B	B	H	H	H	H	H	B	B	H	H	B	B	B	H	B	B	H	B	B	B	B	B	H	B	H	B	H	B
Marker1759259	LG1	<lmxll>	27.833	B	H	H	H	B	B	B	B	B	H	H	B	B	H	H	B	H	B	B	H	H	H	H	H	B	B	H	H	B	B	B	H	B	B	H	B	B	B	B	B	H	B	H	B	H	B
Marker1770084	LG1	<lmxll>	27.973	H	B	B	B	H	H	H	H	H	B	B	H	H	B	B	H	B	H	H	B	B	B	B	B	H	H	B	B	H	H	H	B	H	H	B	H	H	H	H	H	B	H	B	H	B	H
Marker1859339	LG1	<lmxll>	27.973	B	H	H	H	B	B	B	B	B	H	H	B	B	H	H	B	H	B	B	H	H	H	H	H	B	B	H	H	B	B	B	H	B	B	H	B	B	B	B	B	H	B	H	B	H	B
Marker1830806	LG1	<lmxll>	28.253	H	B	B	B	H	H	H	H	H	B	B	H	H	B	B	H	B	H	H	B	B	B	B	B	H	H	B	B	H	H	H	B	H	H	B	H	H	H	H	H	B	H	B	H	B	H
Marker1765744	LG1	<lmxll>	28.393	H	B	B	B	H	H	H	H	H	B	B	H	H	B	B	H	B	H	H	B	B	B	B	B	H	H	B	B	H	H	H	B	H	H	B	H	H	H	H	H	B	H	B	H	B	H
Marker1924378	LG1	<lmxll>	28.673	B	H	H	H	B	B	B	B	B	H	H	B	B	H	H	B	H	B	B	H	H	H	H	H	B	B	H	H	B	B	B	H	B	B	H	B	B	B	B	B	H	B	H	B	H	B
Marker1951977	LG1	<lmxll>	28.952	H	B	B	B	H	H	H	H	H	B	B	H	H	B	B	H	B	H	H	B	B	B	B	B	H	H	B	B	H	H	H	B	H	H	B	H	H	H	H	H	B	H	B	H	B	H
Marker1762321	LG1	<lmxll>	28.952	H	B	B	B	H	H	H	H	H	B	B	H	H	B	B	H	B	H	H	B	B	B	B	B	H	H	B	B	H	H	H	B	H	H	B	H	H	H	H	H	B	H	B	H	B	H
Marker1804122	LG1	<lmxll>	29.092	H	B	B	B	H	H	H	H	H	B	B	H	H	B	B	H	B	H	H	B	B	B	B	B	H	H	B	B	H	H	H	B	H	H	B	H	H	H	H	H	B	H	B	H	B	H
Marker1925630	LG1	<lmxll>	29.092	H	B	B	B	H	H	H	H	H	B	B	H	H	B	B	H	B	H	H	B	B	B	B	B	H	H	B	B	H	H	H	B	H	H	B	H	H	H	H	H	B	H	B	H	B	H
Marker1776461	LG1	<lmxll>	29.092	B	H	H	H	B	B	B	B	B	H	H	B	B	H	H	B	H	B	B	H	H	H	H	H	B	B	H	H	B	B	B	H	B	B	H	B	B	B	B	B	H	B	H	B	H	B
Marker1812970	LG1	<lmxll>	29.092	B	H	H	H	B	B	B	B	B	H	H	B	B	H	H	B	H	B	B	H	H	H	H	H	B	B	H	H	B	B	B	H	B	B	H	B	B	B	B	B	H	B	H	B	H	B
Marker1881994	LG1	<lmxll>	29.803	B	H	H	H	B	B	B	B	B	H	H	B	B	H	H	B	H	B	B	H	H	H	H	H	B	H	H	H	B	B	B	H	B	B	H	B	B	B	B	B	H	B	H	B	H	B
Marker1897926	LG1	<lmxll>	30.31	B	H	H	H	B	B	B	B	B	H	H	B	B	H	H	B	H	B	B	H	H	H	H	H	B	H	H	H	B	B	B	H	B	B	H	B	B	B	B	B	H	B	H	B	H	B
Marker1828028	LG1	<lmxll>	31.073	H	B	B	B	H	H	H	H	H	B	B	H	H	B	B	B	B	H	H	B	B	B	B	B	H	B	B	B	H	H	H	B	H	H	B	H	H	H	H	H	B	H	B	H	B	H
Marker1768275	LG1	<lmxll>	31.632	B	H	H	H	B	B	B	B	B	H	H	B	B	H	H	B	H	B	B	H	H	H	H	H	B	H	H	H	B	B	B	H	B	B	H	B	B	B	B	B	H	B	H	B	H	B
Marker1871536	LG1	<lmxll>	31.801	H	B	B	B	H	H	H	H	H	B	B	H	H	B	B	H	B	H	H	B	B	B	B	B	H	B	B	B	H	H	H	B	H	H	B	H	H	H	H	H	B	H	B	H	B	H
Marker1888213	LG1	<lmxll>	31.971	B	H	H	H	B	B	B	B	B	H	H	B	B	H	H	B	H	B	B	H	H	H	H	H	B	H	H	H	B	B	B	H	B	B	H	B	B	B	B	B	H	B	H	B	H	B
Marker1797630	LG1	<lmxll>	32.14	B	H	H	H	B	B	B	B	B	H	H	B	B	H	H	B	H	B	B	H	H	H	H	H	B	B	H	H	B	B	B	H	B	B	H	B	B	B	B	B	H	B	H	B	H	B
Marker1876935	LG1	<lmxll>	32.48	H	B	B	B	H	H	H	H	H	B	B	H	H	B	B	H	B	H	H	B	B	B	B	B	H	B	B	B	H	H	H	B	H	H	B	H	H	H	H	H	B	H	B	H	B	H
Marker1782959	LG1	<lmxll>	32.819	H	B	B	B	H	H	H	H	H	B	B	H	H	B	B	H	B	H	H	B	B	B	B	B	H	H	B	B	H	H	H	B	H	H	B	H	H	H	H	H	B	H	B	H	B	H
Marker1751357	LG1	<lmxll>	33.159	B	H	H	H	B	B	B	B	B	H	H	B	B	H	H	B	H	B	B	H	H	H	H	H	B	B	H	H	B	B	B	H	B	B	H	B	B	B	B	B	H	B	H	B	H	B
Marker1810322	LG1	<lmxll>	33.159	H	B	B	B	H	H	H	H	H	B	B	H	H	B	B	H	B	H	H	B	B	B	B	B	H	H	B	B	H	H	H	B	H	H	B	H	H	H	H	H	B	H	B	H	B	H
Marker1882009	LG1	<lmxll>	33.328	B	H	H	H	B	B	B	B	B	H	H	B	B	H	H	B	H	B	B	H	H	H	H	H	B	B	H	H	B	B	B	H	B	B	H	B	B	B	B	B	H	B	H	B	H	B
Marker1837795	LG1	<lmxll>	33.328	B	H	H	H	B	B	B	B	B	H	H	B	B	H	H	B	H	B	B	H	H	H	H	H	B	B	H	H	B	B	B	H	B	B	H	B	B	B	B	B	H	B	H	B	H	B
Marker1956512	LG1	<lmxll>	33.328	B	H	H	H	B	B	B	B	B	H	H	B	B	H	H	B	H	B	B	H	H	H	H	H	B	B	H	H	B	B	B	H	B	B	H	B	B	B	B	B	H	B	H	B	H	B
Marker1806717	LG1	<lmxll>	33.498	B	H	H	H	B	B	B	B	B	H	H	B	B	H	H	B	H	B	B	H	H	H	H	H	B	B	H	H	B	B	B	H	B	B	H	B	B	B	B	B	H	B	H	B	H	B
Marker1894721	LG1	<lmxll>	33.667	B	H	H	H	B	B	B	B	B	H	H	B	B	H	H	B	H	B	B	H	H	H	H	H	B	B	H	H	B	B	B	H	B	B	H	B	B	B	B	B	H	B	H	B	H	B
Marker1804935	LG1	<lmxll>	33.837	B	H	H	H	B	B	B	B	B	H	H	B	B	H	H	B	H	B	B	H	H	H	H	H	B	B	H	H	B	B	B	H	H	B	H	B	B	B	B	B	H	B	H	B	H	B
Marker1955044	LG1	<lmxll>	33.837	H	B	B	B	H	H	H	H	H	B	B	H	H	B	B	H	B	H	H	B	B	B	B	B	H	H	B	B	H	H	H	B	B	H	B	H	H	H	H	H	B	H	B	H	B	H
Marker1833817	LG1	<lmxll>	34.176	H	B	B	B	H	H	H	H	H	B	B	H	H	B	B	H	B	H	H	B	B	B	B	B	H	H	B	B	H	H	H	B	B	H	B	H	H	H	H	H	B	H	B	H	B	H
Marker1933655	LG1	<lmxll>	34.687	B	H	H	H	B	B	B	B	B	H	H	B	B	H	H	B	H	B	B	H	H	H	H	H	B	H	H	H	B	B	B	H	H	B	H	B	B	B	B	B	H	B	H	B	H	B
Marker1902077	LG1	<lmxll>	34.916	B	H	H	H	B	B	B	B	B	H	H	B	B	H	H	X	H	B	B	H	H	H	H	H	B	H	H	H	B	B	B	H	H	B	H	B	B	B	B	B	H	B	H	B	H	B
Marker1892832	LG1	<lmxll>	35.367	B	H	H	H	B	B	B	B	B	H	H	B	B	H	H	H	H	B	B	H	H	H	H	H	B	H	H	H	B	B	B	H	H	B	H	B	B	B	B	B	H	B	H	B	H	B
Marker1876574	LG1	<lmxll>	35.536	H	B	B	B	H	H	H	H	H	B	B	H	H	B	B	B	B	H	H	B	B	B	B	B	H	B	B	B	H	H	H	B	B	H	B	H	H	H	H	H	B	H	B	H	B	H
Marker1825120	LG1	<lmxll>	35.536	H	B	B	B	H	H	H	H	H	B	B	H	H	B	B	B	B	H	H	B	B	B	B	B	H	B	B	B	H	H	H	B	B	H	B	H	H	H	H	H	B	H	B	H	B	H
Marker1868554	LG1	<lmxll>	35.536	H	B	B	B	H	H	H	H	H	B	B	H	H	B	B	B	B	H	H	B	B	B	B	B	H	B	B	B	H	H	H	B	B	H	B	H	H	H	H	H	B	H	B	H	B	H
Marker1759201	LG1	<lmxll>	36.047	H	B	B	B	B	H	H	H	H	B	B	H	H	B	B	B	B	H	H	B	B	B	B	B	H	B	B	B	H	H	H	B	B	H	B	H	H	H	H	H	B	H	B	H	B	H
Marker1791322	LG1	<lmxll>	36.216	H	B	B	B	H	H	H	H	H	B	B	H	H	B	B	B	B	H	H	B	B	B	B	B	H	B	B	B	H	H	H	B	B	H	B	H	H	H	H	H	B	H	B	H	B	H
Marker1820487	LG1	<lmxll>	36.386	B	H	H	H	H	B	B	B	B	H	H	B	B	H	H	H	H	B	B	H	H	H	H	H	B	H	H	H	B	B	B	H	H	B	H	B	B	B	B	B	H	B	H	B	H	B
Marker1765205	LG1	<lmxll>	36.555	B	H	H	H	H	B	B	B	B	H	H	B	B	H	H	H	H	B	B	H	H	H	H	H	B	H	H	H	B	B	B	H	H	B	H	B	B	B	B	B	H	B	H	B	H	B
Marker1957468	LG1	<lmxll>	37.935	H	B	B	B	B	B	H	H	H	B	B	H	H	B	B	B	B	H	B	B	B	B	B	B	H	H	B	B	H	H	H	B	B	H	B	H	H	H	H	H	B	H	B	H	B	H
Marker1803466	LG1	<lmxll>	39.14	H	B	B	B	B	B	H	H	H	B	B	H	H	B	B	B	B	H	B	B	B	B	B	B	H	H	B	B	H	H	H	B	B	H	B	H	H	H	H	H	B	H	B	H	B	H
Marker1809144	LG1	<lmxll>	40.344	B	H	H	H	H	H	B	B	B	H	H	B	B	H	H	B	H	B	H	H	H	H	H	H	B	B	H	H	B	B	B	H	H	B	H	B	B	B	B	B	H	B	H	B	H	B
Marker1874398	LG1	<lmxll>	40.855	B	H	H	H	H	H	B	B	B	H	H	B	B	H	H	B	H	B	H	H	H	H	H	H	B	B	H	H	B	B	B	H	B	B	H	B	B	B	B	B	H	B	H	B	H	B
Marker1917902	LG1	<lmxll>	41.307	B	H	H	H	X	H	B	B	B	H	H	B	B	H	H	B	H	B	H	H	H	H	H	H	B	B	H	H	B	B	B	H	B	B	H	B	B	B	B	B	H	B	H	B	H	B
Marker1881978	LG1	<lmxll>	41.535	H	B	B	B	H	B	H	H	H	B	B	H	H	B	B	H	B	H	B	B	B	B	B	B	H	H	B	B	H	H	H	B	H	H	B	H	H	H	H	H	B	H	B	H	B	H
Marker1810930	LG1	<lmxll>	41.704	B	H	H	H	B	H	B	B	B	H	H	B	B	H	H	B	H	B	H	H	H	H	H	H	B	B	H	H	B	B	B	H	B	B	H	B	B	B	B	B	H	B	H	B	H	B
Marker1800471	LG1	<lmxll>	42.204	B	H	H	H	B	H	B	B	B	H	H	B	B	H	H	B	H	B	H	H	H	H	H	H	B	B	H	H	B	B	B	H	B	B	H	B	B	B	B	B	H	B	H	B	H	B
Marker1886566	LG1	<lmxll>	42.526	B	H	H	H	B	H	B	B	B	H	H	B	B	H	H	B	H	B	H	H	H	H	H	H	B	B	H	H	B	B	B	H	B	B	H	B	B	B	B	B	H	B	H	B	H	B
Marker1767427	LG1	<lmxll>	42.526	H	B	B	B	H	B	H	H	H	B	B	H	H	B	B	H	B	H	B	B	B	B	B	B	H	H	B	B	H	H	H	B	H	H	B	H	H	H	H	H	B	H	B	H	B	H
Marker1883639	LG1	<lmxll>	42.686	B	H	H	H	B	H	B	B	B	H	H	B	B	H	H	B	H	B	H	H	H	H	H	H	B	B	H	H	B	B	B	H	B	B	H	B	B	B	B	B	H	B	H	B	H	B
Marker1884565	LG1	<lmxll>	42.846	B	H	H	H	B	H	B	B	B	H	H	B	B	H	H	B	H	B	H	H	H	H	H	H	B	B	H	H	B	B	B	H	B	B	H	B	B	B	B	B	H	B	H	B	H	B
Marker1904146	LG1	<lmxll>	42.846	H	B	B	B	H	B	H	H	H	B	B	H	H	B	B	H	B	H	B	B	B	B	B	B	H	H	B	B	H	H	H	B	H	H	B	H	H	H	H	H	B	H	B	H	B	H
Marker1814493	LG1	<lmxll>	43.006	H	B	B	B	H	B	H	H	H	B	B	H	H	B	B	H	B	H	B	B	B	B	B	B	H	H	B	B	H	H	H	B	H	H	B	H	H	H	H	H	B	H	B	H	B	H
Marker1916534	LG1	<lmxll>	43.006	B	H	H	H	B	H	B	B	B	H	H	B	B	H	H	B	H	B	H	H	H	H	H	H	B	B	H	H	B	B	B	H	B	B	H	B	B	B	B	B	H	B	H	B	H	B
Marker1742591	LG1	<lmxll>	43.006	B	H	H	H	B	H	B	B	B	H	H	B	B	H	H	B	H	B	H	H	H	H	H	H	B	B	H	H	B	B	B	H	B	B	H	B	B	B	B	B	H	B	H	B	H	B
Marker1871758	LG1	<lmxll>	43.006	B	H	H	H	B	H	B	B	B	H	H	B	B	H	H	B	H	B	H	H	H	H	H	H	B	B	H	H	B	B	B	H	B	B	H	B	B	B	B	B	H	B	H	B	H	B
Marker1948376	LG1	<lmxll>	43.006	B	H	H	H	B	H	B	B	B	H	H	B	B	H	H	B	H	B	H	H	H	H	H	H	B	B	H	H	B	B	B	H	B	B	H	B	B	B	B	B	H	B	H	B	H	B
Marker1735025	LG1	<lmxll>	43.167	B	H	H	H	B	H	B	B	B	H	H	B	B	H	H	B	H	B	H	H	H	H	H	H	B	B	H	H	B	B	B	H	B	B	H	B	B	B	B	B	H	B	H	B	H	B
Marker1840057	LG1	<lmxll>	43.327	B	H	H	H	B	H	B	B	B	H	H	B	B	H	H	B	H	B	H	H	H	H	H	H	B	B	H	H	B	B	B	H	B	B	H	B	B	B	B	B	H	B	H	B	H	B
Marker1957829	LG1	<lmxll>	43.327	H	B	B	B	H	B	H	H	H	B	B	H	H	B	B	H	B	H	B	B	B	B	B	B	H	H	B	B	H	H	H	B	H	H	B	H	H	H	H	H	B	H	B	H	B	H
Marker1878482	LG1	<lmxll>	43.487	B	H	H	H	B	H	B	B	B	H	H	B	B	H	H	B	H	B	H	H	H	H	H	H	B	B	H	H	B	B	B	H	B	B	H	B	B	B	B	B	H	B	H	B	H	B
Marker1940156	LG1	<lmxll>	43.648	B	H	H	H	B	H	B	B	B	H	H	B	B	H	H	B	H	B	H	H	H	H	H	H	B	B	H	H	B	B	B	H	B	B	H	B	B	B	B	B	H	B	H	B	H	B
Marker1825315	LG1	<lmxll>	43.808	B	H	H	H	B	H	B	B	B	H	H	B	B	H	H	B	H	B	H	H	H	H	H	H	B	B	H	H	B	B	B	H	B	B	H	B	B	B	B	B	H	B	H	B	H	B
Marker1816829	LG1	<lmxll>	43.968	H	B	B	B	H	B	H	H	H	B	B	H	H	B	B	H	B	H	B	B	B	B	B	B	H	H	B	B	H	H	H	B	H	H	B	H	H	H	H	H	B	H	B	H	B	H
Marker1896407	LG1	<lmxll>	44.128	B	H	H	H	B	H	B	B	B	H	H	B	B	H	H	B	H	B	H	H	H	H	H	H	B	B	H	H	B	B	B	H	B	B	H	B	B	B	B	B	H	B	H	B	H	B
Marker1926572	LG1	<lmxll>	44.289	H	B	B	B	H	B	H	H	H	B	B	H	H	B	B	H	B	H	B	B	B	B	B	B	H	H	B	B	H	H	H	B	H	H	B	H	H	H	H	H	B	H	B	H	B	H
Marker1966466	LG1	<lmxll>	44.289	B	H	H	H	B	H	B	B	B	H	H	B	B	H	H	B	H	B	H	H	H	H	H	H	B	B	H	H	B	B	B	H	B	B	H	B	B	B	B	B	H	B	H	B	H	B
Marker1863683	LG1	<lmxll>	44.772	B	H	H	H	B	H	B	B	B	H	H	B	B	H	H	B	H	B	H	H	H	H	H	H	B	B	H	H	B	B	B	H	B	B	H	B	B	B	B	B	H	B	H	B	H	B
Marker1769320	LG1	<lmxll>	45.32	H	B	B	B	H	B	H	H	H	B	B	H	H	B	B	H	B	H	B	B	B	B	B	B	H	H	B	B	H	H	H	B	H	H	B	H	H	H	H	H	B	H	B	H	B	H
Marker1896277	LG1	<lmxll>	46.065	B	H	H	H	H	H	B	B	B	H	H	B	B	H	H	B	H	B	H	H	H	H	H	H	B	B	H	H	B	B	B	H	B	B	H	B	B	B	B	B	H	B	H	B	H	B
Marker1875560	LG1	<lmxll>	46.548	H	B	B	B	B	B	H	H	H	B	B	H	H	B	B	H	B	H	B	B	B	B	B	B	H	H	B	B	H	H	H	B	H	H	B	H	H	H	H	H	B	H	B	H	B	H
Marker1871074	LG1	<lmxll>	46.708	H	B	B	B	B	B	H	H	H	B	B	H	H	B	B	H	B	H	B	B	B	B	B	B	H	H	B	B	H	H	H	B	H	H	B	H	H	H	H	H	B	H	B	H	B	H
Marker1939005	LG1	<lmxll>	47.03	B	H	H	H	H	H	B	B	B	H	H	B	B	H	H	B	H	B	H	H	H	H	H	H	B	B	H	H	B	B	B	H	B	B	H	B	B	B	B	B	H	B	H	B	H	B
Marker1829060	LG1	<lmxll>	47.513	H	B	B	B	B	B	H	H	H	B	B	H	H	B	B	H	B	H	B	B	B	B	B	B	H	H	B	B	H	H	H	B	H	H	B	H	H	H	H	H	B	H	B	H	B	H
Marker1729541	LG1	<lmxll>	47.997	H	B	B	B	B	B	H	H	H	B	B	H	H	B	B	H	B	H	B	B	B	B	B	B	H	H	B	B	H	H	H	B	H	H	B	H	H	H	H	H	B	H	B	H	B	H
Marker1789838	LG1	<lmxll>	48.48	H	B	B	B	B	B	H	H	H	B	B	H	H	B	B	H	B	H	B	B	B	B	B	B	H	H	B	B	H	H	H	B	H	H	B	H	H	H	H	H	B	H	B	H	B	H
Marker1784662	LG1	<lmxll>	48.48	H	B	B	B	B	B	H	H	H	B	B	H	H	B	B	H	B	H	B	B	B	B	B	B	H	H	B	B	H	H	H	B	H	H	B	H	H	H	H	H	B	H	B	H	B	H
Marker1834660	LG1	<lmxll>	48.64	B	H	H	H	H	H	B	B	B	H	H	B	B	H	H	B	H	B	H	H	H	H	H	H	B	B	H	H	B	B	B	H	B	B	H	B	B	B	B	B	H	B	H	B	H	B
Marker1870097	LG1	<lmxll>	48.962	H	B	B	B	B	B	H	H	H	B	B	H	H	B	B	H	B	H	B	B	B	B	B	B	H	H	B	B	H	H	H	B	H	H	B	H	H	H	H	H	B	H	B	H	B	H
Marker1743824	LG1	<lmxll>	48.962	H	B	B	B	B	B	H	H	H	B	B	H	H	B	B	H	B	H	B	B	B	B	B	B	H	H	B	B	H	H	H	B	H	H	B	H	H	H	H	H	B	H	B	H	B	H
Marker1890133	LG1	<lmxll>	49.122	H	B	B	B	B	B	H	H	H	B	B	H	H	B	B	H	B	H	B	B	B	B	B	B	H	H	B	B	H	H	H	B	H	H	B	H	H	H	H	H	B	H	B	H	B	H
Marker1955828	LG1	<lmxll>	49.122	H	B	B	B	B	B	H	H	H	B	B	H	H	B	B	H	B	H	B	B	B	B	B	B	H	H	B	B	H	H	H	B	H	H	B	H	H	H	H	H	B	H	B	H	B	H
Marker1774832	LG1	<lmxll>	49.443	B	H	H	H	H	H	B	B	B	H	H	B	B	H	H	B	H	B	H	H	H	H	H	H	B	B	H	H	B	B	B	H	B	B	H	B	B	B	B	B	H	B	H	B	H	B
Marker1927093	LG1	<lmxll>	50.089	H	B	B	B	B	B	H	H	H	B	B	H	H	B	B	H	B	H	B	B	B	B	B	B	H	H	B	B	H	H	H	B	H	H	B	H	H	H	H	H	B	H	B	H	B	H
Marker1832621	LG1	<lmxll>	50.411	H	B	B	B	B	B	H	H	H	B	B	H	H	B	B	H	B	H	B	B	B	B	B	B	H	H	B	B	H	H	H	B	H	H	B	H	H	H	H	H	B	H	B	H	B	H
Marker1755521	LG1	<lmxll>	51.717	H	B	B	B	B	B	H	H	H	B	B	H	H	B	B	H	B	H	B	B	B	B	B	B	H	H	B	B	H	H	H	B	H	H	B	H	H	H	H	H	B	H	B	B	B	H
Marker1886475	LG1	<lmxll>	51.877	B	H	H	H	H	H	B	B	B	H	H	B	B	H	H	B	H	B	H	H	H	H	H	H	B	B	H	H	B	B	B	H	B	B	H	B	B	B	B	B	H	B	H	H	H	B
Marker1818893	LG1	<lmxll>	52.523	H	B	B	B	B	B	H	H	H	B	B	H	H	B	H	H	B	H	B	B	B	B	B	B	H	H	B	B	H	H	H	B	H	H	B	H	H	H	H	H	B	H	B	B	B	H
Marker1954314	LG1	<lmxll>	53.007	B	H	H	H	H	H	B	B	B	H	H	B	B	H	B	B	H	B	H	H	H	H	H	H	B	B	H	H	B	B	B	H	B	B	H	B	B	B	B	B	H	B	H	H	H	B
Marker1905222	LG1	<lmxll>	53.49	H	B	B	B	B	B	H	H	H	B	B	H	H	B	H	H	B	H	B	B	B	B	B	B	H	H	B	B	H	H	H	B	H	H	B	H	H	H	H	H	B	H	B	B	B	H
Marker1846437	LG1	<lmxll>	53.812	B	H	H	H	H	H	B	B	B	H	H	B	B	H	B	B	H	B	H	H	H	H	H	H	B	B	H	H	B	B	B	H	B	B	H	B	B	B	B	B	H	B	H	H	H	B
Marker1953473	LG1	<lmxll>	53.812	B	H	H	H	H	H	B	B	B	H	H	B	B	H	B	B	H	B	H	H	H	H	H	H	B	B	H	H	B	B	B	H	B	B	H	B	B	B	B	B	H	B	H	H	H	B
Marker1791678	LG1	<lmxll>	53.972	B	H	H	H	H	H	B	B	B	H	H	B	B	H	B	B	H	B	H	H	H	H	H	H	B	B	H	H	B	B	B	H	B	B	H	B	B	B	B	B	H	B	H	H	H	B
Marker1921240	LG1	<lmxll>	54.293	H	B	B	B	H	B	H	H	H	B	B	H	H	B	H	H	B	H	B	B	B	B	B	B	H	H	B	B	H	H	H	B	H	H	B	H	H	H	H	H	B	H	B	B	B	H
Marker1941399	LG1	<lmxll>	54.454	B	H	H	H	H	H	B	B	B	H	H	B	B	H	B	B	H	B	H	H	H	H	H	H	B	B	H	H	B	B	B	H	B	B	H	B	B	B	B	B	H	B	H	H	H	B
Marker1751401	LG1	<lmxll>	54.937	B	H	H	H	B	H	B	B	B	H	H	B	B	H	B	B	H	B	H	H	H	H	H	H	B	B	H	H	B	B	B	H	B	B	H	B	B	B	B	B	H	B	H	H	H	B
Marker1955480	LG1	<lmxll>	54.937	H	B	B	B	H	B	H	H	H	B	B	H	H	B	H	H	B	H	B	B	B	B	B	B	H	H	B	B	H	H	H	B	H	H	B	H	H	H	H	H	B	H	B	B	B	H
Marker1728616	LG1	<lmxll>	55.72	B	H	H	H	B	H	B	B	B	H	H	B	B	H	B	B	H	B	H	H	H	H	H	H	B	B	H	H	B	B	B	H	B	B	H	B	B	B	B	B	H	B	H	H	H	B
Marker1963312	LG1	<lmxll>	56.266	B	H	H	H	B	H	B	B	B	H	H	B	B	H	B	B	H	B	H	H	H	H	H	H	B	B	H	H	B	B	B	H	B	B	H	B	B	B	B	B	H	B	H	H	H	B
Marker1914414	LG1	<lmxll>	56.526	B	H	H	H	B	H	B	B	B	H	H	B	B	H	B	B	H	B	H	H	H	H	H	H	B	B	H	H	B	B	B	H	B	B	H	B	B	B	B	B	H	B	H	H	H	B
Marker1900087	LG1	<lmxll>	56.526	B	H	H	H	B	H	B	B	B	H	H	B	B	H	B	B	H	B	H	H	H	H	H	H	B	B	H	H	B	B	B	H	B	B	H	B	B	B	B	B	H	B	H	H	H	B
Marker1968097	LG1	<lmxll>	56.526	B	H	H	H	B	H	B	B	B	H	H	B	B	H	B	B	H	B	H	H	H	H	H	H	B	B	H	H	B	B	B	H	B	B	H	B	B	B	B	B	H	B	H	H	H	B
Marker1892090	LG1	<lmxll>	56.785	B	H	H	H	B	H	B	B	B	H	H	B	B	H	B	B	H	B	H	H	H	H	H	H	B	B	H	H	B	B	B	H	B	B	H	B	B	B	B	B	H	B	H	H	H	B
Marker1871709	LG1	<lmxll>	57.305	B	H	H	H	B	H	B	B	B	H	H	B	B	H	B	B	H	B	H	H	H	H	H	H	B	B	H	H	B	B	B	H	B	B	H	B	B	B	B	B	H	B	H	H	H	B
Marker1940507	LG1	<lmxll>	57.565	H	B	B	B	H	B	H	H	H	B	B	H	H	B	H	H	B	H	B	B	B	B	B	B	H	H	B	B	H	H	H	B	H	H	B	H	H	H	H	H	B	H	B	B	B	H
Marker1753891	LG1	<lmxll>	57.824	H	B	B	B	H	B	H	H	H	B	B	H	H	B	H	H	B	H	B	B	B	B	B	B	H	H	B	B	H	H	H	B	H	H	B	H	H	H	H	H	B	H	B	B	B	H
Marker1772298	LG1	<lmxll>	58.084	H	B	B	B	H	B	H	H	H	B	B	H	H	B	H	H	B	H	B	B	B	B	B	B	H	H	B	B	H	H	H	B	H	H	B	H	H	H	H	H	B	H	B	B	B	H
Marker1928661	LG1	<lmxll>	58.084	B	H	H	H	B	H	B	B	B	H	H	B	B	H	B	B	H	B	H	H	H	H	H	H	B	B	H	H	B	B	B	H	B	B	H	B	B	B	B	B	H	B	H	X	H	B
Marker1957795	LG1	<lmxll>	59.13	H	B	B	B	H	B	H	H	H	B	B	H	H	B	B	H	B	H	B	B	B	B	B	B	H	H	B	B	H	H	H	B	H	H	B	H	H	H	H	H	B	H	B	H	B	H
Marker1936553	LG1	<lmxll>	59.389	H	B	B	B	H	B	H	H	H	B	B	H	H	B	B	H	B	H	B	B	B	B	B	B	H	H	B	B	H	H	H	B	H	H	B	H	H	H	H	H	B	H	B	H	B	H
Marker1775042	LG1	<lmxll>	59.648	B	H	H	H	B	H	B	B	B	H	H	B	B	H	H	B	H	B	H	H	H	H	H	H	B	B	H	H	B	B	B	H	B	B	H	B	B	B	B	B	H	B	H	B	H	B
Marker1820204	LG1	<lmxll>	59.908	B	H	H	H	B	H	B	B	B	H	H	B	B	H	H	B	H	B	H	H	H	H	H	H	B	B	H	H	B	B	B	H	B	B	H	B	B	B	B	B	H	B	H	B	H	B
Marker1774292	LG1	<lmxll>	60.167	B	H	H	H	B	H	B	B	B	H	H	B	B	H	H	B	H	B	H	H	H	H	H	H	B	B	H	H	B	B	B	H	B	B	H	B	B	B	B	B	H	B	H	B	H	B
Marker1816201	LG1	<lmxll>	60.816	H	B	B	B	H	B	H	H	H	B	B	H	H	B	B	H	B	H	B	B	B	B	B	B	H	H	B	B	H	H	H	B	H	H	B	H	H	H	H	H	B	H	B	H	B	H
Marker1941832	LG1	<lmxll>	61.205	B	H	H	H	B	H	B	B	B	H	H	B	B	H	H	B	H	B	H	H	H	H	H	H	B	B	H	H	B	B	B	H	B	B	H	B	B	B	B	B	H	B	H	B	H	B
Marker1842675	LG1	<lmxll>	66.158	B	H	H	H	H	H	B	B	B	H	H	B	B	H	B	B	H	B	H	H	H	H	H	H	B	B	H	H	B	B	B	H	B	B	H	B	B	B	B	H	H	B	H	H	H	B
Marker1779987	LG1	<lmxll>	66.347	H	B	B	B	H	B	H	H	H	B	B	H	H	B	H	H	B	H	B	B	B	B	B	B	H	H	B	B	H	H	H	B	H	H	B	H	H	H	H	B	B	H	B	B	B	H
Marker1821317	LG1	<lmxll>	66.726	B	H	H	H	B	H	B	B	B	H	H	B	B	H	B	B	H	B	H	H	H	H	B	H	B	B	H	H	B	B	B	H	B	B	H	B	B	B	B	H	H	B	H	H	H	B
Marker1802487	LG1	<lmxll>	66.726	H	B	B	B	H	B	H	H	H	B	B	H	H	B	H	H	B	H	B	B	B	B	H	B	H	H	B	B	H	H	H	B	H	H	B	H	H	H	H	B	B	H	B	B	B	H
Marker1865315	LG1	<lmxll>	66.726	H	B	B	B	H	B	H	H	H	B	B	H	H	B	H	H	B	H	B	B	B	B	H	B	H	H	B	B	H	H	H	B	H	H	B	H	H	H	H	B	B	H	B	B	B	H
Marker1887271	LG1	<lmxll>	67.296	B	H	H	H	H	H	B	B	B	H	H	B	B	H	B	B	H	B	H	H	H	H	B	H	B	B	H	H	B	B	B	H	B	B	H	B	B	B	B	H	H	B	H	H	H	B
Marker1941055	LG1	<lmxll>	68.058	B	H	H	H	H	H	B	B	B	H	H	H	B	H	B	B	H	B	H	H	H	H	B	H	B	B	H	H	B	B	B	H	B	B	H	B	B	B	B	H	H	B	H	H	H	B
Marker1851481	LG1	<lmxll>	68.628	B	H	H	H	H	H	B	B	B	H	H	H	B	H	B	B	H	B	H	H	H	H	B	H	B	B	H	H	B	B	B	H	B	B	H	B	B	B	B	H	H	B	H	H	H	B
Marker1825660	LG1	<lmxll>	68.816	B	H	H	H	H	H	B	B	B	H	H	H	B	H	B	B	H	B	H	H	H	H	B	H	B	B	H	H	B	B	B	H	B	B	H	B	B	B	B	H	H	B	H	H	H	B
Marker1786472	LG1	<lmxll>	69.005	B	H	H	H	H	H	B	B	B	H	H	H	B	H	B	B	H	B	H	H	H	H	B	H	B	B	H	H	B	B	B	H	B	B	H	B	B	B	B	H	H	B	H	H	H	B
Marker1795267	LG1	<lmxll>	69.575	H	B	B	B	H	B	H	H	H	B	B	B	H	B	H	H	B	H	B	B	B	B	H	B	H	H	B	B	H	H	H	B	H	H	B	H	H	H	H	B	B	H	B	B	B	H
Marker1787055	LG1	<lmxll>	69.954	H	B	B	B	H	B	H	H	H	B	B	B	H	B	H	H	B	H	B	B	B	B	H	B	H	H	B	B	H	H	H	B	H	H	B	H	H	H	H	B	B	H	B	B	B	H
Marker1878887	LG1	<lmxll>	70.333	H	B	B	B	H	B	H	H	H	B	B	B	H	B	H	H	B	H	B	B	B	B	H	B	H	H	B	B	H	H	H	B	H	H	B	H	H	H	H	B	B	H	B	B	B	H
Marker1784226	LG1	<lmxll>	70.712	H	B	B	B	B	B	H	H	H	B	B	B	H	B	H	H	B	H	B	B	B	B	H	B	H	H	B	B	H	H	H	B	H	H	B	H	H	H	H	B	B	H	B	B	B	H
Marker1788103	LG1	<lmxll>	70.901	B	H	H	H	H	H	B	B	B	H	H	H	B	H	B	B	H	B	H	H	H	H	B	H	B	B	H	H	B	B	B	H	B	B	H	B	B	B	B	H	H	B	H	H	H	B
Marker1817345	LG1	<lmxll>	71.28	H	B	B	B	H	B	H	H	H	B	B	B	H	B	H	H	B	H	B	B	B	B	H	B	H	H	B	B	H	H	H	B	H	H	B	H	H	H	H	B	B	H	B	B	B	H
Marker1763572	LG1	<lmxll>	71.28	H	B	B	B	H	B	H	H	H	B	B	B	H	B	H	H	B	H	B	B	B	B	H	B	H	H	B	B	H	H	H	B	H	H	B	H	H	H	H	B	B	H	B	B	B	H
Marker1773411	LG1	<lmxll>	71.28	H	B	B	B	H	B	H	H	H	B	B	B	H	B	H	H	B	H	B	B	B	B	H	B	H	H	B	B	H	H	H	B	H	H	B	H	H	H	H	B	B	H	B	B	B	H
Marker1965632	LG1	<lmxll>	71.469	B	H	H	H	H	H	B	B	B	H	H	H	B	H	B	B	H	B	H	H	H	H	B	H	B	B	H	H	B	B	B	H	B	B	H	B	B	B	B	H	H	B	H	H	H	B
Marker1919025	LG1	<lmxll>	71.658	B	H	H	H	B	H	B	B	B	H	H	H	B	H	B	B	H	B	H	H	H	H	B	H	B	B	H	H	B	B	B	H	B	B	H	B	B	B	B	H	H	B	H	H	H	B
Marker1945504	LG1	<lmxll>	71.658	H	B	B	B	H	B	H	H	H	B	B	B	H	B	H	H	B	H	B	B	B	B	H	B	H	H	B	B	H	H	H	B	H	H	B	H	H	H	H	B	B	H	B	B	B	H
Marker1902153	LG1	<lmxll>	71.847	B	H	H	H	H	H	B	B	B	H	H	H	B	H	B	B	H	B	H	H	H	H	B	H	B	B	H	H	B	B	B	H	B	B	H	B	B	B	B	H	H	B	H	H	H	B
Marker1749821	LG1	<lmxll>	72.036	B	H	H	H	H	H	B	B	B	H	H	H	B	H	B	B	B	B	H	H	H	H	B	H	B	B	H	H	B	B	B	H	B	B	H	B	B	B	B	H	H	B	H	H	H	B
Marker1889906	LG1	<lmxll>	72.415	B	H	H	H	H	H	B	B	B	H	H	H	B	H	B	B	B	B	H	H	H	H	B	H	B	B	H	H	B	B	B	H	B	B	H	B	B	B	B	H	H	B	H	H	H	B
Marker1780457	LG1	<lmxll>	72.604	B	H	H	H	B	H	B	B	B	H	H	H	B	H	B	B	B	B	H	H	H	H	B	H	B	B	H	H	B	B	B	H	B	B	H	B	B	B	B	H	H	B	H	H	H	B
Marker1789039	LG1	<lmxll>	72.604	H	B	B	B	H	B	H	H	H	B	B	B	H	B	H	H	H	H	B	B	B	B	H	B	H	H	B	B	H	H	H	B	H	H	B	H	H	H	H	B	B	H	B	B	B	H
Marker1904056	LG1	<lmxll>	72.604	B	H	H	H	B	H	B	B	B	H	H	H	B	H	B	B	B	B	H	H	H	H	B	H	B	B	H	H	B	B	B	H	B	B	H	B	B	B	B	H	H	B	H	H	H	B
Marker1956921	LG1	<lmxll>	72.604	H	B	B	B	H	B	H	H	H	B	B	B	H	B	H	H	H	H	B	B	B	B	H	B	H	H	B	B	H	H	H	B	H	H	B	H	H	H	H	B	B	H	B	B	B	H
Marker1733928	LG1	<lmxll>	72.793	H	B	B	B	H	B	H	H	H	B	B	B	H	B	H	H	H	H	B	B	B	B	H	B	H	H	B	B	H	H	H	B	H	H	B	H	H	H	H	B	B	H	B	B	B	H
Marker1830043	LG1	<lmxll>	72.793	H	B	B	B	H	B	H	H	H	B	B	B	H	B	H	H	H	H	B	B	B	B	H	B	H	H	B	B	H	H	H	B	H	H	B	H	H	H	H	B	B	H	B	B	B	H
Marker1837900	LG1	<lmxll>	72.982	H	B	B	B	H	B	H	H	H	B	B	B	H	B	H	H	H	H	B	B	B	B	H	B	H	H	B	B	H	H	H	B	H	H	B	H	H	H	H	B	B	H	B	B	B	H
Marker1873149	LG1	<lmxll>	72.982	B	H	H	H	B	H	B	B	B	H	H	H	B	H	B	B	B	B	H	H	H	H	B	H	B	B	H	H	B	B	B	H	B	B	H	B	B	B	B	H	H	B	H	H	H	B
Marker1955849	LG1	<lmxll>	72.982	B	H	H	H	B	H	B	B	B	H	H	H	B	H	B	B	B	B	H	H	H	H	B	H	B	B	H	H	B	B	B	H	B	B	H	B	B	B	B	H	H	B	H	H	H	B
Marker1848066	LG1	<lmxll>	72.982	B	H	H	H	B	H	B	B	B	H	H	H	B	H	B	B	B	B	H	H	H	H	B	H	B	B	H	H	B	B	B	H	B	B	H	B	B	B	B	H	H	B	H	H	H	B
Marker1731785	LG1	<lmxll>	72.982	H	B	B	B	H	B	H	H	H	B	B	B	H	B	H	H	H	H	B	B	B	B	H	B	H	H	B	B	H	H	H	B	H	H	B	H	H	H	H	B	B	H	B	B	B	H
Marker1900234	LG1	<lmxll>	73.171	H	B	B	B	H	B	H	H	H	B	B	B	H	B	H	H	H	H	B	B	B	B	H	B	H	H	B	B	H	H	H	B	H	H	B	H	H	H	H	B	B	H	B	B	B	H
Marker1946495	LG1	<lmxll>	73.36	H	B	B	B	H	B	H	H	H	B	B	B	H	B	H	H	H	H	B	B	B	B	H	B	H	H	B	B	H	H	H	B	H	H	B	H	H	H	H	B	B	H	B	B	B	H
Marker1840800	LG1	<lmxll>	74.251	B	H	H	H	B	H	B	B	B	H	H	H	B	H	B	B	B	B	H	H	H	H	B	H	B	B	H	H	B	B	B	H	B	B	H	B	B	B	B	H	H	B	H	H	H	B
Marker1835996	LG1	<lmxll>	74.899	B	H	H	H	B	H	B	B	B	H	H	H	B	H	B	B	B	B	H	H	H	H	B	H	B	B	H	H	B	B	B	H	B	B	H	B	B	B	B	H	H	B	H	H	H	B
Marker1828718	LG1	<lmxll>	74.899	H	B	B	B	H	B	H	H	H	B	B	B	H	B	H	H	H	H	B	B	B	B	H	B	H	H	B	B	H	H	H	B	H	H	B	H	H	H	H	B	B	H	B	B	B	H
Marker1872177	LG1	<lmxll>	75.103	H	B	B	B	H	B	H	H	H	B	B	B	H	B	H	H	H	H	B	B	B	B	H	B	H	H	B	B	H	H	H	B	H	H	B	H	H	H	H	B	B	H	B	B	B	H
Marker1904477	LG1	<lmxll>	75.103	B	H	H	H	B	H	B	B	B	H	H	H	B	H	B	B	B	B	H	H	H	H	B	H	B	B	H	H	B	B	B	H	B	B	H	B	B	B	B	H	H	B	H	H	H	B
Marker1886757	LG1	<lmxll>	75.103	H	B	B	B	H	B	H	H	H	B	B	B	H	B	H	H	H	H	B	B	B	B	H	B	H	H	B	B	H	H	H	B	H	H	B	H	H	H	H	B	B	H	B	B	B	H
Marker1819240	LG1	<lmxll>	75.306	H	B	B	B	H	B	H	H	H	B	B	B	H	B	H	H	H	H	B	B	B	B	H	B	H	H	B	B	H	H	H	B	H	H	B	H	H	H	H	B	B	H	B	B	B	H
Marker1943280	LG1	<lmxll>	75.715	H	B	B	B	H	B	H	H	H	B	B	B	H	B	H	H	H	H	B	B	B	B	H	B	H	H	B	B	H	H	H	B	H	H	B	H	H	H	H	B	B	H	B	B	B	H
Marker1833492	LG1	<lmxll>	76.123	B	H	H	H	H	H	B	B	B	H	H	H	B	H	B	B	B	B	H	H	H	H	B	H	B	B	H	H	B	B	B	H	B	B	H	B	B	B	B	H	H	B	H	H	H	B
Marker1792964	LG1	<lmxll>	76.326	B	H	H	H	H	H	B	B	B	H	H	H	B	H	B	B	B	B	H	H	H	H	B	H	B	B	H	H	B	B	B	H	B	B	H	B	B	B	B	H	H	B	H	H	H	B
Marker1958519	LG1	<lmxll>	76.773	H	B	B	B	H	B	H	H	H	B	B	B	H	B	H	H	H	H	B	B	B	B	H	B	H	H	B	B	H	H	H	B	H	H	B	B	H	H	H	B	B	H	B	B	B	H
Marker1937537	LG1	<lmxll>	77.22	B	H	H	H	H	H	B	B	B	H	H	H	B	H	B	B	B	B	H	H	H	H	B	H	B	B	H	H	B	B	B	H	B	B	H	H	B	B	B	H	H	B	H	H	H	B
Marker1843370	LG1	<lmxll>	77.22	B	H	H	H	H	H	B	B	B	H	H	H	B	H	B	B	B	B	H	H	H	H	B	H	B	B	H	H	B	B	B	H	B	B	H	H	B	B	B	H	H	B	H	H	H	B
Marker1966189	LG1	<lmxll>	77.22	H	B	B	B	B	B	H	H	H	B	B	B	H	B	H	H	H	H	B	B	B	B	H	B	H	H	B	B	H	H	H	B	H	H	B	B	H	H	H	B	B	H	B	B	B	H
Marker1836403	LG1	<lmxll>	77.368	H	B	B	B	H	B	H	H	H	B	B	B	H	B	H	H	H	H	B	B	B	B	H	B	H	H	B	B	H	H	H	B	H	H	B	B	H	H	H	B	B	H	B	B	B	H
Marker1940529	LG1	<lmxll>	77.665	H	B	B	B	B	B	H	H	H	B	B	B	H	B	H	H	H	H	B	B	B	B	H	B	H	H	B	B	H	H	H	B	H	H	B	B	H	H	H	B	B	H	B	B	B	H
Marker1920651	LG1	<lmxll>	78.111	H	B	B	B	H	B	H	H	H	B	B	B	H	B	H	H	H	H	B	B	B	B	H	B	H	H	B	B	H	H	H	B	H	H	B	B	H	H	H	B	B	H	B	B	B	H
Marker1894370	LG1	<lmxll>	78.26	H	B	B	B	H	B	H	H	H	B	B	B	H	B	H	H	H	H	B	B	B	B	H	B	H	H	B	B	H	H	H	B	H	H	B	B	H	H	H	B	B	H	B	B	B	H
Marker1778281	LG1	<lmxll>	78.557	H	B	B	B	H	B	H	H	H	B	B	B	H	B	H	H	H	H	B	B	B	B	H	B	H	H	B	B	H	H	H	B	H	H	B	B	H	H	H	B	B	H	B	B	B	H
Marker1956943	LG1	<lmxll>	78.557	H	B	B	B	H	B	H	H	H	B	B	B	H	B	H	H	H	H	B	B	B	B	H	B	H	H	B	B	H	H	H	B	H	H	B	B	H	H	H	B	B	H	B	B	B	H
Marker1861617	LG1	<lmxll>	78.557	B	H	H	H	B	H	B	B	B	H	H	H	B	H	B	B	B	B	H	H	H	H	B	H	B	B	H	H	B	B	B	H	B	B	H	H	B	B	B	H	H	B	H	H	H	B
Marker1937424	LG1	<lmxll>	78.705	B	H	H	H	B	H	B	B	B	H	H	H	B	H	B	B	B	B	H	H	H	H	B	H	B	B	H	H	B	B	B	H	B	B	H	H	B	B	B	H	H	B	H	H	H	B
Marker1874020	LG1	<lmxll>	78.853	H	B	B	B	H	B	H	H	H	B	B	B	H	B	H	H	H	H	B	B	B	B	H	B	H	H	B	B	H	H	H	B	H	H	B	B	H	H	H	B	B	H	B	B	B	H
Marker1839232	LG1	<lmxll>	79.001	H	B	B	B	H	B	H	H	H	B	B	B	H	B	H	H	H	H	B	B	B	B	H	B	H	H	B	B	H	H	H	B	H	H	B	B	H	H	H	B	B	H	B	B	B	H
Marker1832926	LG1	<lmxll>	79.598	B	H	H	H	B	H	H	B	B	H	H	H	B	H	B	B	B	B	H	H	H	H	B	H	B	B	H	H	B	B	B	H	B	B	H	H	B	B	B	H	H	B	H	H	H	B
Marker1920206	LG1	<lmxll>	79.895	B	H	H	H	B	H	H	B	B	H	H	H	B	H	B	B	B	B	H	H	H	H	B	H	B	B	H	H	B	B	B	H	B	B	H	H	B	B	B	H	H	B	H	H	H	B
Marker1768964	LG1	<lmxll>	80.192	H	B	B	B	H	B	B	H	H	B	B	B	H	B	H	H	H	H	B	B	B	B	H	B	H	H	B	B	H	H	H	B	H	H	B	B	H	H	H	B	B	H	B	B	B	H
Marker1957673	LG1	<lmxll>	81.124	B	H	H	H	B	H	H	B	B	H	H	H	B	H	B	B	B	B	H	H	H	H	B	H	B	B	H	H	B	B	B	H	B	B	H	H	B	B	B	H	H	B	H	H	H	B
Marker1749465	LG1	<lmxll>	81.878	B	H	H	H	B	H	H	B	B	H	H	H	B	H	B	B	B	B	H	H	H	H	B	H	B	B	H	H	B	B	B	H	B	B	H	H	B	B	B	H	H	B	H	H	H	B
Marker1846354	LG1	<lmxll>	82.253	B	H	H	H	B	H	H	B	B	H	H	H	B	H	B	B	B	B	H	H	H	H	B	H	B	B	H	H	B	B	B	H	B	B	H	H	B	B	B	H	H	B	H	H	H	H
Marker1767703	LG1	<lmxll>	82.96	B	H	H	H	B	H	H	B	B	H	H	H	B	H	B	B	B	B	H	H	H	H	B	H	B	B	H	H	B	B	B	H	B	B	H	H	B	B	B	H	H	B	H	H	H	H
Marker1850028	LG1	<lmxll>	83.481	B	H	H	H	B	H	H	B	B	H	H	H	B	H	B	B	B	B	H	H	H	H	B	H	B	B	H	H	B	B	B	H	B	B	H	H	B	B	B	H	H	B	H	H	H	H
Marker1921597	LG1	<lmxll>	83.481	B	H	H	H	B	H	H	B	B	H	H	H	B	H	B	B	B	B	H	H	H	H	B	H	B	B	H	H	B	B	B	H	B	B	H	H	B	B	B	H	H	B	H	H	H	H
Marker1737098	LG1	<lmxll>	83.481	B	H	H	H	B	H	H	B	B	H	H	H	B	H	B	B	B	B	H	H	H	H	B	H	B	B	H	H	B	B	B	H	B	B	H	H	B	B	B	H	H	B	H	H	H	H
Marker1965385	LG1	<lmxll>	83.653	B	H	H	H	B	H	H	B	B	H	H	H	B	H	B	B	B	B	H	H	H	H	B	H	B	B	H	H	B	B	B	H	B	B	H	H	B	B	B	H	H	B	H	H	H	H
Marker1956649	LG1	<lmxll>	84.145	B	H	H	H	B	H	H	B	B	H	H	H	B	H	B	B	B	B	H	H	H	H	B	H	B	B	H	H	B	B	B	H	B	B	H	H	B	B	B	H	B	B	H	H	H	H
Marker1874333	LG1	<lmxll>	84.584	B	H	H	H	B	H	H	B	B	H	H	H	B	H	B	B	B	B	H	H	H	H	B	H	B	B	H	H	B	B	B	H	B	B	H	H	B	B	B	H	B	B	H	H	H	H
Marker1938152	LG1	<lmxll>	84.584	B	H	H	H	B	H	H	B	B	H	H	H	B	H	B	B	B	B	H	H	H	H	B	H	B	B	H	H	B	B	B	H	B	B	H	H	B	B	B	H	B	B	H	H	H	H
Marker1937310	LG1	<lmxll>	84.73	H	B	B	B	H	B	B	H	H	B	B	B	H	B	H	H	H	H	B	B	B	B	H	B	H	H	B	B	H	H	H	B	H	H	B	B	H	H	H	B	H	H	B	B	B	B
Marker1759270	LG1	<lmxll>	84.876	B	H	H	H	B	H	H	B	B	H	H	H	B	H	B	B	B	B	H	H	H	H	B	H	B	B	H	H	B	B	B	H	B	B	H	H	B	B	B	H	B	B	H	H	H	H
Marker1878650	LG1	<lmxll>	85.021	B	H	H	H	B	H	H	B	B	H	H	H	B	H	B	B	B	B	H	H	H	H	B	H	B	B	H	H	B	B	B	H	B	B	H	H	B	B	B	H	B	B	H	H	H	H
Marker1895670	LG1	<lmxll>	85.021	H	B	B	B	H	B	B	H	H	B	B	B	H	B	H	H	H	H	B	B	B	B	H	B	H	H	B	B	H	H	H	B	H	H	B	B	H	H	H	B	H	H	B	B	B	B
Marker1913396	LG1	<lmxll>	86.078	H	B	B	B	H	B	B	H	H	B	B	B	H	B	H	H	H	H	B	B	B	B	H	B	H	H	B	B	H	H	H	B	H	H	B	B	H	H	H	B	H	H	B	B	B	B
Marker1952164	LG1	<lmxll>	87.9	H	B	B	B	H	B	B	H	H	B	B	B	H	B	H	H	H	H	B	B	B	B	H	B	H	H	B	B	H	H	H	B	H	H	B	B	H	H	H	B	H	H	B	B	B	B
Marker1948709	LG1	<lmxll>	87.9	H	B	B	B	H	B	B	H	H	B	B	B	H	B	H	H	H	H	B	B	B	B	H	B	H	H	B	B	H	H	H	B	H	H	B	B	H	H	H	B	H	H	B	B	B	B
Marker1751713	LG1	<lmxll>	87.9	B	H	H	H	B	H	H	B	B	H	H	H	B	H	B	B	B	B	H	H	H	H	B	H	B	B	H	H	B	B	B	H	B	B	H	H	B	B	B	H	B	B	H	H	H	H
Marker1963762	LG1	<lmxll>	87.9	B	H	H	H	B	H	H	B	B	H	H	H	B	H	B	B	B	B	H	H	H	H	B	H	B	B	H	H	B	B	B	H	B	B	H	H	B	B	B	H	B	B	H	H	H	H
Marker1919844	LG1	<lmxll>	87.9	B	H	H	H	B	H	H	B	B	H	H	H	B	H	B	B	B	B	H	H	H	H	B	H	B	B	H	H	B	B	B	H	B	B	H	H	B	B	B	H	B	B	H	H	H	H
Marker1748141	LG1	<lmxll>	87.9	B	H	H	H	B	H	H	B	B	H	H	H	B	H	B	B	B	B	H	H	H	H	B	H	B	B	H	H	B	B	B	H	B	B	H	H	B	B	B	H	B	B	H	H	H	H
Marker1929855	LG1	<lmxll>	87.9	B	H	H	H	B	H	H	B	B	H	H	H	B	H	B	B	B	B	H	H	H	H	B	H	B	B	H	H	B	B	B	H	B	B	H	H	B	B	B	H	B	B	H	H	H	H
Marker1732982	LG1	<lmxll>	89.458	B	H	H	H	B	H	H	B	B	H	H	H	B	H	B	B	B	B	H	H	H	H	B	H	B	B	H	H	B	B	B	H	B	B	H	H	B	B	B	H	B	B	H	H	H	H
Marker1924765	LG1	<lmxll>	89.458	B	H	H	H	B	H	H	B	B	H	H	H	B	H	B	B	B	B	H	H	H	H	B	H	B	B	H	H	B	B	B	H	B	B	H	H	B	B	B	H	B	B	H	H	H	H
Marker1952219	LG1	<lmxll>	90.106	B	H	H	H	B	H	H	B	B	H	H	H	B	H	B	B	B	B	H	H	H	H	B	H	B	B	H	H	B	B	B	H	B	B	H	H	B	B	B	H	B	B	H	H	H	H
Marker1936581	LG1	<lmxll>	90.106	B	H	H	H	B	H	H	B	B	H	H	H	B	H	B	B	B	B	H	H	H	H	B	H	B	B	H	H	B	B	B	H	B	B	H	H	B	B	B	H	B	B	H	H	H	H
Marker1855573	LG1	<lmxll>	90.106	B	H	H	H	B	H	H	B	B	H	H	H	B	H	B	B	B	B	H	H	H	H	B	H	B	B	H	H	B	B	B	H	B	B	H	H	B	B	B	H	B	B	H	H	H	H
Marker1936090	LG1	<lmxll>	90.106	B	H	H	H	B	H	H	B	B	H	H	H	B	H	B	B	B	B	H	H	H	H	B	H	B	B	H	H	B	B	B	H	B	B	H	H	B	B	B	H	B	B	H	H	H	H
Marker1889726	LG1	<lmxll>	90.106	B	H	H	H	B	H	H	B	B	H	H	H	B	H	B	B	B	B	H	H	H	H	B	H	B	B	H	H	B	B	B	H	B	B	H	H	B	B	B	H	B	B	H	H	H	H
Marker1767599	LG1	<lmxll>	90.365	B	H	H	H	B	H	H	B	B	H	H	H	B	H	B	B	B	B	H	H	H	H	B	H	B	B	H	H	B	B	B	H	B	B	H	H	B	B	B	H	B	B	H	H	H	H
Marker1853223	LG1	<lmxll>	90.365	B	H	H	H	B	H	H	B	B	H	H	H	B	H	B	B	B	B	H	H	H	H	B	H	B	B	H	H	B	B	B	H	B	B	H	H	B	B	B	H	B	B	H	H	H	H
Marker1907657	LG1	<lmxll>	90.625	B	H	H	H	B	H	H	B	B	H	H	H	B	H	B	B	B	B	H	H	H	H	B	H	B	B	H	H	B	B	B	H	B	B	H	H	B	B	B	H	B	B	H	H	H	H
Marker1900568	LG1	<lmxll>	90.885	B	H	H	H	H	H	H	B	B	H	H	H	B	H	B	B	B	B	H	H	H	H	B	H	B	B	H	H	B	B	B	H	B	B	H	H	B	B	B	H	B	B	H	H	H	H
Marker1873744	LG1	<lmxll>	91.576	H	B	B	B	B	B	B	H	H	B	B	B	H	B	H	H	H	H	B	B	B	B	H	B	H	H	B	B	H	H	H	B	H	H	B	B	H	H	H	B	H	H	B	B	B	B
Marker1887011	LG1	<lmxll>	91.576	H	B	B	B	B	B	B	H	H	B	B	B	H	B	H	H	H	H	B	B	B	B	H	B	H	H	B	B	H	H	H	B	H	H	B	B	H	H	H	B	H	H	B	B	B	B
Marker1756365	LG1	<lmxll>	91.576	B	H	H	H	H	H	H	B	B	H	H	H	B	H	B	B	B	B	H	H	H	H	B	H	B	B	H	H	B	B	B	H	B	B	H	H	B	B	B	H	B	B	H	H	H	H
Marker1926525	LG1	<lmxll>	91.749	H	B	B	B	B	B	B	B	H	B	B	B	H	B	H	H	H	H	B	B	B	B	H	B	H	H	B	B	H	H	H	B	H	H	B	B	H	H	H	B	H	H	B	B	B	B
Marker1732479	LG1	<lmxll>	92.468	H	B	B	B	B	B	B	B	H	B	B	B	H	B	H	H	H	H	B	B	B	B	H	B	H	H	B	B	H	H	H	B	H	H	B	B	H	H	H	B	H	H	B	B	B	B
Marker1948275	LG1	<lmxll>	92.649	H	B	B	B	B	B	B	B	H	B	B	B	H	B	H	H	H	H	B	B	B	B	H	B	H	H	B	B	H	H	H	B	H	H	B	B	H	H	B	B	H	H	B	B	B	B
Marker1822019	LG1	<lmxll>	92.831	H	B	B	B	B	B	B	B	H	B	B	B	H	B	H	H	H	H	B	B	B	B	H	B	H	H	B	B	H	H	H	B	H	H	B	B	H	H	B	B	H	H	B	B	B	B
Marker1801840	LG1	<lmxll>	93.393	H	B	B	B	B	B	B	B	H	B	B	B	H	B	H	H	H	H	B	B	B	B	H	B	H	H	B	B	H	H	H	B	H	H	B	B	H	H	B	B	H	H	B	B	B	B
Marker1947210	LG1	<lmxll>	93.565	H	B	B	B	B	B	B	B	H	B	B	B	H	B	H	H	H	H	B	B	B	B	H	B	H	H	B	B	H	H	H	B	H	H	B	B	H	H	B	B	H	H	B	B	B	B
Marker1941230	LG1	<lmxll>	94.906	H	B	B	B	B	B	B	B	H	B	B	B	H	B	H	H	H	H	B	B	B	B	H	B	H	H	B	B	H	H	H	B	H	H	B	B	H	H	B	B	H	H	B	B	H	B
Marker1819253	LG1	<lmxll>	95.489	B	H	H	H	H	H	H	H	B	H	H	H	B	H	B	B	B	B	H	H	H	H	B	H	B	B	H	H	B	B	B	H	B	B	H	H	B	B	H	H	B	B	H	H	B	H
Marker1773592	LG1	<lmxll>	95.683	B	H	H	H	H	H	H	H	B	H	H	H	B	H	B	B	B	B	H	H	H	H	B	H	B	B	H	H	B	B	B	H	B	B	H	H	B	B	H	H	B	B	H	H	B	H
Marker1776537	LG1	<lmxll>	95.877	H	B	B	B	H	B	B	B	H	B	B	B	H	B	H	H	H	H	B	B	B	B	H	B	H	H	B	B	H	H	H	B	H	H	B	B	H	H	B	B	H	H	B	B	H	B
Marker1868063	LG1	<lmxll>	96.247	B	H	H	H	H	H	H	H	B	H	H	H	B	H	B	B	B	B	H	H	H	H	B	H	B	B	H	H	B	B	B	H	B	B	H	H	B	B	H	H	B	B	H	H	B	H
Marker1963052	LG1	<lmxll>	96.775	H	B	B	B	H	B	B	B	H	B	B	B	H	B	H	H	H	H	B	B	B	B	H	B	H	H	B	B	H	H	H	B	H	H	B	B	H	H	B	B	H	H	B	B	H	B
Marker1759700	LG1	<lmxll>	96.95	H	B	B	B	H	B	B	B	H	B	B	B	H	B	H	H	H	H	B	B	B	B	H	B	H	H	B	B	H	H	H	B	H	H	B	B	H	H	B	B	H	H	B	B	H	B
Marker1864065	LG1	<lmxll>	97.125	H	B	B	B	H	B	B	B	H	B	B	B	H	B	H	H	H	H	B	B	B	B	H	B	H	H	H	B	H	H	H	B	H	H	B	B	H	H	B	B	H	H	B	B	H	B
Marker1951692	LG1	<lmxll>	97.542	H	B	B	B	H	B	B	B	H	B	B	B	H	B	H	H	H	H	B	B	B	B	H	B	H	H	H	B	H	H	H	B	H	H	B	B	H	H	B	B	H	H	B	B	H	B
Marker1764535	LG1	<lmxll>	98.181	B	H	H	H	H	H	H	H	B	H	H	H	B	H	B	B	B	B	H	H	H	H	B	H	B	B	B	H	B	B	B	H	B	B	H	H	B	B	H	H	B	B	H	H	B	H
Marker1837467	LG1	<lmxll>	99.816	B	H	H	H	H	H	H	H	B	H	H	H	B	H	B	B	B	B	H	H	H	H	B	H	B	B	B	H	B	B	B	H	B	B	H	H	B	B	H	H	B	B	H	H	B	H
Marker1966044	LG1	<lmxll>	100.189	B	H	H	H	H	H	H	H	B	H	H	H	B	H	B	B	B	B	H	H	H	H	B	H	B	B	B	H	B	B	B	H	B	B	H	H	B	B	H	H	B	B	H	H	B	H
Marker1804819	LG1	<lmxll>	100.562	B	H	H	H	H	H	H	H	B	H	H	H	B	H	B	B	B	B	H	H	H	H	B	H	B	B	B	H	B	B	B	H	B	B	H	H	B	B	H	H	B	B	H	H	B	H
Marker1850867	LG1	<lmxll>	100.936	B	H	H	H	H	H	H	H	B	H	H	H	B	H	B	B	B	B	H	H	H	H	B	H	B	B	B	H	B	B	B	H	B	B	H	H	B	B	H	H	B	B	H	H	B	H
Marker1887255	LG1	<lmxll>	101.497	H	B	B	B	B	B	B	B	H	B	B	B	H	B	H	H	H	H	B	B	B	B	H	B	H	H	B	B	H	H	H	B	H	H	B	B	H	H	B	B	H	H	B	B	H	B
Marker1727042	LG1	<lmxll>	101.684	H	B	B	B	B	B	B	B	H	B	B	B	H	B	H	H	H	H	B	B	B	B	H	B	H	H	B	B	H	H	H	B	H	H	B	B	H	H	B	B	H	H	B	B	H	B
Marker1963550	LG1	<lmxll>	102.057	H	B	B	B	B	B	B	B	H	B	B	B	H	B	H	H	H	H	B	B	B	B	H	B	H	H	B	B	H	H	H	B	H	H	B	B	H	H	B	B	H	H	B	B	H	B
Marker1963500	LG1	<lmxll>	102.057	H	B	B	B	B	B	B	B	H	B	B	B	H	B	H	H	H	H	B	B	B	B	H	B	H	H	B	B	H	H	H	B	H	H	B	B	H	H	B	B	H	H	B	B	H	B
Marker1838662	LG1	<lmxll>	102.057	H	B	B	B	B	B	B	B	H	B	B	B	H	B	H	H	H	H	B	B	B	B	H	B	H	H	B	B	H	H	H	B	H	H	B	B	H	H	B	B	H	H	B	B	H	B
Marker1863667	LG1	<lmxll>	102.057	H	B	B	B	B	B	B	B	H	B	B	B	H	B	H	H	H	H	B	B	B	B	H	B	H	H	B	B	H	H	H	B	H	H	B	B	H	H	B	B	H	H	B	B	H	B
Marker1835607	LG1	<lmxll>	102.187	H	B	B	B	B	B	B	B	H	B	B	B	H	B	H	H	H	H	B	B	B	B	H	B	H	H	B	B	H	H	H	B	H	H	B	B	H	H	B	B	H	H	B	B	H	B
Marker1757120	LG1	<lmxll>	102.9	H	B	B	B	B	B	B	B	H	B	B	B	H	B	H	H	H	H	B	B	B	B	H	B	H	H	B	B	H	H	H	B	H	H	B	B	H	H	B	B	H	H	B	B	H	B
Marker1837164	LG1	<lmxll>	103.223	H	B	B	B	B	B	B	B	H	B	B	B	H	B	H	H	H	H	B	B	B	B	H	B	H	H	B	B	H	H	H	B	H	H	B	B	H	H	B	B	H	H	B	B	H	B
Marker1835889	LG1	<lmxll>	103.223	H	B	B	B	B	B	B	B	H	B	B	B	H	B	H	H	H	H	B	B	B	B	H	B	H	H	B	B	H	H	H	B	H	H	B	B	H	H	B	B	H	H	B	B	H	B
Marker1786047	LG1	<lmxll>	103.223	H	B	B	B	B	B	B	B	H	B	B	B	H	B	H	H	H	H	B	B	B	B	H	B	H	H	B	B	H	H	H	B	H	H	B	B	H	H	B	B	H	H	B	B	H	B
Marker1814625	LG1	<lmxll>	105.065	H	B	B	B	B	B	B	B	H	B	B	B	H	B	H	H	H	H	B	B	B	B	H	B	H	H	B	B	H	H	H	B	H	H	H	B	H	H	B	B	H	H	B	B	H	B
Marker1887770	LG1	<lmxll>	105.738	B	H	H	H	H	H	H	H	B	H	H	H	B	H	B	B	B	B	H	H	H	H	B	H	B	B	H	H	B	B	B	H	B	B	H	H	B	B	H	H	B	B	H	H	B	H
Marker1784027	LG1	<lmxll>	106.753	H	B	B	B	B	B	B	B	H	B	B	B	H	B	H	H	H	H	B	B	B	B	H	B	H	H	B	B	H	H	H	B	H	H	H	B	H	H	B	B	H	H	B	B	H	B
Marker1926598	LG1	<lmxll>	106.92	H	B	B	B	B	B	B	B	H	B	B	B	H	B	H	H	H	H	B	B	B	B	H	B	H	H	H	B	H	H	H	B	H	H	H	B	H	H	B	B	H	H	B	B	H	B
Marker1811293	LG1	<lmxll>	106.92	H	B	B	B	B	B	B	B	H	B	B	B	H	B	H	H	H	H	B	B	B	B	H	B	H	H	H	B	H	H	H	B	H	H	H	B	H	H	B	B	H	H	B	B	H	B
Marker1869140	LG1	<lmxll>	107.255	H	B	B	B	B	B	B	B	H	B	B	B	H	B	H	H	H	H	B	B	B	B	H	B	H	H	H	B	H	H	H	B	H	H	H	B	H	H	B	B	H	H	B	B	H	B
Marker1818377	LG1	<lmxll>	107.255	H	B	B	B	B	B	B	B	H	B	B	B	H	B	H	H	H	H	B	B	B	B	H	B	H	H	H	B	H	H	H	B	H	H	H	B	H	H	B	B	H	H	B	B	H	B
Marker1768469	LG1	<lmxll>	107.255	H	B	B	B	B	B	B	B	H	B	B	B	H	B	H	H	H	H	B	B	B	B	H	B	H	H	H	B	H	H	H	B	H	H	H	B	H	H	B	B	H	H	B	B	H	B
Marker1830694	LG1	<lmxll>	108.443	B	H	H	H	H	H	H	H	B	H	H	H	B	H	B	B	B	H	H	H	H	H	B	H	B	B	B	H	B	B	B	H	B	B	B	H	B	B	H	H	B	B	H	H	B	H
Marker1922644	LG1	<lmxll>	108.672	B	H	H	H	H	H	H	H	B	H	H	H	B	H	B	B	B	H	H	H	H	H	B	H	B	B	B	H	B	B	B	H	B	B	B	H	B	B	H	H	B	B	H	H	B	H
Marker1844752	LG1	<lmxll>	109.593	B	H	H	H	H	H	H	H	B	H	H	H	B	H	B	B	B	H	H	H	H	H	B	H	B	B	B	H	B	B	B	H	B	B	B	H	B	B	H	H	B	B	H	H	B	H
Marker1894717	LG1	<lmxll>	109.822	H	B	B	B	B	B	B	B	H	B	B	B	H	B	H	H	H	B	B	B	B	B	H	B	H	H	H	B	H	H	H	B	H	H	H	B	H	H	B	B	H	H	B	B	H	B
Marker1794993	LG1	<lmxll>	110.05	B	H	H	H	H	H	H	H	B	H	H	H	B	H	B	B	B	H	H	H	H	H	B	H	B	B	B	H	B	B	B	H	B	B	B	H	B	B	H	H	B	B	H	H	B	H
Marker1840425	LG1	<lmxll>	112.349	B	H	H	H	B	H	H	H	B	H	H	H	B	H	B	B	B	H	H	H	H	H	B	H	B	B	B	H	B	B	B	H	B	B	B	H	B	B	H	H	B	B	H	H	B	H
Marker1914238	LG1	<lmxll>	112.609	B	H	H	H	B	H	H	H	B	H	H	H	B	H	B	B	B	H	H	H	H	H	B	H	B	B	B	H	H	B	B	H	B	B	B	H	B	B	H	H	B	B	H	H	B	H
Marker1870020	LG1	<lmxll>	112.609	B	H	H	H	B	H	H	H	B	H	H	H	B	H	B	B	B	H	H	H	H	H	B	H	B	B	B	H	H	B	B	H	B	B	B	H	B	B	H	H	B	B	H	H	B	H
Marker1859118	LG1	<lmxll>	112.609	B	H	H	H	B	H	H	H	B	H	H	H	B	H	B	B	B	H	H	H	H	H	B	H	B	B	B	H	H	B	B	H	B	B	B	H	B	B	H	H	B	B	H	H	B	H
Marker1892556	LG1	<lmxll>	112.868	B	H	H	H	B	H	H	H	B	H	H	H	B	H	B	B	B	H	H	H	H	H	B	H	B	B	B	H	H	B	B	H	B	B	B	H	B	B	H	H	B	B	H	H	B	H
Marker1777066	LG1	<lmxll>	112.998	B	H	H	H	B	H	H	H	B	H	H	H	B	H	B	B	B	H	H	H	H	H	B	H	B	B	B	H	H	B	B	H	B	B	B	H	B	B	H	H	B	B	H	H	B	H
Marker1743076	LG1	<lmxll>	113.127	B	H	H	H	B	H	H	H	B	H	H	H	B	H	B	B	B	H	H	H	H	H	B	H	B	B	B	H	H	B	B	H	B	B	B	H	B	B	H	H	B	B	H	H	B	H
Marker1946607	LG1	<lmxll>	113.803	B	H	H	H	B	H	H	H	B	H	H	H	B	H	B	B	B	H	H	H	H	H	B	H	B	B	B	H	H	B	B	H	B	B	B	H	B	B	H	H	B	B	H	H	B	H
Marker1729230	LG1	<lmxll>	115.208	B	H	H	H	B	H	H	H	B	H	H	H	B	H	B	B	B	H	H	H	H	H	B	H	B	B	B	H	H	B	B	H	B	B	B	H	B	B	H	H	B	H	H	H	B	H
Marker1881968	LG1	<lmxll>	115.554	B	H	H	H	B	H	H	H	B	H	H	H	B	H	B	B	B	H	H	H	H	H	B	H	B	B	B	H	H	B	B	H	B	B	B	H	B	B	H	H	B	H	H	H	B	H
Marker1873032	LG1	<lmxll>	115.554	B	H	H	H	B	H	H	H	B	H	H	H	B	H	B	B	B	H	H	H	H	H	B	H	B	B	B	H	H	B	B	H	B	B	B	H	B	B	H	H	B	H	H	H	B	H
Marker1747416	LG1	<lmxll>	115.987	B	H	H	H	B	H	H	H	B	H	H	H	B	H	B	B	B	H	H	H	H	H	B	H	B	B	B	H	H	B	B	H	B	B	B	H	B	B	H	H	B	H	H	H	B	H
Marker1846785	LG1	<lmxll>	116.377	H	B	B	B	H	B	B	B	H	B	B	B	H	B	H	H	H	B	B	B	B	B	H	B	H	H	H	B	B	H	H	B	H	H	H	B	H	H	B	B	H	B	B	B	H	B
Marker1856702	LG1	<lmxll>	116.768	B	H	H	H	H	H	H	H	B	H	H	H	B	H	B	B	B	H	H	H	H	H	B	H	B	B	B	H	H	B	B	H	B	B	B	H	B	B	H	H	B	H	H	H	B	H
Marker1841455	LG1	<lmxll>	117.028	H	B	B	B	B	B	B	B	H	B	B	B	H	B	H	H	H	B	B	B	B	B	H	B	H	H	H	B	B	H	H	B	H	H	B	B	H	H	B	B	H	B	B	B	H	B
Marker1925053	LG1	<lmxll>	117.815	H	B	B	B	B	B	B	B	H	B	B	B	H	B	H	H	H	B	B	B	B	B	H	B	H	H	H	B	B	H	H	B	H	H	H	B	B	H	B	B	H	B	B	B	H	B
Marker1968747	LG1	<lmxll>	121.352	H	B	B	B	B	B	B	B	H	B	B	B	H	B	H	H	H	B	B	B	H	B	H	B	B	B	H	B	B	H	H	B	H	H	B	B	B	H	B	B	H	B	B	B	H	H
Marker1945158	LG1	<lmxll>	124.895	B	B	B	B	B	H	B	B	H	B	B	B	H	B	H	H	H	B	B	B	H	B	B	B	B	B	H	B	B	H	B	B	B	H	B	B	B	H	B	B	H	B	B	B	H	X
Marker1876370	LG1	<lmxll>	127.266	B	B	B	B	B	B	B	B	H	B	B	B	H	B	H	H	H	B	B	B	H	B	B	B	B	H	H	B	B	H	H	B	B	H	H	B	B	H	B	B	H	B	B	B	H	B
Marker1894082	LG1	<lmxll>	128.094	B	B	B	B	B	B	B	B	H	B	B	B	H	B	H	H	H	B	B	B	H	B	B	B	B	H	H	B	B	H	H	B	B	H	B	B	B	H	B	B	H	B	B	B	H	B
Marker1825197	LG1	<lmxll>	129.063	B	B	B	B	B	B	B	B	H	B	B	B	H	B	H	H	H	B	B	B	H	B	B	B	B	B	H	B	B	H	H	B	B	H	B	B	B	H	B	B	H	B	B	B	H	B
Marker1825499	LG1	<lmxll>	130.173	B	B	B	B	B	B	B	B	H	B	B	B	H	B	H	H	H	B	B	B	H	B	H	B	B	H	H	B	B	H	H	B	B	H	H	B	B	H	B	B	H	B	B	B	H	B
Marker1801564	LG1	<lmxll>	130.584	B	B	B	B	B	B	B	B	H	B	B	B	H	B	H	H	H	B	B	B	H	B	H	B	B	H	H	B	B	H	H	H	B	H	B	B	B	H	B	B	H	B	B	B	H	B
Marker1735102	LG1	<lmxll>	131.836	H	B	B	B	B	B	B	B	H	B	B	B	H	B	H	H	H	B	B	B	B	B	H	B	B	H	H	B	B	H	H	B	B	H	B	B	B	H	B	B	H	B	B	B	H	B
Marker1830830	LG1	<lmxll>	132.946	H	B	B	B	B	B	B	B	H	B	B	B	H	B	H	H	H	B	B	B	B	B	H	B	B	H	H	B	B	H	H	B	B	H	H	B	B	H	B	B	H	B	B	B	H	B
Marker1949482	LG1	<lmxll>	133.219	H	B	B	B	B	B	B	B	H	B	B	B	H	B	H	H	H	B	B	B	B	B	H	B	B	H	H	B	B	H	H	B	B	H	H	B	B	H	B	B	H	B	B	B	H	B
Marker1933024	LG1	<lmxll>	133.492	B	H	H	H	H	H	H	H	B	H	H	H	B	H	B	B	B	H	H	H	H	H	B	H	B	B	B	H	H	B	B	H	B	B	B	H	H	B	H	H	B	H	H	H	B	H
Marker1745295	LG1	<lmxll>	133.765	B	H	H	H	H	H	H	H	B	H	H	H	B	H	B	B	B	H	H	H	H	H	B	H	B	B	B	H	H	B	B	H	H	B	B	H	H	B	H	H	B	H	H	H	B	H
Marker1793282	LG1	<lmxll>	134.039	H	B	B	B	B	B	B	B	H	B	B	B	H	B	H	H	H	B	B	B	B	B	H	B	H	H	H	B	B	H	H	B	H	H	H	B	B	H	B	B	H	B	B	B	H	B
Marker1879921	LG1	<lmxll>	134.175	B	H	H	H	H	H	H	H	B	H	H	H	B	H	B	B	B	H	H	H	H	H	B	H	B	B	B	H	H	B	B	H	B	B	B	H	H	B	H	H	B	H	H	H	B	H
Marker1772624	LG1	<lmxll>	134.505	H	B	B	B	B	B	B	B	H	B	B	B	H	B	H	H	H	B	B	B	B	B	H	B	H	H	H	B	B	H	H	B	H	B	H	B	B	H	B	B	H	B	B	B	H	B
Marker1827773	LG1	<lmxll>	135.089	H	B	B	B	B	B	B	B	H	B	B	B	H	B	H	H	H	B	B	B	B	B	H	B	H	B	H	B	B	H	H	B	H	B	H	B	B	H	B	B	H	B	B	B	H	B
Marker1728369	LG1	<lmxll>	135.817	H	B	B	B	B	B	B	B	H	B	B	B	H	B	H	H	H	B	B	B	B	B	H	B	H	B	H	B	B	H	H	B	H	B	H	B	B	H	B	B	H	B	B	B	H	B
Marker1897661	LG1	<lmxll>	135.817	B	H	H	H	H	H	H	H	B	H	H	H	B	H	B	B	B	H	H	H	H	H	B	H	B	H	B	H	H	B	B	H	B	H	B	H	H	B	H	H	B	H	H	H	B	H
Marker1855628	LG1	<lmxll>	136.285	B	H	H	H	H	H	H	H	B	H	H	H	B	H	B	B	B	H	H	H	H	H	B	H	B	H	B	H	H	B	B	H	B	H	B	H	H	B	H	H	B	H	H	H	B	H
Marker1872641	LG1	<lmxll>	136.647	B	H	H	H	H	H	H	H	B	H	H	H	B	H	B	B	B	H	H	H	H	H	B	H	B	H	B	H	H	B	B	H	B	H	B	H	H	B	H	H	B	H	H	H	B	H
Marker1863437	LG1	<lmxll>	136.907	H	B	B	B	H	B	B	B	H	B	B	B	H	B	H	H	H	B	B	B	B	B	H	B	H	B	H	B	B	H	H	B	H	B	H	B	B	H	B	B	H	B	B	B	H	B
Marker1841829	LG1	<lmxll>	137.037	H	B	B	B	H	B	B	B	H	B	B	B	H	B	H	H	H	B	B	B	B	B	H	B	H	B	H	B	B	H	H	B	H	B	H	B	B	H	B	B	H	B	B	B	H	B
Marker1890192	LG1	<lmxll>	137.166	H	B	B	B	H	B	B	B	H	B	B	B	H	B	H	H	H	B	B	B	B	B	H	B	H	B	H	B	B	H	H	B	H	B	H	B	B	H	B	B	H	B	B	B	H	B
Marker1890415	LG1	<lmxll>	137.426	H	B	B	B	H	B	B	B	H	B	B	B	H	B	H	H	H	B	B	B	B	B	H	B	H	B	H	B	B	H	H	B	H	B	H	B	B	H	B	B	H	B	B	B	H	B
Marker1916588	LG1	<lmxll>	137.426	B	H	H	H	B	H	H	H	B	H	H	H	B	H	B	B	B	H	H	H	H	H	B	H	B	H	B	H	H	B	B	H	B	H	B	H	H	B	H	H	B	H	H	H	B	H
Marker1940781	LG1	<lmxll>	137.556	B	H	H	H	B	H	H	H	B	H	H	H	B	H	B	B	B	H	H	H	H	H	B	H	B	H	B	H	H	B	B	H	B	H	B	H	H	B	H	H	B	H	H	H	B	H
Marker1823016	LG1	<lmxll>	137.946	B	H	H	H	B	H	H	H	B	H	H	H	B	H	B	B	B	H	H	H	H	H	B	H	B	H	B	H	H	B	B	H	B	H	B	H	H	B	H	H	B	H	H	H	B	H
Marker1892124	LG1	<lmxll>	138.076	B	H	H	H	B	H	H	H	B	H	H	H	B	H	B	B	B	H	H	H	H	H	B	H	B	H	B	H	H	B	B	H	B	H	B	H	H	B	H	H	B	H	H	H	B	H
Marker1907525	LG1	<lmxll>	138.076	B	H	H	H	B	H	H	H	B	H	H	H	B	H	B	B	B	H	H	H	H	H	B	H	B	H	B	H	H	B	B	H	B	H	B	H	H	B	H	H	B	H	H	H	B	H
Marker1898871	LG1	<lmxll>	138.581	B	H	H	H	B	H	H	H	B	H	H	H	B	H	B	B	B	H	H	H	H	H	B	H	B	H	B	H	H	B	B	H	B	H	B	H	H	B	H	H	B	H	H	H	B	H
Marker1773443	LG1	<lmxll>	138.768	B	H	H	H	B	H	H	H	B	H	H	H	B	H	B	B	B	H	H	H	H	H	B	H	B	H	B	H	H	B	B	H	B	H	B	H	H	B	H	H	B	H	H	H	B	H
Marker1793384	LG1	<lmxll>	139.143	B	H	H	H	B	H	H	H	B	H	H	H	B	H	B	B	B	H	H	H	H	H	B	H	B	H	B	H	H	B	B	H	B	H	B	H	H	B	H	H	B	H	H	H	B	H
Marker1886690	LG1	<lmxll>	139.519	B	H	H	H	B	H	H	H	B	H	H	H	B	H	B	B	B	H	H	H	H	H	B	H	B	H	B	H	H	B	B	H	B	H	B	H	H	B	H	H	B	H	H	H	B	H
Marker1754533	LG1	<lmxll>	139.706	B	H	H	H	B	H	H	H	B	H	H	H	B	H	B	B	B	H	H	H	H	H	B	H	B	H	B	H	H	B	B	H	B	H	B	H	H	B	H	H	B	H	H	H	B	H
Marker1895281	LG1	<lmxll>	139.893	H	B	B	B	H	B	B	B	H	B	B	B	H	B	H	H	H	B	B	B	B	B	H	B	H	B	H	B	B	H	H	B	H	B	H	B	B	H	B	B	H	B	B	B	H	B
Marker1807008	LG1	<lmxll>	140.941	B	H	H	H	B	H	H	H	B	H	H	H	B	H	B	B	B	H	H	H	H	H	B	H	B	H	B	H	H	B	B	H	B	H	B	H	H	B	H	H	B	H	H	H	B	H
Marker1837358	LG1	<lmxll>	141.071	H	B	B	B	H	B	B	B	H	B	B	B	H	B	H	H	H	B	B	B	B	B	H	B	H	B	H	B	B	H	H	B	H	B	H	B	B	H	B	B	H	B	B	B	H	B
Marker1958238	LG1	<lmxll>	141.2	B	H	H	H	H	H	H	H	B	H	H	H	B	H	B	B	B	H	H	H	H	H	B	H	B	H	B	H	H	B	B	H	B	H	B	H	H	B	H	H	B	H	H	H	B	H
Marker1963507	LG1	<lmxll>	141.2	B	H	H	H	H	H	H	H	B	H	H	H	B	H	B	B	B	H	H	H	H	H	B	H	B	H	B	H	H	B	B	H	B	H	B	H	H	B	H	H	B	H	H	H	B	H
Marker1791743	LG1	<lmxll>	141.33	B	H	H	H	H	H	H	H	B	H	H	H	B	H	B	B	B	H	H	H	H	H	B	H	B	H	B	H	H	B	B	H	B	H	B	H	H	B	H	H	B	H	H	H	B	H
Marker1958732	LG1	<lmxll>	141.589	H	B	B	B	B	B	B	B	H	B	B	B	H	B	H	H	H	B	B	B	B	B	H	B	H	B	H	B	B	H	H	B	H	B	H	B	B	H	B	B	H	B	B	B	H	B
Marker1818442	LG1	<lmxll>	141.849	H	B	B	B	B	B	B	B	H	B	B	B	H	B	H	H	H	B	B	B	B	B	H	B	H	B	H	B	B	H	H	B	H	B	H	B	B	H	B	B	H	B	B	B	H	B
Marker1883426	LG1	<lmxll>	142.173	H	B	B	B	B	B	B	B	H	B	B	B	H	B	H	H	H	B	B	B	B	B	H	B	H	B	H	B	B	H	H	B	H	B	H	B	B	H	B	B	H	B	B	B	H	B
Marker1801236	LG1	<lmxll>	142.563	H	B	B	B	B	B	B	B	H	B	B	B	H	B	H	H	H	B	B	B	B	B	H	B	H	B	H	B	B	H	H	B	H	B	H	B	B	H	B	B	H	B	B	B	H	B
Marker1813762	LG1	<lmxll>	142.563	H	B	B	B	B	B	B	B	H	B	B	B	H	B	H	H	H	B	B	B	B	B	H	B	H	B	H	B	B	H	H	B	H	B	H	B	B	H	B	B	H	B	B	B	H	B
Marker1797790	LG1	<lmxll>	142.563	H	B	B	B	B	B	B	B	H	B	B	B	H	B	H	H	H	B	B	B	B	B	H	B	H	B	H	B	B	H	H	B	H	B	H	B	B	H	B	B	H	B	B	B	H	B
Marker1820989	LG1	<lmxll>	142.563	H	B	B	B	B	B	B	B	H	B	B	B	H	B	H	H	H	B	B	B	B	B	H	B	H	B	H	B	B	H	H	B	H	B	H	B	B	H	B	B	H	B	B	B	H	B
Marker1820577	LG1	<lmxll>	142.952	H	B	B	B	B	B	B	B	H	B	B	B	H	B	H	H	H	B	B	B	B	B	H	B	H	B	H	B	B	H	H	B	H	B	H	B	B	H	B	B	H	B	B	B	H	B
Marker1886551	LG1	<lmxll>	142.952	B	H	H	H	H	H	H	H	B	H	H	H	B	H	B	B	B	H	H	H	H	H	B	H	B	H	B	H	H	B	B	H	B	H	B	H	H	B	H	H	B	H	H	H	B	H
Marker1822358	LG1	<lmxll>	142.952	B	H	H	H	H	H	H	H	B	H	H	H	B	H	B	B	B	H	H	H	H	H	B	H	B	H	B	H	H	B	B	H	B	H	B	H	H	B	H	H	B	H	H	H	B	H
Marker1830686	LG1	<lmxll>	143.147	H	B	B	B	B	B	B	B	H	B	B	B	H	B	H	H	H	B	B	B	B	B	H	B	H	B	H	B	B	H	H	B	H	B	H	B	B	H	B	B	H	B	B	B	H	B
Marker1758374	LG1	<lmxll>	143.341	H	B	B	B	B	B	B	B	H	B	B	B	H	B	H	H	H	B	B	B	B	B	H	B	H	B	H	B	B	H	H	B	H	B	H	B	B	H	B	B	H	B	B	B	H	B
Marker1781785	LG1	<lmxll>	143.535	H	B	B	B	B	B	B	B	H	B	B	B	H	B	H	H	H	B	B	B	B	B	H	B	H	B	H	B	B	H	H	B	H	B	H	B	B	H	B	B	H	B	B	B	H	B
Marker1919919	LG1	<lmxll>	143.698	B	H	H	H	H	H	H	H	B	H	H	H	B	H	B	B	B	H	H	H	H	H	B	H	B	H	B	H	H	B	B	H	B	H	B	H	H	B	H	H	B	H	H	H	B	H
Marker1868401	LG1	<lmxll>	143.698	B	H	H	H	H	H	H	H	B	H	H	H	B	H	B	B	B	H	H	H	H	H	B	H	B	H	B	H	H	B	B	H	B	H	B	H	H	B	H	H	B	H	H	H	B	H
Marker1882109	LG1	<lmxll>	144.024	B	H	H	H	H	H	H	H	B	H	H	H	B	H	B	B	B	H	H	H	H	H	B	H	B	H	B	H	H	B	B	H	B	H	B	H	H	B	H	H	B	H	H	H	B	H
Marker1840844	LG1	<lmxll>	144.186	B	H	H	H	H	H	H	H	B	H	H	H	B	H	B	B	B	H	H	H	H	H	B	H	B	H	B	H	H	B	B	H	B	H	B	H	H	B	H	H	B	H	H	H	B	H
Marker1842010	LG1	<lmxll>	144.349	H	B	B	B	B	B	B	B	H	B	B	B	H	B	H	H	H	B	B	B	B	B	H	B	H	B	H	B	B	H	H	B	H	B	H	B	B	H	B	B	H	B	B	B	H	B
Marker1828899	LG1	<lmxll>	144.675	B	H	H	H	H	H	H	H	B	H	H	H	B	H	B	B	B	H	H	H	H	H	B	H	B	H	B	H	H	B	B	H	B	H	B	H	H	B	H	H	B	H	H	H	B	H
Marker1881586	LG1	<lmxll>	145.001	B	H	H	H	H	H	H	H	B	H	H	H	B	H	B	B	B	H	H	H	H	H	B	H	B	H	B	H	H	B	B	H	B	H	B	H	H	B	H	H	B	H	H	H	B	H
Marker1755034	LG1	<lmxll>	147.683	H	B	B	B	B	B	B	B	H	B	B	B	H	B	H	H	H	B	B	B	B	B	H	B	H	B	H	B	B	H	H	B	B	B	H	B	B	B	B	B	H	B	B	B	H	B
Marker1742623	LG1	<lmxll>	148.442	B	H	H	H	H	H	H	H	B	H	H	H	B	H	B	B	B	H	H	H	H	H	B	H	B	H	B	H	H	B	B	H	H	H	B	H	H	H	H	H	B	H	H	H	B	H
Marker1945073	LG1	<lmxll>	149.201	H	B	B	B	B	B	B	B	H	B	B	B	H	B	H	H	H	B	B	B	B	B	H	B	H	B	H	B	B	H	H	B	B	B	H	B	B	B	B	B	H	B	B	B	H	B
Marker1906940	LG1	<lmxll>	151.502	H	H	B	B	B	B	B	B	H	B	B	B	H	B	H	H	H	B	B	B	B	B	H	H	H	B	H	B	B	H	H	B	B	B	H	B	B	B	B	B	H	B	H	B	H	B
Marker1830264	LG1	<lmxll>	151.88	H	H	B	B	B	B	B	B	H	B	B	B	H	B	H	H	H	B	B	B	B	B	H	H	H	B	H	B	B	H	H	B	B	B	H	B	B	B	B	B	H	B	H	B	H	B
Marker1798105	LG1	<lmxll>	153.419	H	H	B	B	B	B	B	B	H	B	B	B	H	B	H	H	H	B	B	B	B	B	H	H	H	H	H	B	B	H	H	B	B	B	H	B	B	B	B	B	H	B	H	B	H	B
Marker1731282	LG1	<lmxll>	186.335	H	H	B	B	B	B	B	B	B	B	B	B	H	B	H	H	H	B	B	B	B	B	H	H	H	B	H	B	B	H	H	B	B	B	H	B	B	B	B	B	H	B	B	B	H	B
Marker1968006	LG1	<lmxll>	187.87	H	H	B	B	B	B	B	B	H	B	B	B	H	B	H	H	H	B	B	B	B	B	H	H	H	B	H	B	B	H	H	B	B	B	H	B	B	B	B	B	H	B	B	B	H	B
Marker1727772	LG1	<lmxll>	188.216	H	H	B	B	B	B	B	B	H	B	B	B	H	B	H	H	H	B	B	B	B	B	H	H	H	B	H	B	B	H	H	B	B	B	H	B	B	B	B	B	H	B	B	B	H	B
Marker1956028	LG1	<lmxll>	188.216	H	H	B	B	B	B	B	B	H	B	B	B	H	B	H	H	H	B	B	B	B	B	H	H	H	B	H	B	B	H	H	B	B	B	H	B	B	B	B	B	H	B	B	B	H	B
Marker1881756	LG1	<lmxll>	188.867	H	H	B	B	B	B	B	B	H	B	B	B	H	B	H	H	H	B	B	B	B	B	H	H	H	B	H	B	B	H	H	B	B	B	H	B	B	B	B	B	H	B	B	B	H	B
Marker1887418	LG1	<lmxll>	190.039	H	H	B	B	B	B	B	B	H	B	B	B	H	B	H	H	H	B	B	B	B	B	H	H	H	B	H	B	B	H	H	B	B	B	H	B	B	B	B	B	H	B	B	B	H	B
Marker1793605	LG1	<lmxll>	190.558	H	H	B	B	B	B	B	B	H	B	B	B	H	B	H	H	H	B	B	B	B	B	H	B	H	B	H	B	B	H	H	B	B	B	H	B	B	B	B	B	H	B	B	B	H	B
Marker1797427	LG1	<lmxll>	190.558	H	H	B	B	B	B	B	B	H	B	B	B	H	B	H	H	H	B	B	B	B	B	H	B	H	B	H	B	B	H	H	B	B	B	H	B	B	B	B	B	H	B	B	B	H	B
Marker1899587	LG1	<lmxll>	191.077	H	H	B	B	B	B	B	B	H	B	B	B	H	B	H	H	H	B	B	B	B	B	H	B	H	B	H	B	B	H	H	B	B	B	H	B	B	B	B	B	H	B	B	B	H	B
Marker1896615	LG1	<lmxll>	191.857	H	B	B	B	H	B	B	B	H	B	B	B	H	B	H	H	H	B	B	B	B	B	H	B	H	B	H	B	B	H	H	B	B	B	H	B	B	B	B	B	H	B	B	B	H	B
Marker1855619	LG1	<lmxll>	192.901	B	H	H	H	H	H	H	H	B	H	H	H	B	H	B	B	B	H	H	H	H	H	B	H	B	H	B	H	H	B	B	H	H	H	B	H	H	H	H	H	B	H	H	H	B	H
Marker1898975	LG1	<lmxll>	193.16	B	H	H	H	H	H	H	H	B	H	H	H	B	H	B	B	B	H	H	H	H	H	B	H	B	H	B	H	H	B	B	H	H	H	B	H	H	H	H	H	B	H	H	H	B	H
Marker1847267	LG1	<lmxll>	193.419	B	H	H	H	B	H	H	H	B	H	H	H	B	H	B	B	B	H	H	H	H	H	B	H	B	H	B	H	H	B	B	H	H	H	B	H	H	H	H	H	B	H	H	H	B	H
Marker1727303	LG1	<lmxll>	194.592	B	H	H	H	B	H	H	H	B	H	H	H	B	H	B	B	B	H	H	H	H	H	B	H	B	H	B	H	H	B	B	H	H	H	B	H	H	H	H	H	B	H	H	H	B	H
Marker1744128	LG1	<lmxll>	199.334	B	B	H	H	B	H	H	H	B	H	H	H	B	H	B	B	B	H	H	H	H	H	B	H	B	H	B	H	H	B	B	H	H	H	B	H	H	H	H	H	B	H	B	H	B	H
Marker1801809	LG1	<lmxll>	200.492	H	H	B	B	H	B	B	B	H	B	B	B	H	B	H	H	H	B	B	B	B	B	H	B	H	B	H	B	B	H	H	B	B	B	H	B	B	B	B	B	H	B	H	B	H	B
Marker1799795	LG1	<lmxll>	201.2	B	B	H	H	B	H	H	H	B	H	H	H	B	H	B	B	B	H	H	H	H	H	B	H	B	H	B	H	H	B	B	H	H	H	B	H	H	H	H	H	B	H	B	H	B	H
Marker1943743	LG1	<lmxll>	201.671	B	B	H	H	B	H	H	H	B	H	H	H	B	H	B	B	B	H	H	H	H	H	B	H	B	H	B	H	H	B	B	H	H	H	B	H	H	H	H	H	B	H	B	H	B	H
Marker1775870	LG1	<lmxll>	202.379	B	B	H	H	H	H	H	H	B	H	H	H	B	H	B	B	B	H	H	H	H	H	B	B	B	H	B	H	H	B	B	H	H	H	B	H	H	H	H	H	B	H	B	H	B	H
Marker1754287	LG1	<lmxll>	202.85	H	H	B	B	H	B	B	B	H	B	B	B	H	B	H	H	H	B	B	B	B	B	H	H	H	B	H	B	B	H	H	B	B	B	H	B	B	B	B	B	H	B	H	B	H	B
Marker1771889	LG1	<lmxll>	203.085	H	H	B	B	H	B	B	B	H	B	B	B	H	B	H	H	H	B	B	B	B	B	H	H	H	B	H	B	B	H	H	B	B	B	H	B	B	B	B	B	H	B	H	B	H	B
Marker1879416	LG1	<lmxll>	203.793	B	B	H	H	H	H	H	H	B	H	H	H	B	H	B	B	B	H	H	H	H	H	B	B	B	H	B	H	H	B	B	H	H	H	B	H	H	H	H	H	B	H	B	H	B	H
Marker1868406	LG1	<lmxll>	204.501	B	B	H	H	H	H	H	H	B	H	H	H	B	H	B	B	B	H	H	H	H	H	B	B	B	H	B	H	H	B	B	H	H	H	B	H	H	H	H	H	B	H	B	H	B	H
Marker1920254	LG1	<lmxll>	205.21	H	H	B	B	B	B	B	B	H	B	B	B	H	B	H	H	H	B	B	B	B	B	H	H	H	B	H	B	B	H	H	B	B	B	H	B	B	B	B	B	H	B	H	B	H	B
Marker1797526	LG1	<lmxll>	205.68	H	H	B	B	B	B	B	B	H	B	B	B	H	B	H	H	H	B	B	B	B	B	H	H	H	B	H	B	B	H	H	B	B	B	H	B	B	B	B	B	H	B	H	B	H	B
Marker1749971	LG1	<lmxll>	206.627	B	B	H	H	H	H	H	H	B	H	H	H	B	H	B	B	B	H	H	H	H	H	B	B	B	H	B	H	H	B	B	H	H	H	B	H	H	H	H	H	B	H	B	H	B	H
Marker1758640	LG1	<lmxll>	207.241	H	H	B	B	B	B	B	B	H	B	B	B	H	B	H	H	H	B	B	B	B	B	H	H	H	B	H	B	B	H	H	B	B	B	H	B	B	B	B	B	H	B	H	B	H	B
Marker1808191	LG1	<lmxll>	207.546	H	H	B	B	B	B	B	B	H	B	B	B	H	B	H	H	H	B	B	B	B	B	H	H	H	B	H	B	B	H	H	B	B	B	H	B	B	B	B	B	H	B	H	B	H	B
Marker1828644	LG1	<lmxll>	207.546	H	H	B	B	B	B	B	B	H	B	B	B	H	B	H	H	H	B	B	B	B	B	H	H	H	B	H	B	B	H	H	B	B	B	H	B	B	B	B	B	H	B	H	B	H	B
Marker1948457	LG1	<lmxll>	207.698	H	H	B	B	B	B	B	B	H	B	B	B	H	B	H	H	H	B	B	B	B	B	H	H	H	B	H	B	B	H	H	B	B	B	H	B	B	B	B	B	H	B	H	B	H	B
Marker1862333	LG1	<lmxll>	207.851	H	H	B	B	B	B	B	B	H	B	B	B	H	B	H	H	H	B	B	B	B	B	H	H	H	B	H	B	B	H	H	B	B	B	H	B	B	B	B	B	H	B	H	B	H	B
Marker1965728	LG1	<lmxll>	207.851	H	H	B	B	B	B	B	B	H	B	B	B	H	B	H	H	H	B	B	B	B	B	H	H	H	B	H	B	B	H	H	B	B	B	H	B	B	B	B	B	H	B	H	B	H	B
Marker1873938	LG1	<lmxll>	207.851	H	H	B	B	B	B	B	B	H	B	B	B	H	B	H	H	H	B	B	B	B	B	H	H	H	B	H	B	B	H	H	B	B	B	H	B	B	B	B	B	H	B	H	B	H	B
Marker1802246	LG1	<lmxll>	208.003	H	H	B	B	B	B	B	B	H	B	B	B	H	B	H	H	H	B	B	B	B	B	H	H	H	B	H	B	B	H	H	B	B	B	H	B	B	B	B	B	H	B	H	B	H	B
Marker1892166	LG1	<lmxll>	208.928	H	H	B	B	B	B	B	B	H	B	B	B	H	B	H	H	H	B	B	B	B	B	H	H	H	B	H	B	B	H	H	B	B	B	H	B	B	B	B	B	H	B	H	B	H	B
Marker1780563	LG1	<lmxll>	211.584	B	B	B	H	B	H	H	H	B	H	H	H	B	H	B	B	B	H	H	B	H	H	B	B	B	H	B	H	H	B	B	H	H	H	B	H	H	H	H	H	B	H	B	B	B	H
Marker1911121	LG1	<lmxll>	211.584	B	B	B	H	B	H	H	H	B	H	H	H	B	H	B	B	B	H	H	B	H	H	B	B	B	H	B	H	H	B	B	H	H	H	B	H	H	H	H	H	B	H	B	B	B	H
Marker1915835	LG1	<lmxll>	211.722	H	H	H	B	H	B	B	B	H	B	B	B	H	B	H	H	H	B	B	H	B	B	H	H	H	B	H	B	B	H	H	B	B	B	H	B	B	B	B	B	H	B	H	H	H	B
Marker1821141	LG1	<lmxll>	211.722	B	B	B	H	B	H	H	H	B	H	H	H	B	H	B	B	B	H	H	B	H	H	B	B	B	H	B	H	H	B	B	H	H	H	B	H	H	H	H	H	B	H	B	B	B	H
Marker1964054	LG1	<lmxll>	211.722	B	B	B	H	B	H	H	H	B	H	H	H	B	H	B	B	B	H	H	B	H	H	B	B	B	H	B	H	H	B	B	H	H	H	B	H	H	H	H	H	B	H	B	B	B	H
Marker1768990	LG1	<lmxll>	211.722	B	B	B	H	B	H	H	H	B	H	H	H	B	H	B	B	B	H	H	B	H	H	B	B	B	H	B	H	H	B	B	H	H	H	B	H	H	H	H	H	B	H	B	B	B	H
Marker1810581	LG1	<lmxll>	211.859	B	B	B	H	B	H	H	H	B	H	H	H	B	H	B	B	B	H	H	B	H	H	B	B	B	H	B	H	H	B	B	H	H	H	B	H	H	H	H	H	B	H	B	B	B	H
Marker1782764	LG1	<lmxll>	212.135	B	B	B	H	B	H	H	H	B	H	H	H	B	H	B	B	B	H	H	B	H	H	B	B	B	H	B	H	H	B	B	H	H	H	B	H	H	H	H	H	B	H	B	B	B	H
Marker1922246	LG1	<lmxll>	212.273	B	B	B	H	B	H	H	H	B	H	H	H	B	H	B	B	B	H	H	B	H	H	B	B	B	H	B	H	H	B	B	H	H	H	B	H	H	H	H	H	B	H	B	B	B	H
Marker1867755	LG1	<lmxll>	212.273	B	B	B	H	B	H	H	H	B	H	H	H	B	H	B	B	B	H	H	B	H	H	B	B	B	H	B	H	H	B	B	H	H	H	B	H	H	H	H	H	B	H	B	B	B	H
Marker1786353	LG1	<lmxll>	212.273	H	H	H	B	H	B	B	B	H	B	B	B	H	B	H	H	H	B	B	H	B	B	H	H	H	B	H	B	B	H	H	B	B	B	H	B	B	B	B	B	H	B	H	H	H	B
Marker1962367	LG1	<lmxll>	212.411	B	B	B	H	B	H	H	H	B	H	H	H	B	H	B	B	B	H	H	B	H	H	B	B	B	H	B	H	H	B	B	H	H	H	B	H	H	H	H	H	B	H	B	B	B	H
Marker1786450	LG1	<lmxll>	212.687	B	B	B	H	B	H	H	H	B	H	H	H	B	H	B	B	B	H	H	B	H	H	B	B	B	H	B	H	H	B	B	H	H	H	B	H	H	H	H	H	B	H	B	B	B	H
Marker1959862	LG1	<lmxll>	212.824	H	H	H	B	H	B	B	B	H	B	B	B	H	B	H	H	H	B	B	H	B	B	H	H	H	B	H	B	B	H	H	B	B	B	H	B	B	B	B	B	H	B	H	H	H	B
Marker1906656	LG1	<lmxll>	213.239	B	B	B	H	B	H	H	H	B	H	H	H	B	H	B	B	B	H	H	B	H	H	B	B	B	H	B	H	H	B	B	H	H	H	B	H	H	H	H	H	B	H	B	B	B	H
Marker1763634	LG1	<lmxll>	213.515	B	B	B	H	B	H	H	H	B	H	H	H	B	H	B	B	B	H	H	B	H	H	B	B	B	H	B	H	H	B	B	H	H	H	B	H	H	H	H	H	B	H	B	B	B	H
Marker1853880	LG1	<lmxll>	213.515	B	B	B	H	B	H	H	H	B	H	H	H	B	H	B	B	B	H	H	B	H	H	B	B	B	H	B	H	H	B	B	H	H	H	B	H	H	H	H	H	B	H	B	B	B	H
Marker1959015	LG1	<lmxll>	213.791	B	B	B	H	B	H	H	H	B	H	H	H	B	H	B	B	B	H	H	B	H	H	B	B	B	H	B	H	H	B	B	H	H	H	B	H	H	H	H	H	B	H	B	B	B	H
Marker1921592	LG1	<lmxll>	213.791	H	H	H	B	H	B	B	B	H	B	B	B	H	B	H	H	H	B	B	H	B	B	H	H	H	B	H	B	B	H	H	B	B	B	H	B	B	B	B	B	H	B	H	H	H	B
Marker1879809	LG1	<lmxll>	213.791	H	H	H	B	H	B	B	B	H	B	B	B	H	B	H	H	H	B	B	H	B	B	H	H	H	B	H	B	B	H	H	B	B	B	H	B	B	B	B	B	H	B	H	H	H	B
Marker1892335	LG1	<lmxll>	213.791	H	H	H	B	H	B	B	B	H	B	B	B	H	B	H	H	H	B	B	H	B	B	H	H	H	B	H	B	B	H	H	B	B	B	H	B	B	B	B	B	H	B	H	H	H	B
Marker1811807	LG1	<lmxll>	213.791	H	H	H	B	H	B	B	B	H	B	B	B	H	B	H	H	H	B	B	H	B	B	H	H	H	B	H	B	B	H	H	B	B	B	H	B	B	B	B	B	H	B	H	H	H	B
Marker1959102	LG1	<lmxll>	213.791	H	H	H	B	H	B	B	B	H	B	B	B	H	B	H	H	H	B	B	H	B	B	H	H	H	B	H	B	B	H	H	B	B	B	H	B	B	B	B	B	H	B	H	H	H	B
Marker1868993	LG1	<lmxll>	213.97	B	B	B	H	H	H	H	H	B	H	H	H	B	H	B	B	B	H	H	B	H	H	B	B	B	H	B	H	H	B	B	H	H	H	B	H	H	H	H	H	B	H	B	B	B	H
Marker1958175	LG1	<lmxll>	213.97	B	B	B	H	H	H	H	H	B	H	H	H	B	H	B	B	B	H	H	B	H	H	B	B	B	H	B	H	H	B	B	H	H	H	B	H	H	H	H	H	B	H	B	B	B	H
Marker1754575	LG1	<lmxll>	214.15	B	B	B	H	H	H	H	H	B	H	H	H	B	H	B	B	B	H	H	B	H	H	B	B	B	H	B	H	H	B	B	H	H	H	B	H	H	H	H	H	B	H	B	B	B	H
Marker1842730	LG1	<lmxll>	214.509	H	H	H	B	H	B	B	B	H	B	B	B	H	B	H	H	H	B	B	H	B	B	H	H	H	B	H	B	B	H	H	B	B	B	H	B	B	B	B	B	H	B	H	H	H	B
Marker1880988	LG1	<lmxll>	214.868	B	B	B	H	H	H	H	H	B	H	H	H	B	H	B	B	B	H	H	B	H	H	B	B	B	H	B	H	H	B	B	H	H	H	B	H	H	H	H	H	B	H	B	B	B	H
Marker1852055	LG1	<lmxll>	215.958	B	B	B	H	H	H	H	H	B	H	H	H	B	H	B	B	B	H	H	B	H	H	B	B	B	H	B	H	H	B	B	H	H	H	B	H	H	H	H	H	B	H	B	B	B	H
Marker1780400	LG1	<lmxll>	216.884	H	H	H	B	B	B	H	B	H	B	B	B	H	B	H	H	H	B	B	H	B	H	H	H	H	B	H	B	B	H	H	B	B	B	H	B	B	B	B	B	H	B	H	H	H	B
Marker1930803	LG1	<lmxll>	217.032	B	B	B	H	H	H	B	H	B	H	H	H	B	H	B	B	B	H	H	B	H	B	B	B	B	H	B	H	H	B	B	H	H	H	B	H	H	H	H	H	B	H	B	B	B	H
Marker1753247	LG1	<lmxll>	217.032	H	H	H	B	B	B	H	B	H	B	B	B	H	B	H	H	H	B	B	H	B	H	H	H	H	B	H	B	B	H	H	B	B	B	H	B	B	B	B	B	H	B	H	H	H	B
Marker1962206	LG1	<lmxll>	217.032	H	H	H	B	B	B	H	B	H	B	B	B	H	B	H	H	H	B	B	H	B	H	H	H	H	B	H	B	B	H	H	B	B	B	H	B	B	B	B	B	H	B	H	H	H	B
Marker1762740	LG1	<lmxll>	217.032	B	B	B	H	H	H	B	H	B	H	H	H	B	H	B	B	B	H	H	B	H	B	B	B	B	H	B	H	H	B	B	H	H	H	B	H	H	H	H	H	B	H	B	B	B	H
Marker1903635	LG1	<lmxll>	217.18	H	H	H	B	B	B	H	B	H	B	B	B	H	B	H	H	H	B	B	H	B	B	H	H	H	B	H	B	B	H	H	B	B	B	H	B	B	B	B	B	H	B	H	H	H	B
Marker1816846	LG1	<lmxll>	217.569	H	H	H	B	B	B	H	B	H	B	B	B	H	B	H	H	H	B	B	H	B	H	H	H	H	B	H	B	B	H	H	B	B	B	H	B	B	B	B	B	H	B	H	H	H	B
Marker1854495	LG1	<lmxll>	217.957	B	B	B	H	H	H	B	H	B	H	H	H	B	H	B	B	B	H	H	B	H	H	B	B	B	H	B	H	H	B	B	H	H	H	B	H	H	H	H	H	B	H	B	B	B	H
Marker1801817	LG1	<lmxll>	218.087	H	H	H	B	B	B	H	B	H	B	B	B	H	B	H	H	H	B	B	H	B	B	H	H	H	B	H	B	B	H	H	B	B	B	H	B	B	B	B	B	H	B	H	H	H	B
Marker1793443	LG1	<lmxll>	218.087	H	H	H	B	B	B	H	B	H	B	B	B	H	B	H	H	H	B	B	H	B	B	H	H	H	B	H	B	B	H	H	B	B	B	H	B	B	B	B	B	H	B	H	H	H	B
Marker1839355	LG1	<lmxll>	218.314	H	H	H	B	B	B	H	B	H	B	B	B	H	B	H	H	H	B	B	H	B	B	H	H	H	B	H	B	B	H	H	B	B	B	H	B	B	B	B	B	H	B	H	H	H	B
Marker1933519	LG1	<lmxll>	218.314	H	H	H	B	B	B	H	B	H	B	B	B	H	B	H	H	H	B	B	H	B	B	H	H	H	B	H	B	B	H	H	B	B	B	H	B	B	B	B	B	H	B	H	H	H	B
Marker1851705	LG1	<lmxll>	218.314	B	B	B	H	H	H	B	H	B	H	H	H	B	H	B	B	B	H	H	B	H	H	B	B	B	H	B	H	H	B	B	H	H	H	B	H	H	H	H	H	B	H	B	B	B	H
Marker1901072	LG1	<lmxll>	218.768	B	B	B	H	H	H	B	H	B	H	H	H	B	H	B	B	B	H	H	B	H	H	B	B	B	H	B	H	H	B	B	H	H	H	B	H	H	H	H	H	B	H	B	B	B	H
Marker1876640	LG1	<lmxll>	218.768	H	H	H	B	B	B	H	B	H	B	B	B	H	B	H	H	H	B	B	H	B	B	H	H	H	B	H	B	B	H	H	B	B	B	H	B	B	B	B	B	H	B	H	H	H	B
Marker1810959	LG1	<lmxll>	218.768	H	H	H	B	B	B	H	B	H	B	B	B	H	B	H	H	H	B	B	H	B	B	H	H	H	B	H	B	B	H	H	B	B	B	H	B	B	B	B	B	H	B	H	H	H	B
Marker1793718	LG1	<lmxll>	219.566	B	B	B	H	B	H	B	H	B	H	H	H	B	H	B	B	B	H	H	B	H	H	B	B	B	H	B	H	H	B	B	H	H	H	B	H	H	H	H	H	B	H	B	B	B	H
Marker1746288	LG1	<lmxll>	219.722	B	B	B	H	B	H	B	H	B	H	H	H	B	H	B	B	B	H	H	B	H	H	B	B	B	H	B	H	H	B	B	H	H	H	B	H	H	H	H	H	B	H	B	B	B	H
Marker1914576	LG1	<lmxll>	219.877	H	H	H	B	H	B	H	B	H	B	B	B	H	B	H	H	H	B	B	H	B	B	H	H	H	B	H	B	B	H	H	B	B	B	H	B	B	B	B	B	H	B	H	H	H	B
Marker1944898	LG1	<lmxll>	220.033	B	B	B	H	B	H	B	H	B	H	H	H	B	H	B	B	B	H	H	B	H	H	B	B	B	H	B	H	H	B	B	H	H	H	B	H	H	H	H	H	B	H	B	B	B	H
Marker1915195	LG1	<lmxll>	220.292	H	H	H	B	H	B	H	B	H	B	B	B	H	B	H	H	H	B	B	H	B	B	H	H	H	B	H	B	B	H	H	B	B	B	H	B	B	B	B	B	H	B	H	H	H	B
Marker1959543	LG1	<lmxll>	220.292	B	B	B	H	B	H	B	H	B	H	H	H	B	H	B	B	B	H	H	B	H	H	B	B	B	H	B	H	H	B	B	H	H	H	B	H	H	H	H	H	B	H	B	B	B	H
Marker1925961	LG1	<lmxll>	220.292	H	H	H	B	H	B	H	B	H	B	B	B	H	B	H	H	H	B	B	H	B	B	H	H	H	B	H	B	B	H	H	B	B	B	H	B	B	B	B	B	H	B	H	H	H	B
Marker1848901	LG1	<lmxll>	220.292	B	B	B	H	B	H	B	H	B	H	H	H	B	H	B	B	B	H	H	B	H	H	B	B	B	H	B	H	H	B	B	H	H	H	B	H	H	H	H	H	B	H	B	B	B	H
Marker1813058	LG1	<lmxll>	220.292	B	B	B	H	B	H	B	H	B	H	H	H	B	H	B	B	B	H	H	B	H	H	B	B	B	H	B	H	H	B	B	H	H	H	B	H	H	H	H	H	B	H	B	B	B	H
Marker1896717	LG1	<lmxll>	220.421	B	B	B	H	B	H	B	H	B	H	H	H	B	H	B	B	B	H	H	B	H	H	B	B	B	H	B	H	H	B	B	H	H	H	B	H	H	H	H	H	B	H	B	B	B	H
Marker1803374	LG1	<lmxll>	221.301	H	H	H	B	H	B	H	B	H	B	B	B	H	B	H	H	H	B	B	H	B	H	H	H	H	B	H	B	B	H	H	B	B	B	H	B	B	B	B	B	H	B	H	H	H	B
Marker1821622	LG1	<lmxll>	221.939	H	H	H	B	H	B	H	B	H	B	B	B	H	B	B	H	H	B	B	H	B	H	H	H	H	B	H	B	B	H	H	B	B	B	H	B	B	B	B	B	H	B	H	H	H	B
Marker1868385	LG1	<lmxll>	222.112	B	B	B	H	B	H	B	H	B	H	H	H	B	H	H	B	B	H	H	B	H	B	B	B	B	H	B	H	H	B	B	H	H	H	B	H	H	H	H	H	B	H	B	B	B	H
Marker1764538	LG1	<lmxll>	222.284	H	H	H	B	H	B	H	B	H	B	B	B	H	B	B	H	H	B	B	H	B	H	H	H	H	B	H	B	B	H	H	B	B	B	H	B	B	B	B	B	H	B	H	H	H	B
Marker1788671	LG1	<lmxll>	222.284	B	B	B	H	B	H	B	H	B	H	H	H	B	H	H	B	B	H	H	B	H	B	B	B	B	H	B	H	H	B	B	H	H	H	B	H	H	H	H	H	B	H	B	B	B	H
Marker1877732	LG1	<lmxll>	222.76	H	H	H	B	H	B	H	B	H	B	B	B	H	B	B	H	H	B	B	H	B	H	H	H	H	B	H	B	B	H	H	B	B	B	H	B	B	B	B	B	H	B	H	H	H	B
Marker1827439	LG1	<lmxll>	222.89	B	B	B	H	B	H	B	H	B	H	H	H	B	H	H	B	B	H	H	B	H	B	B	B	B	H	B	H	H	B	B	H	H	H	B	H	H	H	H	H	B	H	B	B	B	H
Marker1802150	LG1	<lmxll>	223.149	H	H	H	B	H	B	H	B	H	B	B	B	H	B	B	H	H	B	B	H	B	H	H	H	H	B	H	B	B	H	H	B	B	B	H	B	B	B	B	B	H	B	H	H	H	B
Marker1749842	LG1	<lmxll>	223.54	B	B	B	H	H	H	B	H	B	H	H	H	B	H	H	B	B	H	H	B	H	B	B	B	B	H	B	H	H	B	B	H	H	H	B	H	H	H	H	H	B	H	B	B	B	H
Marker1854335	LG1	<lmxll>	223.931	B	B	B	H	B	H	B	H	B	H	H	H	B	H	H	B	B	H	H	B	H	B	B	B	B	H	B	H	H	B	B	H	H	H	B	H	H	H	H	H	B	H	B	B	B	H
Marker1732733	LG1	<lmxll>	224.19	B	B	B	H	H	H	B	H	B	H	H	H	B	H	H	B	B	H	H	B	H	B	B	B	B	H	B	H	H	B	B	H	H	H	B	H	H	H	H	H	B	H	B	B	B	H
Marker1778480	LG1	<lmxll>	224.45	H	H	H	B	H	B	H	B	H	B	B	B	H	B	B	H	H	B	B	H	B	H	H	H	H	B	H	B	B	H	H	B	B	B	H	B	B	B	B	B	H	B	H	H	H	B
Marker1904787	LG1	<lmxll>	224.71	H	H	H	B	H	B	H	B	H	B	B	B	H	H	B	H	H	B	B	H	B	H	H	H	H	B	H	B	B	H	H	B	B	B	H	B	B	B	B	B	H	B	H	H	H	B
Marker1922659	LG1	<lmxll>	224.97	H	H	H	B	H	B	H	B	H	B	B	B	H	H	B	H	H	B	B	H	B	H	H	H	H	B	H	B	B	H	H	B	B	B	H	B	B	B	B	B	H	B	H	H	H	B
Marker1846739	LG1	<lmxll>	225.36	B	B	B	H	H	H	B	H	B	H	H	H	B	B	H	B	B	H	H	B	H	B	B	B	B	H	B	H	H	B	B	H	H	H	B	H	H	H	H	H	B	H	B	B	B	H
Marker1880758	LG1	<lmxll>	226.05	H	H	H	B	H	B	H	B	H	B	B	B	H	H	B	H	H	B	B	H	B	H	H	H	H	B	H	B	B	H	H	B	B	B	H	B	B	B	B	B	H	B	H	H	H	B
Marker1934006	LG1	<lmxll>	226.335	H	H	H	B	H	B	H	B	H	B	B	B	H	H	B	H	H	B	B	H	B	H	H	H	H	B	H	B	B	H	H	B	B	B	H	B	B	B	B	B	H	B	H	H	H	B
Marker1914084	LG1	<lmxll>	226.621	B	B	B	H	H	H	B	H	B	H	H	H	B	B	H	B	B	H	H	B	H	B	B	B	B	H	B	H	H	B	B	H	H	H	B	H	H	H	H	H	B	H	B	B	B	H
Marker1741689	LG1	<lmxll>	227.734	B	B	B	H	B	H	B	H	B	H	H	H	B	B	H	B	B	H	H	B	H	B	B	B	B	H	B	H	H	B	B	H	H	H	B	H	H	H	H	H	B	H	B	B	B	H
Marker1744413	LG1	<lmxll>	228.417	B	B	B	H	H	H	B	H	B	H	H	H	B	B	H	B	B	H	H	B	H	B	B	B	B	H	B	H	H	B	B	H	H	H	B	H	H	H	H	H	B	H	B	B	B	H
Marker1968774	LG1	<lmxll>	228.644	H	H	H	B	H	B	H	B	H	B	B	B	H	H	B	H	H	B	B	H	B	H	H	H	H	B	H	B	B	H	H	B	B	B	H	B	B	B	B	B	H	B	H	H	H	B
Marker1840735	LG1	<lmxll>	228.871	H	H	H	B	H	B	H	B	H	B	B	B	H	H	B	H	H	B	B	H	B	H	H	H	H	B	H	B	B	H	H	B	B	B	H	B	B	B	B	B	H	B	H	H	H	B
Marker1908731	LG1	<lmxll>	229.13	B	B	B	H	B	H	B	H	B	H	H	H	B	B	H	B	B	H	H	B	H	B	B	B	B	H	B	H	H	B	B	H	H	H	B	H	H	H	H	H	B	H	B	B	B	H
Marker1766205	LG1	<lmxll>	229.259	H	H	H	B	H	B	H	B	H	B	B	B	H	H	B	H	H	B	B	H	B	H	H	H	H	B	H	B	B	H	H	B	B	B	H	B	B	B	B	B	H	B	H	H	H	B
Marker1950038	LG1	<lmxll>	229.259	B	B	B	H	B	H	B	H	B	H	H	H	B	B	H	B	B	H	H	B	H	B	B	B	B	H	B	H	H	B	B	H	H	H	B	H	H	H	H	H	B	H	B	B	B	H
Marker1921140	LG1	<lmxll>	229.259	B	B	B	H	B	H	B	H	B	H	H	H	B	B	H	B	B	H	H	B	H	B	B	B	B	H	B	H	H	B	B	H	H	H	B	H	H	H	H	H	B	H	B	B	B	H
Marker1903011	LG1	<lmxll>	229.259	B	B	B	H	B	H	B	H	B	H	H	H	B	B	H	B	B	H	H	B	H	B	B	B	B	H	B	H	H	B	B	H	H	H	B	H	H	H	H	H	B	H	B	B	B	H
Marker1761443	LG1	<lmxll>	229.259	H	H	H	B	H	B	H	B	H	B	B	B	H	H	B	H	H	B	B	H	B	H	H	H	H	B	H	B	B	H	H	B	B	B	H	B	B	B	B	B	H	B	H	H	H	B
Marker1802463	LG1	<lmxll>	229.259	B	B	B	H	B	H	B	H	B	H	H	H	B	B	H	B	B	H	H	B	H	B	B	B	B	H	B	H	H	B	B	H	H	H	B	H	H	H	H	H	B	H	B	B	B	H
Marker1729182	LG1	<lmxll>	229.259	B	B	B	H	B	H	B	H	B	H	H	H	B	B	H	B	B	H	H	B	H	B	B	B	B	H	B	H	H	B	B	H	H	H	B	H	H	H	H	H	B	H	B	B	B	H
Marker1902609	LG1	<lmxll>	229.259	B	B	B	H	B	H	B	H	B	H	H	H	B	B	H	B	B	H	H	B	H	B	B	B	B	H	B	H	H	B	B	H	H	H	B	H	H	H	H	H	B	H	B	B	B	H
Marker1753865	LG1	<lmxll>	229.259	B	B	B	H	B	H	B	H	B	H	H	H	B	B	H	B	B	H	H	B	H	B	B	B	B	H	B	H	H	B	B	H	H	H	B	H	H	H	H	H	B	H	B	B	B	H
Marker1830140	LG1	<lmxll>	229.259	B	B	B	H	B	H	B	H	B	H	H	H	B	B	H	B	B	H	H	B	H	B	B	B	B	H	B	H	H	B	B	H	H	H	B	H	H	H	H	H	B	H	B	B	B	H
Marker1829396	LG1	<lmxll>	229.259	H	H	H	B	H	B	H	B	H	B	B	B	H	H	B	H	H	B	B	H	B	H	H	H	H	B	H	B	B	H	H	B	B	B	H	B	B	B	B	B	H	B	H	H	H	B
Marker1811129	LG1	<lmxll>	229.259	B	B	B	H	B	H	B	H	B	H	H	H	B	B	H	B	B	H	H	B	H	B	B	B	B	H	B	H	H	B	B	H	H	H	B	H	H	H	H	H	B	H	B	B	B	H
Marker1944654	LG1	<lmxll>	229.259	H	H	H	B	H	B	H	B	H	B	B	B	H	H	B	H	H	B	B	H	B	H	H	H	H	B	H	B	B	H	H	B	B	B	H	B	B	B	B	B	H	B	H	H	H	B
Marker1881204	LG1	<lmxll>	230.296	H	H	H	B	H	B	H	B	H	B	B	B	H	H	B	H	H	B	B	H	B	H	H	H	H	B	H	B	B	H	H	B	B	B	H	B	B	B	B	B	H	B	H	H	H	B
Marker1960121	LG1	<lmxll>	230.296	B	B	B	H	B	H	B	H	B	H	H	H	B	B	H	B	B	H	H	B	H	B	B	B	B	H	B	H	H	B	B	H	H	H	B	H	H	H	H	H	B	H	B	B	B	H
Marker1765128	LG1	<lmxll>	230.296	B	B	B	H	B	H	B	H	B	H	H	H	B	B	H	B	B	H	H	B	H	B	B	B	B	H	B	H	H	B	B	H	H	H	B	H	H	H	X	H	B	H	B	B	B	H
Marker1813681	LG1	<lmxll>	230.555	H	H	H	B	H	B	H	B	H	B	B	B	H	H	B	H	H	B	B	H	B	H	H	H	H	B	H	B	B	H	H	B	B	B	H	B	B	B	H	B	H	B	H	H	H	B
Marker1950592	LG1	<lmxll>	230.555	H	H	H	B	H	B	H	B	H	B	B	B	H	H	B	H	H	B	B	H	B	H	H	H	H	B	H	B	B	H	H	B	B	B	H	B	B	B	H	B	H	B	H	H	H	B
Marker1956514	LG1	<lmxll>	230.555	B	B	B	H	B	H	B	H	B	H	H	H	B	B	H	B	B	H	H	B	H	B	B	B	B	H	B	H	H	B	B	H	H	H	B	H	H	H	B	H	B	H	B	B	B	H
Marker1842447	LG1	<lmxll>	230.555	B	B	B	H	B	H	B	H	B	H	H	H	B	B	H	B	B	H	H	B	H	B	B	B	B	H	B	H	H	B	B	H	H	H	B	H	H	H	B	H	B	H	B	B	B	H
Marker1926350	LG1	<lmxll>	230.555	H	H	H	B	H	B	H	B	H	B	B	B	H	H	B	H	H	B	B	H	B	H	H	H	H	B	H	B	B	H	H	B	B	B	H	B	B	B	H	B	H	B	H	H	H	B
Marker1965210	LG1	<lmxll>	230.555	B	B	B	H	B	H	B	H	B	H	H	H	B	B	H	B	B	H	H	B	H	B	B	B	B	H	B	H	H	B	B	H	H	H	B	H	H	H	B	H	B	H	B	B	B	H
Marker1786693	LG1	<lmxll>	230.555	B	B	B	H	B	H	B	H	B	H	H	H	B	B	H	B	B	H	H	B	H	B	B	B	B	H	B	H	H	B	B	H	H	H	B	H	H	H	B	H	B	H	B	B	B	H
Marker1792065	LG1	<lmxll>	230.555	B	B	B	H	B	H	B	H	B	H	H	H	B	B	H	B	B	H	H	B	H	B	B	B	B	H	B	H	H	B	B	H	H	H	B	H	H	H	B	H	B	H	B	B	B	H
Marker1865689	LG1	<lmxll>	230.555	H	H	H	B	H	B	H	B	H	B	B	B	H	H	B	H	H	B	B	H	B	H	H	H	H	B	H	B	B	H	H	B	B	B	H	B	B	B	H	B	H	B	H	H	H	B
Marker1798101	LG1	<lmxll>	230.555	H	H	H	B	H	B	H	B	H	B	B	B	H	H	B	H	H	B	B	H	B	H	H	H	H	B	H	B	B	H	H	B	B	B	H	B	B	B	H	B	H	B	H	H	H	B
Marker1807729	LG1	<lmxll>	230.555	B	B	B	H	B	H	B	H	B	H	H	H	B	B	H	B	B	H	H	B	H	B	B	B	B	H	B	H	H	B	B	H	H	H	B	H	H	H	B	H	B	H	B	B	B	H
Marker1968490	LG1	<lmxll>	230.555	B	B	B	H	B	H	B	H	B	H	H	H	B	B	H	B	B	H	H	B	H	B	B	B	B	H	B	H	H	B	B	H	H	H	B	H	H	H	B	H	B	H	B	B	B	H
Marker1800464	LG1	<lmxll>	230.555	B	B	B	H	B	H	B	H	B	H	H	H	B	B	H	B	B	H	H	B	H	B	B	B	B	H	B	H	H	B	B	H	H	H	B	H	H	H	B	H	B	H	B	B	B	H
Marker1917723	LG1	<lmxll>	230.555	B	B	B	H	B	H	B	H	B	H	H	H	B	B	H	B	B	H	H	B	H	B	B	B	B	H	B	H	H	B	B	H	H	H	B	H	H	H	B	H	B	H	B	B	B	H
Marker1857296	LG1	<lmxll>	230.944	B	B	B	H	B	H	B	H	B	H	H	H	B	B	H	B	B	H	H	B	H	B	B	B	B	H	B	H	H	B	B	H	H	H	B	H	H	H	B	H	B	H	B	B	B	H
Marker1749308	LG1	<lmxll>	230.944	H	H	H	B	H	B	H	B	H	B	B	B	H	H	B	H	H	B	B	H	B	H	H	H	H	B	H	B	B	H	H	B	B	B	H	B	B	B	H	B	H	B	H	H	H	B
Marker1896916	LG1	<lmxll>	231.203	B	B	B	H	B	H	B	H	B	H	H	H	B	B	H	B	B	H	H	B	H	B	B	B	B	H	B	H	H	B	B	H	H	H	B	H	H	H	B	H	B	H	B	B	B	H
Marker1934111	LG1	<lmxll>	231.332	B	B	B	H	B	H	B	H	B	H	H	H	B	B	H	B	B	H	H	B	H	B	B	B	B	H	B	H	H	B	B	H	H	H	B	H	H	H	B	H	B	H	B	B	B	H
Marker1798169	LG1	<lmxll>	231.332	H	H	H	B	H	B	H	B	H	B	B	B	H	H	B	H	H	B	B	H	B	H	H	H	H	B	H	B	B	H	H	B	B	B	H	B	B	B	H	B	H	B	H	H	H	B
Marker1911262	LG1	<lmxll>	231.714	B	B	B	H	H	H	B	H	B	H	H	H	B	B	H	B	B	H	H	B	H	B	B	B	B	H	B	H	H	B	B	H	H	H	B	H	H	H	B	H	B	H	B	B	B	H
Marker1851923	LG1	<lmxll>	231.714	B	B	B	H	H	H	B	H	B	H	H	H	B	B	H	B	B	H	H	B	H	B	B	B	B	H	B	H	H	B	B	H	H	H	B	H	H	H	B	H	B	H	B	B	B	H
Marker1922538	LG1	<lmxll>	231.714	B	B	B	H	H	H	B	H	B	H	H	H	B	B	H	B	B	H	H	B	H	B	B	B	B	H	B	H	H	B	B	H	H	H	B	H	H	H	B	H	B	H	B	B	B	H
Marker1746943	LG1	<lmxll>	232.096	H	H	H	B	B	B	H	B	H	B	B	B	H	H	B	H	H	B	B	H	B	H	H	H	H	B	H	B	B	H	H	B	B	B	H	B	B	B	H	B	H	B	H	H	H	B
Marker1750762	LG1	<lmxll>	232.478	H	H	H	B	B	B	H	B	H	B	B	B	H	H	B	H	H	B	B	H	B	H	H	H	H	B	H	B	B	H	H	B	B	B	H	B	B	B	H	B	H	B	H	H	H	B
Marker1798718	LG1	<lmxll>	232.668	H	H	H	B	B	B	H	B	H	B	B	B	H	H	B	H	H	B	B	H	B	H	H	H	H	B	H	B	B	H	H	B	B	B	H	B	B	B	H	B	H	B	H	H	H	B
Marker1826764	LG1	<lmxll>	233.05	H	H	H	B	B	B	H	B	H	B	B	B	H	H	B	H	H	B	B	H	B	H	H	H	H	B	H	B	B	H	H	B	B	B	H	B	B	B	H	B	H	B	H	H	H	B
Marker1874041	LG1	<lmxll>	233.432	H	H	H	B	B	B	H	B	H	B	B	B	H	H	B	H	H	B	B	H	B	H	H	H	H	B	H	B	B	H	H	B	B	B	H	B	B	B	H	B	H	B	H	H	H	B
Marker1899737	LG1	<lmxll>	233.814	H	H	H	B	B	B	H	B	H	B	B	B	H	H	B	H	H	B	B	H	B	H	H	H	H	B	H	B	B	H	H	B	B	B	H	B	H	B	H	B	H	B	H	H	H	B
Marker1940228	LG1	<lmxll>	234.388	H	H	H	B	B	B	H	B	H	B	B	B	H	H	B	H	H	B	B	H	B	H	H	H	H	B	H	B	B	H	H	B	B	B	H	B	B	B	H	B	H	B	H	H	H	B
Marker1885233	LG1	<lmxll>	234.77	H	H	H	B	B	B	H	B	H	B	B	B	H	H	B	H	H	B	B	H	B	H	H	H	H	B	H	B	B	H	H	B	B	B	H	B	B	B	H	B	H	B	H	H	H	B
Marker1951138	LG1	<lmxll>	235.58	H	H	H	B	B	B	H	B	H	B	B	B	H	H	B	H	H	B	B	H	B	H	H	H	H	B	H	B	B	H	H	B	B	B	H	B	B	B	H	B	H	B	H	H	H	B
Marker1237023	LG2	<lmxll>	3.167	H	B	H	H	H	H	H	B	B	H	H	H	H	H	H	B	B	H	H	H	B	H	H	B	H	H	B	B	B	H	H	H	H	B	H	B	B	H	B	B	B	H	B	B	H	H
Marker1165102	LG2	<lmxll>	5.807	B	H	B	B	H	B	B	H	H	B	B	B	B	B	B	H	H	B	H	B	H	B	B	H	B	B	H	H	H	B	B	B	B	H	B	H	H	B	H	H	H	B	H	H	B	B
Marker1133805	LG2	<lmxll>	7.575	H	B	H	H	H	H	H	B	B	H	H	H	H	H	H	B	B	H	H	H	B	H	H	B	H	H	B	B	B	H	H	H	H	B	H	B	B	H	B	B	B	H	B	B	H	H
Marker1450986	LG2	<lmxll>	8.182	H	B	H	H	X	H	H	B	B	H	H	H	H	H	H	B	B	H	H	H	B	H	H	B	H	H	B	B	B	H	H	H	H	B	H	B	B	H	B	B	B	H	B	B	H	H
Marker1244615	LG2	<lmxll>	8.761	H	B	H	H	B	H	H	B	B	H	H	H	H	H	H	B	B	H	H	H	B	H	H	B	H	H	B	B	B	H	H	H	H	B	H	B	B	H	B	B	B	H	B	B	H	H
Marker1167853	LG2	<lmxll>	9.251	H	B	H	H	H	H	H	B	B	H	H	H	H	H	H	B	B	H	H	H	B	H	H	B	H	H	B	B	B	H	H	H	H	B	H	B	B	H	B	B	B	H	B	B	H	H
Marker1412204	LG2	<lmxll>	9.577	B	H	B	B	B	B	B	H	H	B	B	B	B	B	B	H	H	B	B	B	H	B	B	H	B	B	H	H	H	B	B	B	B	H	B	H	H	B	H	H	H	B	H	H	B	B
Marker1196952	LG2	<lmxll>	10.233	B	H	B	B	B	B	B	H	H	B	B	B	B	B	B	H	H	B	B	B	H	B	B	H	B	B	H	H	H	B	B	B	B	H	B	H	H	B	H	H	H	B	H	H	B	B
Marker1258416	LG2	<lmxll>	10.233	H	B	H	H	H	H	H	B	B	H	H	H	H	H	H	B	B	H	H	H	B	H	H	B	H	H	B	B	B	H	H	H	H	B	H	B	B	H	B	B	B	H	B	B	H	H
Marker1302736	LG2	<lmxll>	10.233	B	H	B	B	B	B	B	H	H	B	B	B	B	B	B	H	H	B	B	B	H	B	B	H	B	B	H	H	H	B	B	B	B	H	B	H	H	B	H	H	H	B	H	H	B	B
Marker1387078	LG2	<lmxll>	10.233	B	H	B	B	B	B	B	H	H	B	B	B	B	B	B	H	H	B	B	B	H	B	B	H	B	B	H	H	H	B	B	B	B	H	B	H	H	B	H	H	H	B	H	H	B	B
Marker1223967	LG2	<lmxll>	10.233	H	B	H	H	H	H	H	B	B	H	H	H	H	H	H	B	B	H	H	H	B	H	H	B	H	H	B	B	B	H	H	H	H	B	H	B	B	H	B	B	B	H	B	B	H	H
Marker1273586	LG2	<lmxll>	10.723	B	H	B	B	B	B	B	H	H	B	B	B	B	B	B	H	H	B	B	B	H	B	B	H	B	B	H	H	H	B	B	B	B	H	B	H	H	B	H	H	H	B	H	H	B	B
Marker1157155	LG2	<lmxll>	11.213	B	H	B	B	B	B	B	H	H	B	B	B	B	B	B	H	H	B	B	B	H	B	B	H	B	B	H	H	H	B	B	B	B	H	B	H	H	B	H	H	H	B	H	H	B	B
Marker1081776	LG2	<lmxll>	13.852	H	B	H	H	H	H	H	B	B	H	H	H	H	H	H	B	B	H	H	H	B	H	H	B	H	H	B	B	B	H	H	H	H	B	H	B	B	H	B	B	B	H	B	B	H	H
Marker1378559	LG2	<lmxll>	13.852	H	B	H	H	H	H	H	B	B	H	H	H	H	H	H	B	B	H	H	H	B	H	H	B	H	H	B	B	B	H	H	H	H	B	H	B	B	H	B	B	B	H	B	B	H	H
Marker1074435	LG2	<lmxll>	13.852	H	B	H	H	H	H	H	B	B	H	H	H	H	H	H	B	B	H	H	H	B	H	H	B	H	H	B	B	B	H	H	H	H	B	H	B	B	H	B	B	B	H	B	B	H	H
Marker1277466	LG2	<lmxll>	13.981	B	H	B	B	H	B	B	H	H	B	B	B	B	B	B	H	H	B	B	B	H	B	B	H	B	B	H	H	H	B	B	B	B	H	B	H	H	B	H	H	H	B	H	H	B	B
Marker1084867	LG2	<lmxll>	13.981	H	B	H	H	B	H	H	B	B	H	H	H	H	H	H	B	B	H	H	H	B	H	H	B	H	H	B	B	B	H	H	H	H	B	H	B	B	H	B	B	B	H	B	B	H	H
Marker1160396	LG2	<lmxll>	14.37	B	H	B	B	H	B	B	H	H	B	B	B	B	B	B	H	H	B	B	B	H	B	B	H	B	B	H	H	H	B	B	B	B	H	B	H	H	B	H	H	H	B	H	H	B	B
Marker1090690	LG2	<lmxll>	14.564	B	H	B	B	B	B	B	H	H	B	B	B	B	B	B	H	H	B	B	B	H	B	B	H	B	B	H	H	H	B	B	B	B	H	B	H	H	B	H	H	H	B	H	H	B	B
Marker1391941	LG2	<lmxll>	14.953	H	B	H	H	H	H	H	B	B	H	H	H	H	H	H	B	B	H	H	H	B	H	H	B	H	H	B	B	B	H	H	H	H	B	H	B	B	H	B	B	B	H	B	B	H	H
Marker1416926	LG2	<lmxll>	15.342	H	B	H	H	H	H	H	B	B	H	H	H	H	H	H	B	B	H	H	H	B	H	H	B	H	H	B	B	B	H	H	H	H	B	H	B	B	H	B	B	B	H	B	B	H	H
Marker1326085	LG2	<lmxll>	15.689	B	H	B	B	B	B	B	H	H	B	B	B	B	B	B	H	H	B	B	B	H	B	B	H	B	B	H	H	H	B	B	B	B	H	B	H	H	B	H	H	H	B	H	H	B	B
Marker1411402	LG2	<lmxll>	15.689	B	H	B	B	B	B	B	H	H	B	B	B	B	B	B	H	H	B	B	B	H	B	B	H	B	B	H	H	H	B	B	B	B	H	B	H	H	B	H	H	H	B	H	H	B	B
Marker1262720	LG2	<lmxll>	15.842	H	B	H	H	H	H	H	B	B	H	H	H	H	H	H	B	B	H	H	H	B	H	H	B	H	H	B	B	B	H	H	H	H	B	H	B	B	H	B	B	B	H	B	B	H	H
Marker1203000	LG2	<lmxll>	16.149	B	H	B	B	B	B	B	H	H	B	B	B	B	B	B	H	H	B	B	B	H	B	B	H	B	B	H	H	H	B	B	B	B	H	B	H	H	B	H	H	H	B	H	H	B	B
Marker1255236	LG2	<lmxll>	16.302	B	H	B	B	B	B	B	H	H	B	B	B	B	B	B	H	H	B	B	B	H	B	B	H	B	B	H	H	H	B	B	B	B	H	B	H	H	B	H	H	H	B	H	H	B	B
Marker1208762	LG2	<lmxll>	16.609	H	B	H	H	H	H	H	B	B	H	H	H	H	H	H	B	B	H	H	H	B	H	H	B	H	H	B	B	B	H	H	H	H	B	H	B	B	H	B	B	B	H	B	B	H	H
Marker1074106	LG2	<lmxll>	16.609	B	H	B	B	B	B	B	H	H	B	B	B	B	B	B	H	H	B	B	B	H	B	B	H	B	B	H	H	H	B	B	B	B	H	B	H	H	B	H	H	H	B	H	H	B	B
Marker1377068	LG2	<lmxll>	16.762	B	H	B	B	B	B	B	H	H	B	B	B	B	B	B	H	H	B	B	B	H	B	B	H	B	B	H	H	H	B	B	B	B	H	B	H	H	B	H	H	H	B	H	H	B	B
Marker1085977	LG2	<lmxll>	16.762	B	H	B	B	B	B	B	H	H	B	B	B	B	B	B	H	H	B	B	B	H	B	B	H	B	B	H	H	H	B	B	B	B	H	B	H	H	B	H	H	H	B	H	H	B	B
Marker1365865	LG2	<lmxll>	17.069	H	B	H	H	H	H	H	B	B	H	H	H	H	H	H	B	B	H	H	H	B	H	H	B	H	H	B	B	B	H	H	H	H	B	H	B	B	H	B	B	B	H	B	B	H	H
Marker1405376	LG2	<lmxll>	17.566	H	B	H	H	H	H	H	B	B	H	H	H	H	H	H	B	B	H	H	H	B	H	H	B	H	H	B	B	B	H	H	H	H	B	H	B	B	H	B	B	B	H	B	B	H	H
Marker1318034	LG2	<lmxll>	17.566	B	H	B	B	B	B	B	H	H	B	B	B	B	B	B	H	H	B	B	B	H	B	B	H	B	B	H	H	H	B	B	B	B	H	B	H	H	B	H	H	H	B	H	H	B	B
Marker1332893	LG2	<lmxll>	17.909	B	H	B	B	H	B	B	H	H	B	B	B	B	B	B	H	H	B	B	B	H	B	B	H	B	B	H	H	H	B	B	B	B	H	B	H	H	B	H	H	H	B	H	H	B	B
Marker1425828	LG2	<lmxll>	18.081	B	H	B	B	H	B	B	H	H	B	B	B	B	B	B	H	H	B	B	B	H	B	B	H	B	B	H	H	H	B	B	B	B	H	B	H	H	B	H	H	H	B	H	H	B	B
Marker1393866	LG2	<lmxll>	18.598	H	B	H	H	H	H	H	B	B	H	H	H	H	H	H	B	B	H	H	H	B	H	H	B	H	H	B	B	B	H	H	H	H	B	H	B	B	H	B	B	B	H	B	B	H	H
Marker1314691	LG2	<lmxll>	18.941	H	B	H	H	B	H	H	B	B	H	H	H	H	H	H	B	B	H	H	H	B	H	H	B	H	H	B	B	B	H	H	H	H	B	H	B	B	H	B	B	B	H	B	B	H	H
Marker1304718	LG2	<lmxll>	18.941	H	B	H	H	B	H	H	B	B	H	H	H	H	H	H	B	B	H	H	H	B	H	H	B	H	H	B	B	B	H	H	H	H	B	H	B	B	H	B	B	B	H	B	B	H	H
Marker1305254	LG2	<lmxll>	19.112	H	B	H	H	B	H	H	B	B	H	H	H	H	H	H	B	B	H	H	H	B	H	H	B	H	H	B	B	B	H	H	H	H	B	H	B	B	H	B	B	B	H	B	B	H	H
Marker1425233	LG2	<lmxll>	19.629	H	B	H	H	B	H	H	B	B	H	H	H	H	H	H	B	B	H	H	H	B	H	H	B	H	H	B	B	B	H	H	H	H	B	H	B	B	H	B	B	B	H	B	B	H	H
Marker1392761	LG2	<lmxll>	20.32	B	H	B	B	H	B	B	H	H	B	B	B	B	B	B	H	H	B	B	B	H	B	B	H	B	B	H	H	H	B	B	B	B	H	B	H	H	B	H	H	H	B	H	H	B	B
Marker1138629	LG2	<lmxll>	20.663	H	B	H	H	B	H	H	B	B	H	H	H	H	H	H	B	B	H	H	H	B	H	H	B	H	H	B	B	B	H	H	H	H	B	H	B	B	H	B	B	B	H	B	B	H	H
Marker1211145	LG2	<lmxll>	21.18	B	H	B	B	H	B	B	H	H	B	B	B	B	B	B	H	H	B	B	B	H	B	B	H	B	B	H	H	H	B	B	B	B	H	B	H	H	B	H	H	H	B	H	H	B	B
Marker1106944	LG2	<lmxll>	21.352	B	H	B	B	H	B	B	H	H	B	B	B	B	B	B	H	H	B	B	B	H	B	B	H	B	B	H	H	H	B	B	B	B	H	B	H	H	B	H	H	H	B	H	H	B	B
Marker1305594	LG2	<lmxll>	22.042	H	B	H	H	H	H	H	B	B	H	H	H	H	H	H	B	B	H	H	H	B	H	H	B	H	H	B	B	B	H	H	H	H	B	H	B	B	H	B	B	B	H	B	B	H	H
Marker1176886	LG2	<lmxll>	22.559	B	H	B	B	H	B	B	H	H	B	B	B	B	B	B	H	H	B	B	B	H	B	B	H	B	B	H	H	H	B	B	B	B	H	B	H	H	B	H	H	H	B	H	H	B	B
Marker1282907	LG2	<lmxll>	23.466	B	H	B	B	H	B	B	H	H	B	B	B	B	B	B	H	H	B	B	B	H	B	B	H	B	B	H	H	H	B	B	B	B	H	B	H	H	B	H	H	H	B	H	H	B	B
Marker1400848	LG2	<lmxll>	24.115	B	H	B	B	B	B	B	H	H	B	B	B	B	B	B	H	H	B	B	B	H	B	B	H	B	B	H	H	H	B	B	B	B	H	B	H	H	B	H	H	H	B	H	H	B	B
Marker1249332	LG2	<lmxll>	24.504	B	H	B	B	B	B	B	H	H	B	B	B	B	B	B	H	H	B	B	B	H	B	B	H	B	B	H	H	H	B	B	B	B	H	B	H	H	B	H	H	H	B	H	H	B	B
Marker1380382	LG2	<lmxll>	24.85	H	B	H	H	H	H	H	B	B	H	H	H	H	H	H	B	B	H	H	H	B	H	H	B	H	H	B	B	B	H	H	H	H	B	H	B	B	H	B	B	B	H	B	B	H	H
Marker1204580	LG2	<lmxll>	25.196	B	H	B	B	B	B	B	H	H	B	B	B	B	B	B	H	H	B	B	B	H	B	B	H	B	B	H	H	H	B	B	B	B	H	B	H	H	B	H	H	H	B	H	H	B	B
Marker1125546	LG2	<lmxll>	25.542	H	B	H	H	H	H	H	B	B	H	H	H	H	H	H	B	B	H	H	H	B	H	H	B	H	H	B	B	B	H	H	H	H	B	H	B	B	H	B	B	B	H	B	B	H	H
Marker1204509	LG2	<lmxll>	25.542	H	B	H	H	H	H	H	B	B	H	H	H	H	H	H	B	B	H	H	H	B	H	H	B	H	H	B	B	B	H	H	H	H	B	H	B	B	H	B	B	B	H	B	B	H	H
Marker1117332	LG2	<lmxll>	25.888	B	H	B	B	B	B	B	H	H	B	B	B	B	B	B	H	H	B	B	B	H	B	B	H	B	B	H	H	H	B	B	B	B	H	B	H	H	B	H	H	H	B	H	H	B	B
Marker1425409	LG2	<lmxll>	26.867	B	H	B	B	B	B	B	H	H	B	B	B	B	B	B	H	H	B	B	B	H	B	B	H	B	B	H	H	H	B	B	B	B	H	B	H	H	B	H	H	H	B	H	H	B	B
Marker1087948	LG2	<lmxll>	27.022	B	H	B	B	B	B	B	H	H	B	B	B	B	B	B	H	H	B	B	B	H	B	B	H	B	B	H	H	H	B	B	B	B	H	B	H	H	B	H	H	H	B	H	H	B	B
Marker1110105	LG2	<lmxll>	27.022	B	H	B	B	B	B	B	H	H	B	B	B	B	B	B	H	H	B	B	B	H	B	B	H	B	B	H	H	H	B	B	B	B	H	B	H	H	B	H	H	H	B	H	H	B	B
Marker1224167	LG2	<lmxll>	27.178	B	H	B	B	B	B	B	H	H	B	B	B	B	B	B	H	H	B	B	B	H	B	B	H	B	B	H	H	H	B	B	B	B	H	B	H	H	B	H	H	H	B	H	H	B	B
Marker1212727	LG2	<lmxll>	27.489	B	H	B	B	B	B	B	H	H	B	B	B	B	B	B	H	H	B	B	B	H	B	B	H	B	B	H	H	H	B	B	B	B	H	B	H	H	B	H	H	H	B	H	H	B	B
Marker1229562	LG2	<lmxll>	27.801	B	H	B	B	B	B	B	H	H	B	B	B	B	B	B	H	H	B	B	B	H	B	B	H	B	B	H	H	H	B	B	B	B	H	B	H	H	B	H	H	H	B	H	H	B	B
Marker1416456	LG2	<lmxll>	28.428	H	B	H	H	H	H	H	B	B	H	H	H	H	H	H	B	B	H	H	H	B	H	H	B	H	H	B	B	B	H	H	H	H	B	H	B	B	H	B	B	B	H	B	B	H	H
Marker1344958	LG2	<lmxll>	28.896	H	B	H	H	H	H	H	B	B	H	H	H	H	H	H	B	B	H	H	H	B	H	H	B	H	H	B	B	B	H	H	H	H	B	H	B	B	H	B	B	B	H	B	B	H	H
Marker1346541	LG2	<lmxll>	29.13	H	B	H	H	H	H	H	B	B	H	H	H	H	H	H	B	B	H	H	H	B	H	H	B	H	H	B	B	B	H	H	H	H	B	H	B	B	H	B	B	B	H	B	B	H	H
Marker1135013	LG2	<lmxll>	29.363	H	B	H	H	H	H	H	B	B	H	H	H	H	H	H	B	B	H	H	H	B	H	H	B	H	H	B	B	B	H	H	H	H	B	H	B	B	H	B	B	B	H	B	B	H	H
Marker1139309	LG2	<lmxll>	29.519	H	B	H	H	H	H	H	B	B	H	H	H	H	H	H	B	B	H	H	H	B	H	H	B	H	H	B	B	B	H	H	H	H	B	H	B	B	H	B	B	B	H	B	B	H	H
Marker1364969	LG2	<lmxll>	29.674	H	B	H	H	H	H	H	B	B	H	H	H	H	H	H	B	B	H	H	H	B	H	H	B	H	H	B	B	B	H	H	H	H	B	H	B	B	H	B	B	B	H	B	B	H	H
Marker1074138	LG2	<lmxll>	30.143	B	H	B	B	H	B	B	H	H	B	B	B	B	B	B	H	H	B	B	B	H	B	B	H	B	B	H	H	H	B	B	B	B	H	B	H	H	B	H	H	H	B	H	H	B	B
Marker1253066	LG2	<lmxll>	30.143	B	H	B	B	H	B	B	H	H	B	B	B	B	B	B	H	H	B	B	B	H	B	B	H	B	B	H	H	H	B	B	B	B	H	B	H	H	B	H	H	H	B	H	H	B	B
Marker1305075	LG2	<lmxll>	30.298	B	H	B	B	H	B	B	H	H	B	B	B	B	B	B	H	H	B	B	B	H	B	B	H	B	B	H	H	H	B	B	B	B	H	B	H	H	B	H	H	H	B	H	H	B	B
Marker1319905	LG2	<lmxll>	30.61	H	B	H	H	H	H	H	B	B	H	H	H	H	H	H	B	B	H	H	H	B	H	H	B	H	H	B	B	B	H	H	H	H	B	H	B	B	H	B	B	B	H	B	B	H	H
Marker1135237	LG2	<lmxll>	30.922	B	H	B	B	H	B	B	H	H	B	B	B	B	B	B	H	H	B	B	B	H	B	B	H	B	B	H	H	H	B	B	B	B	H	B	H	H	B	H	H	H	B	H	H	B	B
Marker1278556	LG2	<lmxll>	31.077	B	H	B	B	H	B	B	H	H	B	B	B	B	B	B	H	H	B	B	B	H	B	B	H	B	B	H	H	H	B	B	B	B	H	B	H	H	B	H	H	H	B	H	H	B	B
Marker1375836	LG2	<lmxll>	31.389	H	B	H	H	H	H	H	B	B	H	H	H	H	H	H	B	B	H	H	H	B	H	H	B	H	H	B	B	B	H	H	H	H	B	H	B	B	H	B	B	B	H	B	B	H	H
Marker1215124	LG2	<lmxll>	31.544	B	H	B	B	H	B	B	H	H	B	B	B	B	B	B	H	H	B	B	B	H	B	B	H	B	B	H	H	H	B	B	B	B	H	B	H	H	B	H	H	H	B	H	H	B	B
Marker1219995	LG2	<lmxll>	31.544	B	H	B	B	H	B	B	H	H	B	B	B	B	B	B	H	H	B	B	B	H	B	B	H	B	B	H	H	H	B	B	B	B	H	B	H	H	B	H	H	H	B	H	H	B	B
Marker1363583	LG2	<lmxll>	32.013	H	B	H	H	H	H	H	B	B	H	H	H	H	H	H	B	B	H	H	H	B	H	H	B	H	H	B	B	B	H	H	H	H	B	H	B	B	H	B	B	B	H	B	B	H	H
Marker1382148	LG2	<lmxll>	32.013	H	B	H	H	H	H	H	B	B	H	H	H	H	H	H	B	B	H	H	H	B	H	H	B	H	H	B	B	B	H	H	H	H	B	H	B	B	H	B	B	B	H	B	B	H	H
Marker1300494	LG2	<lmxll>	32.168	B	H	B	B	B	B	B	H	H	B	B	B	B	B	B	H	H	B	B	B	H	B	B	H	B	B	H	H	H	B	B	B	B	H	B	H	H	B	H	H	H	B	H	H	B	B
Marker1330843	LG2	<lmxll>	32.48	H	B	H	H	H	H	H	B	B	H	H	H	H	H	H	B	B	H	H	H	B	H	H	B	H	H	B	B	B	H	H	H	H	B	H	B	B	H	B	B	B	H	B	B	H	H
Marker1172342	LG2	<lmxll>	32.48	H	B	H	H	H	H	H	B	B	H	H	H	H	H	H	B	B	H	H	H	B	H	H	B	H	H	B	B	B	H	H	H	H	B	H	B	B	H	B	B	B	H	B	B	H	H
Marker1264033	LG2	<lmxll>	32.636	B	H	B	B	B	B	B	H	H	B	B	B	B	B	B	H	H	B	B	B	H	B	B	H	B	B	H	H	H	B	B	B	B	H	B	H	H	B	H	H	H	B	H	H	B	B
Marker1355399	LG2	<lmxll>	32.791	B	H	B	B	B	B	B	H	H	B	B	B	B	B	B	H	H	B	B	B	H	B	B	H	B	B	H	H	H	B	B	B	B	H	B	H	H	B	H	H	H	B	H	H	B	B
Marker1206168	LG2	<lmxll>	32.946	H	B	H	H	H	H	H	B	B	H	H	H	H	H	H	B	B	H	H	H	B	H	H	B	H	H	B	B	B	H	H	H	H	B	H	B	B	H	B	B	B	H	B	B	H	H
Marker1369112	LG2	<lmxll>	33.102	B	H	B	B	B	B	B	H	H	B	B	B	B	B	B	H	H	B	B	B	H	B	B	H	B	B	H	H	H	B	B	B	B	H	B	H	H	B	H	H	H	B	H	H	B	B
Marker1300985	LG2	<lmxll>	33.257	B	H	B	B	B	B	B	H	H	B	B	B	B	B	B	H	H	B	B	B	H	B	B	H	B	B	H	H	H	B	B	B	B	H	B	H	H	B	H	H	H	B	H	H	B	B
Marker1448577	LG2	<lmxll>	33.569	B	H	B	B	B	B	B	H	H	B	B	B	B	B	B	H	H	B	B	B	H	B	B	H	B	B	H	H	H	B	B	B	B	H	B	H	H	B	H	H	H	B	H	H	B	B
Marker1239597	LG2	<lmxll>	34.131	B	H	B	B	B	B	B	H	H	B	B	B	B	B	B	H	H	B	B	B	H	B	B	H	B	B	H	H	H	B	B	B	B	H	B	H	H	B	H	H	H	B	H	H	B	B
Marker1146298	LG2	<lmxll>	34.265	H	B	H	H	H	H	H	B	B	H	H	H	H	H	H	B	B	H	H	H	B	H	H	B	H	H	B	B	B	H	H	H	H	B	H	B	B	H	B	B	B	H	B	B	H	H
Marker1092612	LG2	<lmxll>	34.4	B	H	B	B	B	B	B	H	H	B	B	B	B	B	B	H	H	B	B	B	H	B	B	H	B	B	H	H	H	B	B	B	B	H	B	H	H	B	H	H	H	B	H	H	B	B
Marker1227854	LG2	<lmxll>	34.535	H	B	H	H	H	H	H	B	B	H	H	H	H	H	H	B	B	H	H	H	B	H	H	B	H	H	B	B	B	H	H	H	H	B	H	B	B	H	B	B	B	H	B	B	H	H
Marker1152861	LG2	<lmxll>	34.669	B	H	B	B	B	B	B	H	H	B	B	B	B	B	B	H	H	B	B	B	H	B	B	H	B	B	H	H	H	B	B	B	B	H	B	H	H	B	H	H	H	B	H	H	B	B
Marker1170085	LG2	<lmxll>	35.076	B	H	B	B	B	B	B	H	H	B	B	B	B	B	B	H	H	B	B	B	H	B	B	H	B	B	H	H	H	B	B	B	B	H	B	H	H	B	H	H	H	B	H	H	B	B
Marker1205029	LG2	<lmxll>	35.21	H	B	H	H	H	H	H	B	B	H	H	H	H	H	H	B	B	H	H	H	B	H	H	B	H	H	B	B	B	H	H	H	H	B	H	B	B	H	B	B	B	H	B	B	H	H
Marker1385934	LG2	<lmxll>	35.345	B	H	B	B	B	B	B	H	H	B	B	B	B	B	B	H	H	B	B	B	H	B	B	H	B	B	H	H	H	B	B	B	B	H	B	H	H	B	H	H	H	B	H	H	B	B
Marker1329273	LG2	<lmxll>	35.345	B	H	B	B	B	B	B	H	H	B	B	B	B	B	B	H	H	B	B	B	H	B	B	H	B	B	H	H	H	B	B	B	B	H	B	H	H	B	H	H	H	B	H	H	B	B
Marker1405306	LG2	<lmxll>	35.48	H	B	H	H	H	H	H	B	B	H	H	H	H	H	H	B	B	H	H	H	B	H	H	B	H	H	B	B	B	H	H	H	H	B	H	B	B	H	B	B	B	H	B	B	H	H
Marker1374530	LG2	<lmxll>	35.615	H	B	H	H	H	H	H	B	B	H	H	H	H	H	H	B	B	H	H	H	B	H	H	B	H	H	B	B	B	H	H	H	H	B	H	B	B	H	B	B	B	H	B	B	H	H
Marker1404528	LG2	<lmxll>	35.749	H	B	H	H	H	H	H	B	B	H	H	H	H	H	H	B	B	H	H	H	B	H	H	B	H	H	B	B	B	H	H	H	H	B	H	B	B	H	B	B	B	H	B	B	H	H
Marker1162484	LG2	<lmxll>	35.884	B	H	B	B	B	B	B	H	H	B	B	B	B	B	B	H	H	B	B	B	H	B	B	H	B	B	H	H	H	B	B	B	B	H	B	H	H	B	H	H	H	B	H	H	B	B
Marker1417159	LG2	<lmxll>	35.884	B	H	B	B	B	B	B	H	H	B	B	B	B	B	B	H	H	B	B	B	H	B	B	H	B	B	H	H	H	B	B	B	B	H	B	H	H	B	H	H	H	B	H	H	B	B
Marker1213025	LG2	<lmxll>	35.884	H	B	H	H	H	H	H	B	B	H	H	H	H	H	H	B	B	H	H	H	B	H	H	B	H	H	B	B	B	H	H	H	H	B	H	B	B	H	B	B	B	H	B	B	H	H
Marker1282298	LG2	<lmxll>	36.154	B	H	B	B	H	B	B	H	H	B	B	B	B	B	B	H	H	B	B	B	H	B	B	H	B	B	H	H	H	B	B	B	B	H	B	H	H	B	H	H	H	B	H	H	B	B
Marker1123265	LG2	<lmxll>	36.289	B	H	B	B	H	B	B	H	H	B	B	B	B	B	B	H	H	B	B	B	H	B	B	H	B	B	H	H	H	B	B	B	B	H	B	H	H	B	H	H	H	B	H	H	B	B
Marker1363519	LG2	<lmxll>	36.423	B	H	B	B	B	B	B	H	H	B	B	B	B	B	B	H	H	B	B	B	H	B	B	H	B	B	H	H	H	B	B	B	B	H	B	H	H	B	H	H	H	B	H	H	B	B
Marker1440836	LG2	<lmxll>	36.558	H	B	H	H	H	H	H	B	B	H	H	H	H	H	H	B	B	H	H	H	B	H	H	B	H	H	B	B	B	H	H	H	H	B	H	B	B	H	B	B	B	H	B	B	H	H
Marker1423266	LG2	<lmxll>	36.693	H	B	H	H	H	H	H	B	B	H	H	H	H	H	H	B	B	H	H	H	B	H	H	B	H	H	B	B	B	H	H	H	H	B	H	B	B	H	B	B	B	H	B	B	H	H
Marker1445034	LG2	<lmxll>	37.445	B	H	B	B	H	B	B	H	H	B	B	B	B	B	B	H	H	B	B	B	H	B	B	H	B	B	H	H	H	B	B	B	B	H	B	H	H	B	H	H	H	B	H	H	B	B
Marker1446557	LG2	<lmxll>	37.791	H	B	H	H	H	H	H	B	B	H	H	H	H	H	H	B	B	H	H	H	B	H	H	B	H	H	B	B	B	H	H	H	H	B	H	B	B	H	B	B	B	H	B	B	H	H
Marker1078040	LG2	<lmxll>	37.963	H	B	H	H	H	H	H	B	B	H	H	H	H	H	H	B	B	H	H	H	B	H	H	B	H	H	B	B	B	H	H	H	H	B	H	B	B	H	B	B	B	H	B	B	H	H
Marker1107035	LG2	<lmxll>	38.659	B	H	B	B	B	B	B	H	H	B	B	B	B	B	B	H	H	B	B	B	H	B	B	H	B	B	H	H	H	B	B	B	B	H	B	H	H	B	H	H	H	B	H	H	B	B
Marker1296673	LG2	<lmxll>	38.947	H	B	H	H	H	H	H	B	B	H	H	H	H	H	H	B	B	H	H	H	B	H	H	B	H	H	B	B	B	H	H	H	H	B	H	B	B	H	B	B	B	H	B	B	H	H
Marker1231250	LG2	<lmxll>	39.527	B	H	B	B	B	B	B	H	H	B	B	B	B	B	B	H	H	B	B	B	H	B	B	H	B	B	H	H	H	B	B	B	B	H	B	H	H	B	H	H	H	B	H	H	B	B
Marker1308154	LG2	<lmxll>	39.527	B	H	B	B	B	B	B	H	H	B	B	B	B	B	B	H	H	B	B	B	H	B	B	H	B	B	H	H	H	B	B	B	B	H	B	H	H	B	H	H	H	B	H	H	B	B
Marker1346057	LG2	<lmxll>	39.816	H	B	H	H	H	H	H	B	B	H	H	H	H	H	H	B	B	H	H	H	B	H	H	B	H	H	B	B	B	H	H	H	H	B	H	B	B	H	B	B	B	H	B	B	H	H
Marker1078646	LG2	<lmxll>	40.349	B	H	B	B	H	B	B	H	H	B	B	B	B	B	B	H	H	B	B	B	H	B	B	H	B	B	H	H	H	B	B	B	B	H	B	H	H	B	H	H	H	B	H	H	B	B
Marker1061738	LG2	<lmxll>	40.478	B	H	B	B	H	B	B	H	H	B	B	B	B	B	B	H	H	B	B	B	H	B	B	H	B	B	H	H	H	B	B	B	B	H	B	H	H	B	H	H	H	B	H	H	B	B
Marker1236361	LG2	<lmxll>	41.517	H	B	H	H	B	H	H	B	B	H	H	H	H	H	H	B	B	H	H	H	B	H	H	B	H	H	B	B	B	H	H	H	H	B	H	B	B	H	B	B	B	H	B	B	H	H
Marker1439068	LG2	<lmxll>	42.168	B	H	B	B	H	B	B	H	H	B	B	B	B	B	B	H	H	B	B	B	H	B	B	H	B	B	H	H	H	B	B	B	B	H	B	H	H	B	H	H	H	B	H	H	B	B
Marker1069032	LG2	<lmxll>	42.558	B	H	B	B	H	B	B	H	H	B	B	B	B	B	B	H	H	B	B	B	H	B	B	H	B	B	H	H	H	B	B	B	B	H	B	B	H	B	H	H	H	B	H	H	B	B
Marker1407293	LG2	<lmxll>	42.949	B	H	B	B	H	B	B	H	H	B	B	B	B	B	B	H	H	B	B	B	H	B	B	H	B	B	H	H	H	B	B	B	B	H	B	B	H	B	H	H	H	B	H	H	B	B
Marker1084960	LG2	<lmxll>	43.105	H	B	H	H	B	H	H	B	B	H	H	H	H	H	H	B	B	H	H	H	B	H	H	B	H	H	B	B	B	H	H	H	H	B	H	H	B	H	B	B	B	H	B	B	H	H
Marker1294459	LG2	<lmxll>	43.26	B	H	B	B	H	B	B	H	H	B	B	B	B	B	B	H	H	B	B	B	H	B	B	H	B	B	H	H	H	B	B	B	B	H	B	B	H	B	H	H	H	B	H	H	B	B
Marker1190395	LG2	<lmxll>	43.572	H	B	H	H	B	H	H	B	B	H	H	H	H	H	H	B	B	H	H	H	B	H	H	B	H	H	B	B	B	H	H	H	H	B	H	H	B	H	B	B	B	H	B	B	H	H
Marker1309756	LG2	<lmxll>	43.572	H	B	H	H	B	H	H	B	B	H	H	H	H	H	H	B	B	H	H	H	B	H	H	B	H	H	B	B	B	H	H	H	H	B	H	H	B	H	B	B	B	H	B	B	H	H
Marker1379428	LG2	<lmxll>	43.884	B	H	B	B	H	B	B	H	H	B	B	B	B	B	B	H	H	B	B	B	H	B	B	H	B	B	H	H	H	B	B	B	B	H	B	B	H	B	H	H	H	B	H	H	B	B
Marker1379637	LG2	<lmxll>	44.195	H	B	H	H	B	H	H	B	B	H	H	H	H	H	H	B	B	H	H	H	B	H	H	B	H	H	B	B	B	H	H	H	H	B	H	H	B	H	B	B	B	H	B	B	H	H
Marker1287873	LG2	<lmxll>	44.351	H	B	H	H	B	H	H	B	B	H	H	H	H	H	H	B	B	H	H	H	B	H	H	B	H	H	B	B	B	H	H	H	H	B	H	H	B	H	B	B	B	H	B	B	H	H
Marker1329178	LG2	<lmxll>	44.506	H	B	H	H	B	H	H	B	B	H	H	H	H	H	H	B	B	H	H	H	B	H	H	B	H	H	B	B	B	H	H	H	H	B	H	H	B	H	B	B	B	H	B	B	H	H
Marker1378114	LG2	<lmxll>	44.506	B	H	B	B	H	B	B	H	H	B	B	B	B	B	B	H	H	B	B	B	H	B	B	H	B	B	H	H	H	B	B	B	B	H	B	B	H	B	H	H	H	B	H	H	B	B
Marker1354549	LG2	<lmxll>	44.657	H	B	H	H	H	H	H	B	B	H	H	H	H	H	H	B	B	H	H	H	B	H	H	B	H	H	B	B	B	H	H	H	H	B	H	H	B	H	B	B	B	H	B	B	H	H
Marker1301156	LG2	<lmxll>	44.657	B	H	B	B	B	B	B	H	H	B	B	B	B	B	B	H	H	B	B	B	H	B	B	H	B	B	H	H	H	B	B	B	B	H	B	B	H	B	H	H	H	B	H	H	B	B
Marker1353145	LG2	<lmxll>	44.808	B	H	B	B	B	B	B	H	H	B	B	B	B	B	B	H	H	B	B	B	H	B	B	H	B	B	H	H	H	B	B	B	B	H	B	B	H	B	H	H	H	B	H	H	B	B
Marker1323082	LG2	<lmxll>	44.808	B	H	B	B	B	B	B	H	H	B	B	B	B	B	B	H	H	B	B	B	H	B	B	H	B	B	H	H	H	B	B	B	B	H	B	B	H	B	H	H	H	B	H	H	B	B
Marker1415556	LG2	<lmxll>	44.96	B	H	B	B	B	B	B	H	H	B	B	B	B	B	B	H	H	B	B	B	H	B	B	H	B	B	H	H	H	B	B	B	B	H	B	B	H	B	H	H	H	B	H	H	B	B
Marker1382369	LG2	<lmxll>	44.96	H	B	H	H	H	H	H	B	B	H	H	H	H	H	H	B	B	H	H	H	B	H	H	B	H	H	B	B	B	H	H	H	H	B	H	H	B	H	B	B	B	H	B	B	H	H
Marker1284555	LG2	<lmxll>	45.111	H	B	H	H	H	H	H	B	B	H	H	H	H	H	H	B	B	H	H	H	B	H	H	B	H	H	B	B	B	H	H	H	H	B	H	H	B	H	B	B	B	H	B	B	H	H
Marker1371096	LG2	<lmxll>	45.262	B	H	B	B	B	B	B	H	H	B	B	B	B	B	B	H	H	B	B	B	H	B	B	H	B	B	H	H	H	B	B	B	B	H	B	B	H	B	H	H	H	B	H	H	B	B
Marker1107386	LG2	<lmxll>	45.725	B	H	B	B	B	B	B	H	H	B	B	B	B	B	B	H	H	B	B	B	H	B	B	H	B	B	H	H	H	B	B	B	B	H	B	B	H	B	H	H	H	B	H	H	B	B
Marker1437468	LG2	<lmxll>	46.037	B	H	B	B	B	B	B	H	H	B	B	B	B	B	B	H	H	B	B	B	H	B	B	H	B	B	H	H	H	B	B	B	B	H	B	B	H	B	H	H	H	B	H	H	B	B
Marker1421026	LG2	<lmxll>	46.192	H	B	H	H	H	H	H	B	B	H	H	H	H	H	H	B	B	H	H	H	B	H	H	B	H	H	B	B	B	H	H	H	H	B	H	H	B	H	B	B	B	H	B	B	H	H
Marker1337368	LG2	<lmxll>	46.661	B	H	B	B	B	B	B	H	H	B	B	B	B	B	B	H	H	B	B	B	H	B	B	H	B	B	H	H	H	B	B	B	B	H	B	B	H	B	H	H	H	B	H	H	B	B
Marker1189890	LG2	<lmxll>	46.661	B	H	B	B	B	B	B	H	H	B	B	B	B	B	B	H	H	B	B	B	H	B	B	H	B	B	H	H	H	B	B	B	B	H	B	B	H	B	H	H	H	B	H	H	B	B
Marker1197159	LG2	<lmxll>	47.288	B	H	B	B	B	B	B	H	H	B	B	B	B	B	B	H	H	B	B	B	H	B	B	H	B	B	H	H	H	B	B	B	B	H	B	B	H	B	H	H	H	B	H	H	B	B
Marker1436260	LG2	<lmxll>	48.717	B	H	B	B	B	B	B	H	H	B	B	B	B	B	B	H	H	B	B	B	H	B	B	H	B	B	H	H	B	B	B	B	B	B	B	B	H	B	H	H	H	B	H	H	B	B
Marker1251192	LG2	<lmxll>	50.639	H	B	H	H	H	H	H	B	B	H	H	H	B	H	H	B	B	H	H	H	B	H	H	B	H	H	B	B	H	H	H	H	H	H	H	H	B	H	B	B	B	H	B	B	H	H
Marker1140659	LG2	<lmxll>	52.068	H	B	H	H	H	H	H	B	B	H	H	H	B	H	H	B	B	H	H	H	B	H	H	B	H	H	B	B	H	H	H	H	H	H	H	H	B	H	B	B	B	H	B	B	H	H
Marker1308426	LG2	<lmxll>	52.224	H	B	H	H	H	H	H	B	B	H	H	H	B	H	H	B	B	H	H	H	B	H	H	B	H	H	B	B	H	H	H	B	H	H	H	H	B	H	B	B	B	H	B	B	H	H
Marker1378389	LG2	<lmxll>	52.379	B	H	B	B	B	B	B	H	H	B	B	B	H	B	B	H	H	B	B	B	H	B	B	H	B	B	H	H	B	B	B	H	B	B	B	B	H	B	H	H	H	B	H	H	B	B
Marker1292159	LG2	<lmxll>	52.535	B	H	B	B	B	B	B	H	H	B	B	B	H	B	B	H	H	B	B	B	H	B	B	H	B	B	H	H	B	B	B	H	B	B	B	B	H	B	H	H	H	B	H	H	B	B
Marker1315458	LG2	<lmxll>	52.69	B	H	B	B	B	B	B	H	H	B	B	B	H	B	B	H	H	B	B	B	H	B	B	H	B	B	H	H	B	B	B	H	B	B	B	B	H	B	H	H	H	B	H	H	B	B
Marker1211878	LG2	<lmxll>	52.846	B	H	B	B	B	B	B	H	H	B	B	B	H	B	B	H	H	B	B	B	H	B	B	H	B	B	H	H	B	B	B	H	B	B	B	B	H	B	H	H	H	B	H	H	B	B
Marker1385775	LG2	<lmxll>	53.001	B	H	B	B	B	B	B	H	H	B	B	B	H	B	B	H	H	B	B	B	H	B	B	H	B	B	H	H	B	B	B	H	B	B	B	B	H	B	H	H	H	B	H	H	B	B
Marker1330436	LG2	<lmxll>	53.157	B	H	B	B	B	B	B	H	H	B	B	B	H	B	B	H	H	B	B	B	H	B	B	H	B	B	H	H	B	B	B	H	B	B	B	B	H	B	H	H	H	B	H	H	B	B
Marker1446378	LG2	<lmxll>	53.312	H	B	H	H	H	H	H	B	B	H	H	H	B	H	H	B	B	H	H	H	B	H	H	B	H	H	B	B	H	H	H	B	H	H	H	H	B	H	B	B	B	H	B	B	H	H
Marker1435696	LG2	<lmxll>	53.624	H	B	H	H	H	H	H	B	B	H	H	H	B	H	H	B	B	H	H	H	B	H	H	B	H	H	B	B	H	H	H	B	H	H	H	H	B	H	B	B	B	H	B	B	H	H
Marker1342947	LG2	<lmxll>	53.78	B	H	B	B	B	B	B	H	H	B	B	B	H	B	B	H	H	B	B	B	H	B	B	H	B	B	H	H	B	B	B	H	B	B	B	B	H	B	H	H	H	B	H	H	B	B
Marker1153573	LG2	<lmxll>	53.935	B	H	B	B	B	B	B	H	H	B	B	B	H	B	B	H	H	B	B	B	H	B	B	H	B	B	H	H	B	B	B	H	B	B	B	B	H	B	H	H	H	B	H	H	B	B
Marker1212429	LG2	<lmxll>	53.935	B	H	B	B	B	B	B	H	H	B	B	B	H	B	B	H	H	B	B	B	H	B	B	H	B	B	H	H	B	B	B	H	B	B	B	B	H	B	H	H	H	B	H	H	B	B
Marker1065276	LG2	<lmxll>	53.935	B	H	B	B	B	B	B	H	H	B	B	B	H	B	B	H	H	B	B	B	H	B	B	H	B	B	H	H	B	B	B	H	B	B	B	B	H	B	H	H	H	B	H	H	B	B
Marker1227071	LG2	<lmxll>	53.935	B	H	B	B	B	B	B	H	H	B	B	B	H	B	B	H	H	B	B	B	H	B	B	H	B	B	H	H	B	B	B	H	B	B	B	B	H	B	H	H	H	B	H	H	B	B
Marker1376778	LG2	<lmxll>	53.935	B	H	B	B	B	B	B	H	H	B	B	B	H	B	B	H	H	B	B	B	H	B	B	H	B	B	H	H	B	B	B	H	B	B	B	B	H	B	H	H	H	B	H	H	B	B
Marker1281171	LG2	<lmxll>	53.935	B	H	B	B	B	B	B	H	H	B	B	B	H	B	B	H	H	B	B	B	H	B	B	H	B	B	H	H	B	B	B	H	B	B	B	B	H	B	H	H	H	B	H	H	B	B
Marker1216378	LG2	<lmxll>	53.935	B	H	B	B	B	B	B	H	H	B	B	B	H	B	B	H	H	B	B	B	H	B	B	H	B	B	H	H	B	B	B	H	B	B	B	B	H	B	H	H	H	B	H	H	B	B
Marker1183811	LG2	<lmxll>	53.935	B	H	B	B	B	B	B	H	H	B	B	B	H	B	B	H	H	B	B	B	H	B	B	H	B	B	H	H	B	B	B	H	B	B	B	B	H	B	H	H	H	B	H	H	B	B
Marker1373323	LG2	<lmxll>	54.091	B	H	B	B	B	B	B	H	H	B	B	B	H	B	B	H	H	B	B	B	H	B	B	H	B	B	H	H	B	B	B	H	B	B	B	B	H	B	H	H	H	B	H	H	B	B
Marker1141999	LG2	<lmxll>	54.56	H	B	H	H	H	H	H	B	B	H	H	H	B	H	H	B	B	H	H	H	B	H	H	B	H	H	B	B	H	H	H	B	H	H	H	H	B	H	B	B	B	H	B	B	H	H
Marker1224323	LG2	<lmxll>	55.029	H	B	H	H	H	H	H	B	B	H	H	H	B	H	H	B	B	H	H	H	B	H	H	B	H	H	B	B	B	H	H	B	H	H	H	H	B	H	B	B	B	H	B	B	H	H
Marker1350778	LG2	<lmxll>	55.184	H	B	H	H	H	H	H	B	B	H	H	H	B	H	H	B	B	H	H	H	B	H	H	B	H	H	B	B	B	H	H	B	H	H	H	H	B	H	B	B	B	H	B	B	H	H
Marker1305993	LG2	<lmxll>	55.184	H	B	H	H	H	H	H	B	B	H	H	H	B	H	H	B	B	H	H	H	B	H	H	B	H	H	B	B	B	H	H	B	H	H	H	H	B	H	B	B	B	H	B	B	H	H
Marker1444911	LG2	<lmxll>	55.184	B	H	B	B	B	B	B	H	H	B	B	B	H	B	B	H	H	B	B	B	H	B	B	H	B	B	H	H	H	B	B	H	B	B	B	B	H	B	H	H	H	B	H	H	B	B
Marker1097494	LG2	<lmxll>	55.184	B	H	B	B	B	B	B	H	H	B	B	B	H	B	B	H	H	B	B	B	H	B	B	H	B	B	H	H	H	B	B	H	B	B	B	B	H	B	H	H	H	B	H	H	B	B
Marker1418951	LG2	<lmxll>	55.184	B	H	B	B	B	B	B	H	H	B	B	B	H	B	B	H	H	B	B	B	H	B	B	H	B	B	H	H	H	B	B	H	B	B	B	B	H	B	H	H	H	B	H	H	B	B
Marker1414445	LG2	<lmxll>	55.184	B	H	B	B	B	B	B	H	H	B	B	B	H	B	B	H	H	B	B	B	H	B	B	H	B	B	H	H	H	B	B	H	B	B	B	B	H	B	H	H	H	B	H	H	B	B
Marker1250887	LG2	<lmxll>	55.184	B	H	B	B	B	B	B	H	H	B	B	B	H	B	B	H	H	B	B	B	H	B	B	H	B	B	H	H	H	B	B	H	B	B	B	B	H	B	H	H	H	B	H	H	B	B
Marker1324886	LG2	<lmxll>	55.184	B	H	B	B	B	B	B	H	H	B	B	B	H	B	B	H	H	B	B	B	H	B	B	H	B	B	H	H	H	B	B	H	B	B	B	B	H	B	H	H	H	B	H	H	B	B
Marker1412802	LG2	<lmxll>	55.184	H	B	H	H	H	H	H	B	B	H	H	H	B	H	H	B	B	H	H	H	B	H	H	B	H	H	B	B	B	H	H	B	H	H	H	H	B	H	B	B	B	H	B	B	H	H
Marker1390400	LG2	<lmxll>	55.811	H	B	H	H	B	H	H	B	B	H	H	H	B	H	H	B	B	H	H	H	B	H	H	B	H	H	B	B	B	H	H	H	H	H	H	H	B	H	B	B	B	H	B	B	H	H
Marker1439782	LG2	<lmxll>	56.123	H	B	H	H	H	H	H	B	B	H	H	H	B	H	H	B	B	H	H	H	B	H	H	B	H	H	B	B	B	H	H	B	H	H	H	H	B	H	B	B	B	H	B	B	H	H
Marker1204282	LG2	<lmxll>	56.592	B	H	B	B	H	B	B	H	H	B	B	B	H	B	B	H	H	B	B	B	H	B	B	H	B	B	H	H	H	B	B	B	B	B	B	B	H	B	H	H	H	B	H	H	B	B
Marker1215598	LG2	<lmxll>	56.747	H	B	H	H	H	H	H	B	B	H	H	H	B	H	H	B	B	H	H	H	B	H	H	B	H	H	B	B	B	H	H	H	H	H	H	H	B	H	B	B	B	H	B	B	H	H
Marker1330673	LG2	<lmxll>	56.747	H	B	H	H	H	H	H	B	B	H	H	H	B	H	H	B	B	H	H	H	B	H	H	B	H	H	B	B	B	H	H	H	H	H	H	H	B	H	B	B	B	H	B	B	H	H
Marker1129619	LG2	<lmxll>	56.903	B	H	B	B	H	B	B	H	H	B	B	B	H	B	B	H	H	B	B	B	H	B	B	H	B	B	H	H	H	B	B	B	B	B	B	B	H	B	H	H	H	B	H	H	B	B
Marker1372374	LG2	<lmxll>	57.215	H	B	H	H	H	H	H	B	B	H	H	H	B	H	H	B	B	H	H	H	B	H	H	B	H	H	B	B	B	H	H	H	H	H	H	H	B	H	B	B	B	H	B	B	H	H
Marker1442967	LG2	<lmxll>	57.37	H	B	H	H	B	H	H	B	B	H	H	H	B	H	H	B	B	H	H	H	B	H	H	B	H	H	B	B	B	H	H	H	H	H	H	H	B	H	B	B	B	H	B	B	H	H
Marker1259421	LG2	<lmxll>	57.682	H	B	H	H	H	H	H	B	B	H	H	H	B	H	H	B	B	H	H	H	B	H	H	B	H	H	B	B	B	H	H	H	H	H	H	H	B	H	B	B	B	H	B	B	H	H
Marker1412908	LG2	<lmxll>	57.994	H	B	H	H	H	H	H	B	B	H	H	H	B	H	H	B	B	H	H	H	B	H	H	B	H	H	B	B	B	H	H	H	H	H	H	H	B	H	B	B	B	H	B	B	H	H
Marker1175083	LG2	<lmxll>	58.306	B	H	B	B	H	B	B	H	H	B	B	B	H	B	B	H	H	B	B	B	H	B	B	H	B	B	H	H	H	B	B	B	B	B	B	B	H	B	H	H	H	B	H	H	B	B
Marker1383471	LG2	<lmxll>	58.617	B	H	B	B	B	B	B	H	H	B	B	B	H	B	B	H	H	B	B	B	H	B	B	H	B	B	H	H	H	B	B	B	B	B	B	B	H	B	H	H	H	B	H	H	B	B
Marker1176435	LG2	<lmxll>	58.773	B	H	B	B	B	B	B	H	H	B	B	B	H	B	B	H	H	B	B	B	H	B	B	H	B	B	H	H	H	B	B	B	B	B	B	B	H	B	H	H	H	B	H	H	B	B
Marker1135953	LG2	<lmxll>	59.4	H	B	H	H	H	H	H	B	B	H	H	H	B	H	H	B	B	H	H	H	B	H	H	B	H	H	B	B	B	H	H	H	H	H	H	H	B	H	B	B	B	H	B	B	H	H
Marker1286484	LG2	<lmxll>	59.841	B	H	B	B	B	B	B	H	H	B	B	B	H	B	B	H	H	B	B	B	H	B	B	H	B	B	H	H	H	B	B	B	B	B	B	B	H	B	H	H	H	B	H	H	B	B
Marker1287510	LG2	<lmxll>	59.841	H	B	H	H	H	H	H	B	B	H	H	H	B	H	H	B	B	H	H	H	B	H	H	B	H	H	B	B	B	H	H	H	H	H	H	H	B	H	B	B	B	H	B	B	H	H
Marker1191841	LG2	<lmxll>	60.026	B	H	B	B	B	B	B	H	H	B	B	B	H	B	B	H	H	B	B	B	H	B	B	H	B	B	H	H	H	B	B	B	B	B	B	B	H	B	H	H	H	B	H	H	B	B
Marker1366984	LG2	<lmxll>	60.211	H	B	H	H	H	H	H	B	B	H	H	H	B	H	H	B	B	H	H	H	B	H	H	B	H	H	B	B	B	H	H	H	H	H	H	H	B	H	B	B	B	H	B	B	H	H
Marker1417629	LG2	<lmxll>	60.582	B	H	B	B	B	B	B	H	H	B	B	B	H	B	B	H	H	B	B	B	H	B	B	H	B	B	H	H	H	B	B	B	B	B	B	B	H	B	H	H	H	B	H	H	B	B
Marker1082317	LG2	<lmxll>	60.582	B	H	B	B	B	B	B	H	H	B	B	B	H	B	B	H	H	B	B	B	H	B	B	H	B	B	H	H	H	B	B	B	B	B	B	B	H	B	H	H	H	B	H	H	B	B
Marker1197191	LG2	<lmxll>	60.953	B	H	B	B	B	B	B	H	H	B	B	B	H	B	B	H	H	B	B	B	H	B	B	H	B	B	H	H	H	B	B	B	B	B	B	B	H	B	H	H	H	B	H	H	B	B
Marker1231937	LG2	<lmxll>	61.398	B	H	B	B	B	B	B	H	H	B	B	B	H	B	B	H	H	B	B	B	H	B	B	H	B	B	H	H	H	B	B	B	B	B	B	B	H	B	H	H	H	B	H	H	B	B
Marker1232207	LG2	<lmxll>	61.398	H	B	H	H	H	H	H	B	B	H	H	H	B	H	H	B	B	H	H	H	B	H	H	B	H	H	B	B	B	H	H	H	H	H	H	H	B	H	B	B	B	H	B	B	H	H
Marker1362805	LG2	<lmxll>	61.527	H	B	H	H	H	H	H	B	B	H	H	H	B	H	H	B	B	H	H	H	B	H	H	B	H	H	B	B	B	H	H	H	H	H	H	H	B	H	B	B	B	H	B	B	H	H
Marker1343743	LG2	<lmxll>	61.668	B	H	B	B	B	B	B	H	H	B	B	B	H	B	B	H	H	B	B	B	H	B	B	H	B	B	H	H	H	B	B	B	B	B	B	B	H	B	H	H	H	B	H	H	B	B
Marker1091195	LG2	<lmxll>	62.094	B	H	B	B	B	B	B	H	H	B	B	B	H	B	B	H	H	B	B	B	H	B	B	H	B	B	H	H	H	B	B	B	B	B	B	B	H	B	H	H	H	B	H	H	B	B
Marker1104632	LG2	<lmxll>	62.425	B	H	B	B	B	B	B	H	H	B	B	B	H	B	B	H	H	B	B	B	H	B	B	H	B	B	H	H	H	B	B	B	B	B	B	B	H	B	H	H	H	B	H	H	B	B
Marker1254807	LG2	<lmxll>	63.09	B	H	B	B	B	B	B	H	H	B	B	B	H	B	B	H	H	B	B	B	H	B	B	H	B	B	H	H	H	B	B	B	B	B	B	B	H	B	H	H	H	B	H	H	B	B
Marker1357821	LG2	<lmxll>	63.393	H	B	H	H	H	H	H	B	B	H	H	H	B	H	H	B	B	H	H	H	B	H	H	B	H	H	B	B	B	H	H	H	H	H	H	H	B	H	B	B	B	H	B	B	H	H
Marker1419580	LG2	<lmxll>	63.565	B	H	B	B	B	B	B	H	H	B	B	B	H	B	B	H	H	B	B	B	H	B	B	H	B	B	H	H	H	B	B	B	B	B	B	B	H	B	H	H	H	B	H	H	B	B
Marker1434893	LG2	<lmxll>	63.738	B	H	B	B	B	B	B	H	H	B	B	B	H	B	B	H	H	B	B	B	H	B	B	H	B	B	H	H	H	B	B	B	B	B	B	B	H	B	H	H	H	B	H	H	B	B
Marker1356342	LG2	<lmxll>	63.868	B	H	B	B	B	B	B	H	H	B	B	B	H	B	B	H	H	B	B	B	H	B	B	H	B	B	H	H	H	B	B	B	B	B	B	B	H	B	H	H	H	B	H	H	B	B
Marker1334586	LG2	<lmxll>	64.258	B	H	B	B	B	B	B	H	H	B	B	B	H	B	B	H	H	B	B	B	H	B	B	H	B	B	H	H	H	B	B	B	B	B	B	B	H	B	H	H	H	B	H	H	B	B
Marker1256965	LG2	<lmxll>	64.518	B	H	B	B	B	B	B	H	H	B	B	B	H	B	B	H	H	B	B	B	H	B	B	H	B	B	H	H	H	B	B	B	B	B	B	B	H	B	H	H	H	B	H	H	B	B
Marker1175553	LG2	<lmxll>	64.648	B	H	B	B	B	B	B	H	H	B	B	B	H	B	B	H	H	B	B	B	H	B	B	H	B	B	H	H	H	B	B	B	B	B	B	B	H	B	H	H	H	B	H	H	B	B
Marker1367087	LG2	<lmxll>	69.068	B	H	B	B	B	B	B	H	H	B	B	B	H	B	B	H	H	B	B	B	H	B	B	H	B	B	H	H	B	B	B	H	B	B	B	B	H	B	H	H	H	B	H	H	B	B
Marker1360116	LG2	<lmxll>	69.898	H	B	H	H	H	H	H	B	B	H	H	H	B	H	H	B	B	H	H	H	B	H	H	B	H	H	B	B	H	H	H	B	H	H	H	H	B	H	B	B	B	H	B	B	H	H
Marker1370178	LG2	<lmxll>	70.31	B	H	B	B	B	B	B	H	H	B	B	B	H	B	B	H	H	B	B	B	H	B	B	H	B	B	H	H	B	B	B	H	B	B	B	B	H	B	H	H	H	B	H	H	B	B
Marker1404236	LG2	<lmxll>	70.31	B	H	B	B	B	B	B	H	H	B	B	B	H	B	B	H	H	B	B	B	H	B	B	H	B	B	H	H	B	B	B	H	B	B	B	B	H	B	H	H	H	B	H	H	B	B
Marker1195156	LG2	<lmxll>	70.699	B	H	B	B	B	B	B	H	H	B	B	B	H	B	B	H	H	B	B	B	H	B	B	H	B	B	H	H	B	B	B	H	B	B	B	B	H	B	H	H	H	B	H	H	B	B
Marker1081710	LG2	<lmxll>	71.089	B	H	B	B	B	B	B	H	H	B	B	B	H	B	B	H	H	B	B	B	H	B	B	H	B	B	H	H	B	B	B	H	B	B	B	B	H	B	H	H	H	B	H	H	B	B
Marker1416985	LG2	<lmxll>	71.478	B	H	B	B	B	B	B	H	H	B	B	B	H	B	B	H	H	B	B	B	H	B	B	H	B	B	H	H	B	B	B	H	B	B	B	B	H	B	H	H	H	B	H	H	B	B
Marker1126917	LG2	<lmxll>	71.478	B	H	B	B	B	B	B	H	H	B	B	B	H	B	B	H	H	B	B	B	H	B	B	H	B	B	H	H	B	B	B	H	B	B	B	B	H	B	H	H	H	B	H	H	B	B
Marker1233122	LG2	<lmxll>	71.478	B	H	B	B	B	B	B	H	H	B	B	B	H	B	B	H	H	B	B	B	H	B	B	H	B	B	H	H	B	B	B	H	B	B	B	B	H	B	H	H	H	B	H	H	B	B
Marker1313739	LG2	<lmxll>	71.478	B	H	B	B	B	B	B	H	H	B	B	B	H	B	B	H	H	B	B	B	H	B	B	H	B	B	H	H	B	B	B	H	B	B	B	B	H	B	H	H	H	B	H	H	B	B
Marker1181355	LG2	<lmxll>	71.478	B	H	B	B	B	B	B	H	H	B	B	B	H	B	B	H	H	B	B	B	H	B	B	H	B	B	H	H	B	B	B	H	B	B	B	B	H	B	H	H	H	B	H	H	B	B
Marker1179490	LG2	<lmxll>	71.867	B	H	B	B	B	B	B	H	H	B	B	B	H	B	B	H	H	B	B	B	H	B	B	H	B	B	H	H	B	B	B	H	B	B	B	B	H	B	H	H	H	B	H	H	B	B
Marker1245789	LG2	<lmxll>	71.867	H	B	H	H	H	H	H	B	B	H	H	H	B	H	H	B	B	H	H	H	B	H	H	B	H	H	B	B	H	H	H	B	H	H	H	H	B	H	B	B	B	H	B	B	H	H
Marker1270252	LG2	<lmxll>	71.867	H	B	H	H	H	H	H	B	B	H	H	H	B	H	H	B	B	H	H	H	B	H	H	B	H	H	B	B	H	H	H	B	H	H	H	H	B	H	B	B	B	H	B	B	H	H
Marker1264553	LG2	<lmxll>	71.867	H	B	H	H	H	H	H	B	B	H	H	H	B	H	H	B	B	H	H	H	B	H	H	B	H	H	B	B	H	H	H	B	H	H	H	H	B	H	B	B	B	H	B	B	H	H
Marker1447433	LG2	<lmxll>	72.17	B	H	B	B	B	B	B	H	H	B	B	B	H	B	B	H	H	B	B	B	H	B	B	H	B	B	H	H	B	B	B	H	B	B	B	B	H	B	H	H	H	B	H	H	B	B
Marker1263882	LG2	<lmxll>	72.17	B	H	B	B	B	B	B	H	H	B	B	B	H	B	B	H	H	B	B	B	H	B	B	H	B	B	H	H	B	B	B	H	B	B	B	B	H	B	H	H	H	B	H	H	B	B
Marker1157460	LG2	<lmxll>	72.321	B	H	B	B	B	B	B	H	H	B	B	B	H	B	B	H	H	B	B	B	H	B	B	H	B	B	H	H	B	B	B	H	B	B	B	B	H	B	H	H	H	B	H	H	B	B
Marker1399142	LG2	<lmxll>	72.472	H	B	H	H	H	H	H	B	B	H	H	H	B	H	H	B	B	H	H	H	B	H	H	B	H	H	B	B	H	H	H	B	H	H	H	H	B	H	B	B	B	H	B	B	H	H
Marker1107268	LG2	<lmxll>	72.472	B	H	B	B	B	B	B	H	H	B	B	B	H	B	B	H	H	B	B	B	H	B	B	H	B	B	H	H	B	B	B	H	B	B	B	B	H	B	H	H	H	B	H	H	B	B
Marker1351621	LG2	<lmxll>	72.624	B	H	B	B	B	B	B	H	H	B	B	B	H	B	B	H	H	B	B	B	H	B	B	H	B	B	H	H	B	B	B	H	B	B	B	B	H	B	H	H	H	B	H	H	B	B
Marker1408311	LG2	<lmxll>	72.775	B	H	B	B	B	B	B	H	H	B	B	B	H	B	B	H	H	B	B	B	H	B	B	H	B	B	H	H	B	B	B	H	B	B	B	B	H	B	H	H	H	B	H	H	B	B
Marker1381637	LG2	<lmxll>	72.775	B	H	B	B	B	B	B	H	H	B	B	B	H	B	B	H	H	B	B	B	H	B	B	H	B	B	H	H	B	B	B	H	B	B	B	B	H	B	H	H	H	B	H	H	B	B
Marker1106960	LG2	<lmxll>	72.775	H	B	H	H	H	H	H	B	B	H	H	H	B	H	H	B	B	H	H	H	B	H	H	B	H	H	B	B	H	H	H	B	H	H	H	H	B	H	B	B	B	H	B	B	H	H
Marker1130096	LG2	<lmxll>	72.775	B	H	B	B	B	B	B	H	H	B	B	B	H	B	B	H	H	B	B	B	H	B	B	H	B	B	H	H	B	B	B	H	B	B	B	B	H	B	H	H	H	B	H	H	B	B
Marker1376171	LG2	<lmxll>	72.775	B	H	B	B	B	B	B	H	H	B	B	B	H	B	B	H	H	B	B	B	H	B	B	H	B	B	H	H	B	B	B	H	B	B	B	B	H	B	H	H	H	B	H	H	B	B
Marker1332314	LG2	<lmxll>	73.164	H	B	H	H	H	H	H	B	B	H	H	H	B	H	H	B	B	H	H	H	B	H	H	B	H	H	B	B	H	H	H	B	H	H	H	H	B	H	B	B	B	H	B	B	H	H
Marker1386881	LG2	<lmxll>	73.164	H	B	H	H	H	H	H	B	B	H	H	H	B	H	H	B	B	H	H	H	B	H	H	B	H	H	B	B	H	H	H	B	H	H	H	H	B	H	B	B	B	H	B	B	H	H
Marker1103974	LG2	<lmxll>	73.632	B	H	B	B	H	B	B	H	H	B	B	B	H	B	B	H	H	B	B	B	H	B	B	H	B	B	H	H	B	B	B	H	B	B	B	B	H	B	H	H	H	B	H	H	B	B
Marker1084368	LG2	<lmxll>	73.788	H	B	H	H	H	H	H	B	B	H	H	H	B	H	H	B	B	H	H	H	B	H	H	B	H	H	B	B	H	H	H	B	H	H	H	H	B	H	B	B	B	H	B	B	H	H
Marker1211052	LG2	<lmxll>	74.552	B	H	B	B	H	B	B	H	H	B	B	B	H	B	B	H	H	B	B	B	H	B	B	H	B	B	H	H	B	B	B	H	B	B	B	B	H	B	H	H	H	B	H	H	B	B
Marker1294094	LG2	<lmxll>	75.049	B	H	B	B	H	B	B	H	H	B	B	B	H	B	B	H	H	B	B	B	H	B	B	H	B	B	H	H	B	B	B	H	B	B	B	B	H	B	H	H	H	B	H	H	B	B
Marker1338272	LG2	<lmxll>	75.416	B	H	B	B	H	B	B	H	H	B	B	B	H	B	B	H	H	B	B	B	H	B	B	H	B	B	H	H	B	B	B	H	B	B	B	B	H	B	H	H	H	B	H	H	B	B
Marker1147582	LG2	<lmxll>	75.762	H	B	H	H	B	H	H	B	B	H	H	H	B	H	H	B	B	H	H	H	B	H	H	B	H	H	B	B	H	H	H	B	H	H	H	H	B	H	B	B	B	H	B	B	H	H
Marker1194319	LG2	<lmxll>	75.762	H	B	H	H	B	H	H	B	B	H	H	H	B	H	H	B	B	H	H	H	B	H	H	B	H	H	B	B	H	H	H	B	H	H	H	H	B	H	B	B	B	H	B	B	H	H
Marker1335816	LG2	<lmxll>	76.41	H	B	H	H	B	H	H	B	B	H	H	H	B	H	H	B	B	H	H	H	B	H	H	B	H	H	B	B	H	H	H	B	H	H	H	H	B	H	B	B	B	H	B	B	H	H
Marker1236913	LG2	<lmxll>	77.092	H	B	H	H	H	H	H	B	B	H	H	H	B	H	H	B	B	H	H	H	B	H	H	B	H	H	B	B	H	H	H	B	H	H	H	H	B	H	B	B	B	H	B	B	H	H
Marker1438537	LG2	<lmxll>	77.239	B	H	B	B	H	B	B	H	H	B	B	B	H	B	B	H	H	B	B	B	H	B	B	H	B	B	H	H	B	B	B	H	B	B	B	B	H	B	H	H	H	B	H	H	B	B
Marker1234976	LG2	<lmxll>	77.68	H	B	H	H	H	H	H	B	B	H	H	H	B	H	H	B	B	H	H	H	B	H	H	B	H	B	B	B	H	H	H	B	H	H	H	H	B	H	B	B	B	H	B	B	H	H
Marker1374416	LG2	<lmxll>	77.827	B	H	B	B	B	B	B	H	H	B	B	B	H	B	B	H	H	B	B	B	H	B	B	H	B	H	H	H	B	B	B	H	B	B	B	B	H	B	H	H	H	B	H	H	B	B
Marker1115272	LG2	<lmxll>	78.12	B	H	B	B	B	B	B	H	H	B	B	B	H	B	B	H	H	B	B	B	H	B	B	H	B	H	H	H	B	B	B	H	B	B	B	B	H	B	H	H	H	B	H	H	B	B
Marker1273867	LG2	<lmxll>	78.12	B	H	B	B	B	B	B	H	H	B	B	B	H	B	B	H	H	B	B	B	H	B	B	H	B	H	H	H	B	B	B	H	B	B	B	B	H	B	H	H	H	B	H	H	B	B
Marker1193974	LG2	<lmxll>	78.413	B	H	B	B	B	B	B	H	H	B	B	B	H	B	B	H	H	B	B	B	H	B	B	H	B	H	H	H	B	B	B	H	B	B	B	B	H	B	H	H	H	B	H	H	B	B
Marker1179720	LG2	<lmxll>	78.707	B	H	B	B	B	B	B	H	H	B	B	B	H	B	B	H	H	B	B	B	H	B	B	H	B	H	H	H	B	B	B	H	B	B	B	B	H	B	H	H	H	B	H	H	B	B
Marker1111550	LG2	<lmxll>	79	B	H	B	B	B	B	B	H	H	B	B	B	H	B	B	H	H	B	B	B	H	B	B	H	B	H	H	H	B	B	B	H	B	B	B	B	H	B	H	H	H	B	H	H	B	B
Marker1323784	LG2	<lmxll>	79.147	B	H	B	B	B	B	B	H	H	B	B	B	H	B	B	H	H	B	B	B	H	B	B	H	B	H	H	H	B	B	B	H	B	B	B	B	H	B	H	H	H	B	H	H	B	B
Marker1069666	LG2	<lmxll>	79.293	H	B	H	H	H	H	H	B	B	H	H	H	B	H	H	B	B	H	H	H	B	H	H	B	H	B	B	B	H	H	H	B	H	H	H	H	B	H	B	B	B	H	B	B	H	H
Marker1062270	LG2	<lmxll>	79.293	B	H	B	B	B	B	B	H	H	B	B	B	H	B	B	H	H	B	B	B	H	B	B	H	B	H	H	H	B	B	B	H	B	B	B	B	H	B	H	H	H	B	H	H	B	B
Marker1200491	LG2	<lmxll>	79.293	H	B	H	H	H	H	H	B	B	H	H	H	B	H	H	B	B	H	H	H	B	H	H	B	H	B	B	B	H	H	H	B	H	H	H	H	B	H	B	B	B	H	B	B	H	H
Marker1360836	LG2	<lmxll>	79.293	H	B	H	H	H	H	H	B	B	H	H	H	B	H	H	B	B	H	H	H	B	H	H	B	H	B	B	B	H	H	H	B	H	H	H	H	B	H	B	B	B	H	B	B	H	H
Marker1282455	LG2	<lmxll>	79.293	B	H	B	B	B	B	B	H	H	B	B	B	H	B	B	H	H	B	B	B	H	B	B	H	B	H	H	H	B	B	B	H	B	B	B	B	H	B	H	H	H	B	H	H	B	B
Marker1428431	LG2	<lmxll>	79.439	B	H	B	B	B	B	B	H	H	B	B	B	H	B	B	H	H	B	B	B	H	B	B	H	B	H	H	H	B	B	B	H	B	B	B	B	H	B	H	H	H	B	H	H	B	B
Marker1344089	LG2	<lmxll>	79.439	H	B	H	H	H	H	H	B	B	H	H	H	B	H	H	B	B	H	H	H	B	H	H	B	H	B	B	B	H	H	H	B	H	H	H	H	B	H	B	B	B	H	B	B	H	H
Marker1061093	LG2	<lmxll>	79.439	B	H	B	B	B	B	B	H	H	B	B	B	H	B	B	H	H	B	B	B	H	B	B	H	B	H	H	H	B	B	B	H	B	B	B	B	H	B	H	H	H	B	H	H	B	B
Marker1254139	LG2	<lmxll>	79.439	B	H	B	B	B	B	B	H	H	B	B	B	H	B	B	H	H	B	B	B	H	B	B	H	B	H	H	H	B	B	B	H	B	B	B	B	H	B	H	H	H	B	H	H	B	B
Marker1135823	LG2	<lmxll>	79.439	B	H	B	B	B	B	B	H	H	B	B	B	H	B	B	H	H	B	B	B	H	B	B	H	B	H	H	H	B	B	B	H	B	B	B	B	H	B	H	H	H	B	H	H	B	B
Marker1261058	LG2	<lmxll>	79.586	B	H	B	B	B	B	B	H	H	B	B	B	H	B	B	H	H	H	B	B	H	B	B	H	B	H	H	H	B	B	B	H	B	B	B	B	H	B	H	H	H	B	H	H	B	B
Marker1076118	LG2	<lmxll>	79.586	H	B	H	H	H	H	H	B	B	H	H	H	B	H	H	B	B	B	H	H	B	H	H	B	H	B	B	B	H	H	H	B	H	H	H	H	B	H	B	B	B	H	B	B	H	H
Marker1090743	LG2	<lmxll>	79.586	B	H	B	B	B	B	B	H	H	B	B	B	H	B	B	H	H	H	B	B	H	B	B	H	B	H	H	H	B	B	B	H	B	B	B	B	H	B	H	H	H	B	H	H	B	B
Marker1199565	LG2	<lmxll>	79.732	H	B	H	H	H	H	H	B	B	H	H	H	B	H	H	B	B	B	H	H	B	H	H	B	H	B	B	B	H	H	H	B	H	H	H	H	B	H	B	B	B	H	B	B	H	H
Marker1182712	LG2	<lmxll>	79.732	B	H	B	B	B	B	B	H	H	B	B	B	H	B	B	H	H	H	B	B	H	B	B	H	B	H	H	H	B	B	B	H	B	B	B	B	H	B	H	H	H	B	H	H	B	B
Marker1193937	LG2	<lmxll>	79.732	H	B	H	H	H	H	H	B	B	H	H	H	B	H	H	B	B	B	H	H	B	H	H	B	H	B	B	B	H	H	H	B	H	H	H	H	B	H	B	B	B	H	B	B	H	H
Marker1142735	LG2	<lmxll>	79.732	B	H	B	B	B	B	B	H	H	B	B	B	H	B	B	H	H	H	B	B	H	B	B	H	B	H	H	H	B	B	B	H	B	B	B	B	H	B	H	H	H	B	H	H	B	B
Marker1166478	LG2	<lmxll>	79.732	B	H	B	B	B	B	B	H	H	B	B	B	H	B	B	H	H	H	B	B	H	B	B	H	B	H	H	H	B	B	B	H	B	B	B	B	H	B	H	H	H	B	H	H	B	B
Marker1313453	LG2	<lmxll>	79.732	B	H	B	B	B	B	B	H	H	B	B	B	H	B	B	H	H	H	B	B	H	B	B	H	B	H	H	H	B	B	B	H	B	B	B	B	H	B	H	H	H	B	H	H	B	B
Marker1387144	LG2	<lmxll>	79.732	B	H	B	B	B	B	B	H	H	B	B	B	H	B	B	H	H	H	B	B	H	B	B	H	B	H	H	H	B	B	B	H	B	B	B	B	H	B	H	H	H	B	H	H	B	B
Marker1104001	LG2	<lmxll>	79.732	H	B	H	H	H	H	H	B	B	H	H	H	B	H	H	B	B	B	H	H	B	H	H	B	H	B	B	B	H	H	H	B	H	H	H	H	B	H	B	B	B	H	B	B	H	H
Marker1114400	LG2	<lmxll>	79.878	B	H	B	B	B	B	B	H	H	B	B	B	H	B	B	H	H	H	B	B	H	B	B	H	B	H	H	H	B	B	B	H	B	B	B	B	H	B	H	H	H	B	H	H	B	B
Marker1434907	LG2	<lmxll>	80.025	H	B	H	H	H	H	H	B	B	H	H	H	B	H	H	B	B	B	H	H	B	H	H	B	H	B	B	B	H	H	H	B	H	H	H	H	B	H	B	B	B	H	B	B	H	H
Marker1088249	LG2	<lmxll>	80.025	B	H	B	B	B	B	B	H	H	B	B	B	H	B	B	H	H	H	B	B	H	B	B	H	B	H	H	H	B	B	B	H	B	B	B	B	H	B	H	H	H	B	H	H	B	B
Marker1277407	LG2	<lmxll>	80.025	B	H	B	B	B	B	B	H	H	B	B	B	H	B	B	H	H	H	B	B	H	B	B	H	B	H	H	H	B	B	B	H	B	B	B	B	H	B	H	H	H	B	H	H	B	B
Marker1449809	LG2	<lmxll>	80.025	H	B	H	H	H	H	H	B	B	H	H	H	B	H	H	B	B	B	H	H	B	H	H	B	H	B	B	B	H	H	H	B	H	H	H	H	B	H	B	B	B	H	B	B	H	H
Marker1387269	LG2	<lmxll>	80.025	B	H	B	B	B	B	B	H	H	B	B	B	H	B	B	H	H	H	B	B	H	B	B	H	B	H	H	H	B	B	B	H	B	B	B	B	H	B	H	H	H	B	H	H	B	B
Marker1296493	LG2	<lmxll>	80.318	B	H	B	B	H	B	B	H	H	B	B	B	H	B	B	H	H	H	B	B	H	B	B	H	B	H	H	H	B	B	B	H	B	B	B	B	H	B	H	H	H	B	H	H	B	B
Marker1417476	LG2	<lmxll>	80.612	H	B	H	H	H	H	H	B	B	H	H	H	B	H	H	B	B	B	H	H	B	H	H	B	H	B	B	B	H	H	H	B	H	H	H	H	B	H	B	B	B	H	B	B	H	H
Marker1386208	LG2	<lmxll>	80.612	H	B	H	H	H	H	H	B	B	H	H	H	B	H	H	B	B	B	H	H	B	H	H	B	H	B	B	B	H	H	H	B	H	H	H	H	B	H	B	B	B	H	B	B	H	H
Marker1071777	LG2	<lmxll>	80.758	H	B	H	H	H	H	H	B	B	H	H	H	B	H	H	B	B	B	H	H	B	H	H	B	H	B	B	B	H	H	H	B	H	H	H	H	B	H	B	B	B	H	B	B	H	H
Marker1091546	LG2	<lmxll>	81.052	B	H	B	B	H	B	B	H	H	B	B	B	H	B	B	H	H	H	B	B	H	B	B	H	B	H	H	H	B	B	B	H	B	B	B	B	H	B	H	H	H	B	H	H	B	B
Marker1293832	LG2	<lmxll>	81.198	B	H	B	B	H	B	B	H	H	B	B	B	H	B	B	H	H	H	B	B	H	B	B	H	B	H	H	H	B	B	B	H	B	B	B	B	H	B	H	H	H	B	H	H	B	B
Marker1212217	LG2	<lmxll>	81.344	B	H	B	B	H	B	B	H	H	B	B	B	H	B	B	H	H	H	B	B	H	B	B	H	B	H	H	H	B	B	B	H	B	B	B	B	H	B	H	H	H	B	H	H	B	B
Marker1161882	LG2	<lmxll>	81.344	B	H	B	B	H	B	B	H	H	B	B	B	H	B	B	H	H	H	B	B	H	B	B	H	B	H	H	H	B	B	B	H	B	B	B	B	H	B	H	H	H	B	H	H	B	B
Marker1168275	LG2	<lmxll>	82.255	H	B	H	H	B	H	H	B	B	H	H	H	B	H	H	B	B	B	H	B	B	H	H	B	H	B	B	B	H	H	H	B	H	H	H	H	B	H	B	B	B	H	B	B	H	H
Marker1180336	LG2	<lmxll>	82.255	H	B	H	H	B	H	H	B	B	H	H	H	B	H	H	B	B	B	H	B	B	H	H	B	H	B	B	B	H	H	H	B	H	H	H	H	B	H	B	B	B	H	B	B	H	H
Marker1445442	LG2	<lmxll>	82.549	H	B	H	H	B	H	H	B	B	H	H	H	B	H	H	B	B	B	H	B	B	H	H	B	H	B	B	B	H	H	H	B	H	H	H	H	B	H	B	B	B	H	B	B	H	H
Marker1415722	LG2	<lmxll>	83.291	H	B	H	H	B	H	H	B	B	H	H	H	B	H	H	B	B	B	H	B	B	H	H	B	H	B	B	B	H	H	H	B	H	H	H	H	B	H	B	B	B	H	B	B	H	H
Marker1365510	LG2	<lmxll>	83.733	H	B	H	H	B	H	H	B	B	H	H	H	B	H	H	B	B	B	H	B	B	H	H	B	H	B	B	B	H	H	H	B	H	H	H	H	B	H	B	B	B	H	B	B	H	H
Marker1166745	LG2	<lmxll>	84.028	H	B	H	H	B	H	H	B	B	H	H	H	B	H	H	B	B	B	H	B	B	H	H	B	H	B	B	B	H	H	H	B	H	H	H	H	B	H	B	B	B	H	B	B	H	H
Marker1430168	LG2	<lmxll>	84.174	H	B	H	H	B	H	H	B	B	H	H	H	B	H	H	B	B	B	H	B	B	H	H	B	H	B	B	B	H	H	H	B	H	H	H	H	B	H	B	B	B	H	B	B	H	H
Marker1276687	LG2	<lmxll>	84.321	H	B	H	H	B	H	H	B	B	H	H	H	B	H	H	B	B	B	H	B	B	H	H	B	H	B	B	B	H	H	H	B	H	H	H	H	B	H	B	B	B	H	B	B	H	H
Marker1403865	LG2	<lmxll>	84.468	H	B	H	H	B	H	H	B	B	H	H	H	B	H	H	B	B	B	H	B	B	H	H	B	H	B	B	B	H	H	H	B	H	H	H	H	B	H	B	B	B	H	B	B	H	H
Marker1400205	LG2	<lmxll>	85.019	H	B	H	H	B	H	H	B	B	H	H	H	B	H	H	B	B	B	H	B	B	H	H	B	H	B	B	B	H	H	B	B	H	H	H	H	B	H	B	B	B	H	B	B	H	H
Marker1354260	LG2	<lmxll>	85.019	B	H	B	B	H	B	B	H	H	B	B	B	H	B	B	H	H	H	B	H	H	B	B	H	B	H	H	H	B	B	H	H	B	B	B	B	H	B	H	H	H	B	H	H	B	B
Marker1110509	LG2	<lmxll>	85.181	B	H	B	B	H	B	B	H	H	B	B	B	H	B	B	H	H	H	B	H	H	B	B	H	B	H	H	H	B	B	H	H	B	B	B	B	H	B	H	H	H	B	H	H	B	B
Marker1101832	LG2	<lmxll>	85.343	B	H	B	B	H	B	B	H	H	B	B	B	H	B	B	H	H	H	B	H	H	B	B	H	B	H	H	H	B	B	H	H	B	B	B	B	H	B	H	H	H	B	H	H	B	B
Marker1356811	LG2	<lmxll>	85.505	B	H	B	B	H	B	B	H	H	B	B	B	H	B	B	H	H	H	B	H	H	B	B	H	B	H	H	H	B	B	H	H	B	B	B	B	H	B	H	H	H	B	H	H	B	B
Marker1134686	LG2	<lmxll>	85.829	H	B	H	H	B	H	H	B	B	H	H	H	B	H	H	B	B	B	H	B	B	H	H	B	H	B	B	B	H	H	B	B	H	H	H	H	B	H	B	B	B	H	B	B	H	H
Marker1306658	LG2	<lmxll>	85.991	B	H	B	B	H	B	B	H	H	B	B	B	H	B	B	H	H	H	B	H	H	B	B	H	B	H	H	H	B	B	H	H	B	B	B	B	H	B	H	H	H	B	H	H	B	B
Marker1217766	LG2	<lmxll>	85.991	H	B	H	H	B	H	H	B	B	H	H	H	B	H	H	B	B	B	H	B	B	H	H	B	H	B	B	B	H	H	B	B	H	H	H	H	B	H	B	B	B	H	B	B	H	H
Marker1321562	LG2	<lmxll>	85.991	H	B	H	H	B	H	H	B	B	H	H	H	B	H	H	B	B	B	H	B	B	H	H	B	H	B	B	B	H	H	B	B	H	H	H	H	B	H	B	B	B	H	B	B	H	H
Marker1425012	LG2	<lmxll>	85.991	H	B	H	H	B	H	H	B	B	H	H	H	B	H	H	B	B	B	H	B	B	H	H	B	H	B	B	B	H	H	B	B	H	H	H	H	B	H	B	B	B	H	B	B	H	H
Marker1156106	LG2	<lmxll>	85.991	B	H	B	B	H	B	B	H	H	B	B	B	H	B	B	H	H	H	B	H	H	B	B	H	B	H	H	H	B	B	H	H	B	B	B	B	H	B	H	H	H	B	H	H	B	B
Marker1159213	LG2	<lmxll>	86.413	H	B	H	H	B	H	H	B	B	H	H	H	B	H	H	B	B	B	H	B	B	H	H	B	H	B	B	B	H	H	B	B	H	H	H	H	B	H	B	B	B	H	B	B	H	H
Marker1103178	LG2	<lmxll>	86.672	H	B	H	H	B	H	H	B	B	H	H	H	B	H	H	B	B	B	H	B	B	H	H	B	H	B	B	B	H	H	B	B	H	H	H	H	B	H	B	B	B	H	B	B	H	H
Marker1220640	LG2	<lmxll>	86.672	H	B	H	H	B	H	H	B	B	H	H	H	B	H	H	B	B	B	H	B	B	H	H	B	H	B	B	B	H	H	B	B	H	H	H	H	B	H	B	B	B	H	B	B	H	H
Marker1212628	LG2	<lmxll>	86.672	B	H	B	B	H	B	B	H	H	B	B	B	H	B	B	H	H	H	B	H	H	B	B	H	B	H	H	H	B	B	H	H	B	B	B	B	H	B	H	H	H	B	H	H	B	B
Marker1118753	LG2	<lmxll>	86.672	H	B	H	H	B	H	H	B	B	H	H	H	B	H	H	B	B	B	H	B	B	H	H	B	H	B	B	B	H	H	B	B	H	H	H	H	B	H	B	B	B	H	B	B	H	H
Marker1114814	LG2	<lmxll>	87.629	B	H	B	B	H	B	B	H	H	B	B	B	H	B	B	H	H	H	B	H	H	B	B	H	B	H	H	H	B	B	H	H	B	B	B	B	H	B	H	H	H	B	H	H	B	B
Marker1065816	LG2	<lmxll>	87.629	B	H	B	B	H	B	B	H	H	B	B	B	H	B	B	H	H	H	B	H	H	B	B	H	B	H	H	H	B	B	H	H	B	B	B	B	H	B	H	H	H	B	H	H	B	B
Marker1288740	LG2	<lmxll>	87.629	B	H	B	B	H	B	B	H	H	B	B	B	H	B	B	H	H	H	B	H	H	B	B	H	B	H	H	H	B	B	H	H	B	B	B	B	H	B	H	H	H	B	H	H	B	B
Marker1092186	LG2	<lmxll>	87.629	H	B	H	H	B	H	H	B	B	H	H	H	B	H	H	B	B	B	H	B	B	H	H	B	H	B	B	B	H	H	B	B	H	H	H	H	B	H	B	B	B	H	B	B	H	H
Marker1136225	LG2	<lmxll>	87.629	H	B	H	H	B	H	H	B	B	H	H	H	B	H	H	B	B	B	H	B	B	H	H	B	H	B	B	B	H	H	B	B	H	H	H	H	B	H	B	B	B	H	B	B	H	H
Marker1156438	LG2	<lmxll>	87.629	H	B	H	H	B	H	H	B	B	H	H	H	B	H	H	B	B	B	H	B	B	H	H	B	H	B	B	B	H	H	B	B	H	H	H	H	B	H	B	B	B	H	B	B	H	H
Marker1107590	LG2	<lmxll>	87.92	H	B	H	H	B	H	H	B	B	H	H	H	B	H	H	B	B	B	H	B	B	H	H	B	H	B	B	B	H	H	B	B	H	H	H	H	B	H	B	B	B	H	B	B	H	H
Marker1338319	LG2	<lmxll>	88.065	H	B	H	H	B	H	H	B	B	H	H	H	B	H	H	B	B	B	H	B	B	H	H	B	H	B	B	B	H	H	B	B	H	H	H	H	B	H	B	B	B	H	B	B	H	H
Marker1068195	LG2	<lmxll>	88.21	B	H	B	B	H	B	B	H	H	B	B	B	H	B	B	H	H	H	B	H	H	B	B	H	B	H	H	H	B	B	H	H	B	B	B	B	H	B	H	H	H	B	H	H	B	B
Marker1272521	LG2	<lmxll>	88.355	B	H	B	B	H	B	B	H	H	B	B	B	H	B	B	H	H	H	B	H	H	B	B	H	B	H	H	H	B	B	H	H	B	B	B	B	H	B	H	H	H	B	H	H	B	B
Marker1271779	LG2	<lmxll>	88.646	B	H	B	B	H	B	B	H	H	B	B	B	H	B	B	H	H	H	B	H	H	B	B	H	B	H	H	H	B	B	H	H	B	B	B	B	H	B	H	H	H	B	H	H	B	B
Marker1395996	LG2	<lmxll>	89.231	B	H	B	B	H	B	B	H	H	B	B	B	H	B	B	H	H	H	B	H	H	B	B	H	B	H	H	H	B	B	H	H	B	B	B	B	H	B	H	H	H	B	H	H	B	B
Marker1238995	LG2	<lmxll>	89.376	B	H	B	B	H	B	B	H	H	B	B	B	H	B	B	H	H	H	B	H	H	B	B	H	B	H	H	H	B	B	H	H	B	B	B	B	H	B	H	H	H	B	H	H	B	B
Marker1291664	LG2	<lmxll>	89.667	H	B	H	H	B	H	H	B	B	H	H	H	B	H	H	B	B	B	H	B	B	H	H	B	H	B	B	B	H	H	B	B	H	H	H	H	B	H	B	B	B	H	B	B	H	H
Marker1207949	LG2	<lmxll>	90.105	B	H	B	B	H	B	B	H	H	B	B	B	H	B	B	H	H	H	B	H	H	B	B	H	B	H	H	H	B	B	H	H	B	B	B	B	H	B	H	H	H	B	H	H	B	B
Marker1333051	LG2	<lmxll>	90.396	H	B	H	H	B	H	H	B	B	H	H	H	B	H	H	B	B	B	H	B	B	H	H	B	H	B	B	B	H	H	B	B	H	H	H	H	B	H	B	B	B	H	B	B	H	H
Marker1100069	LG2	<lmxll>	90.687	B	H	B	B	H	B	B	H	H	B	B	B	H	B	B	H	H	H	B	H	H	B	B	H	B	H	H	H	B	B	H	H	B	B	B	B	H	B	H	H	H	B	H	H	B	B
Marker1175959	LG2	<lmxll>	90.832	H	B	H	H	B	H	H	B	B	H	H	H	B	H	H	B	B	B	H	B	B	H	H	B	H	B	B	B	H	H	B	B	H	H	H	H	B	H	B	B	B	H	B	B	H	H
Marker1153571	LG2	<lmxll>	90.962	H	B	H	H	B	H	H	B	B	H	H	H	B	H	H	B	B	B	H	B	B	H	H	B	H	B	B	B	H	H	B	B	H	H	H	H	B	H	B	B	B	H	B	B	H	H
Marker1403966	LG2	<lmxll>	91.091	H	B	H	H	B	H	H	B	B	H	H	H	B	H	H	B	B	B	H	B	B	H	H	B	H	B	B	B	H	H	B	B	H	H	H	H	B	H	B	B	B	H	B	B	H	H
Marker1303596	LG2	<lmxll>	91.091	H	B	H	H	B	H	H	B	B	H	H	H	B	H	H	B	B	B	H	B	B	H	H	B	H	B	B	B	H	H	B	B	H	H	H	H	B	H	B	B	B	H	B	B	H	H
Marker1213241	LG2	<lmxll>	91.221	H	B	H	H	B	H	H	B	B	H	H	H	B	H	H	B	B	B	H	B	B	H	H	B	H	B	B	B	H	H	B	B	H	H	H	H	B	H	B	B	B	H	B	B	H	H
Marker1434778	LG2	<lmxll>	91.221	H	B	H	H	B	H	H	B	B	H	H	H	B	H	H	B	B	B	H	B	B	H	H	B	H	B	B	B	H	H	B	B	H	H	H	H	B	H	B	B	B	H	B	B	H	H
Marker1209857	LG2	<lmxll>	91.221	H	B	H	H	B	H	H	B	B	H	H	H	B	H	H	B	B	B	H	B	B	H	H	B	H	B	B	B	H	H	B	B	H	H	H	H	B	H	B	B	B	H	B	B	H	H
Marker1285303	LG2	<lmxll>	91.35	H	B	H	H	B	H	H	B	B	H	H	H	B	H	H	B	B	B	H	B	B	H	H	B	H	B	B	B	H	H	B	B	H	H	H	H	B	H	B	B	B	H	B	B	H	H
Marker1384635	LG2	<lmxll>	91.35	B	H	B	B	H	B	B	H	H	B	B	B	H	B	B	H	H	H	B	H	H	B	B	H	B	H	H	H	B	B	H	H	B	B	B	B	H	B	H	H	H	B	H	H	B	B
Marker1123335	LG2	<lmxll>	91.35	H	B	H	H	B	H	H	B	B	H	H	H	B	H	H	B	B	B	H	B	B	H	H	B	H	B	B	B	H	H	B	B	H	H	H	H	B	H	B	B	B	H	B	B	H	H
Marker1100778	LG2	<lmxll>	91.35	H	B	H	H	B	H	H	B	B	H	H	H	B	H	H	B	B	B	H	B	B	H	H	B	H	B	B	B	H	H	B	B	H	H	H	H	B	H	B	B	B	H	B	B	H	H
Marker1273918	LG2	<lmxll>	91.35	H	B	H	H	B	H	H	B	B	H	H	H	B	H	H	B	B	B	H	B	B	H	H	B	H	B	B	B	H	H	B	B	H	H	H	H	B	H	B	B	B	H	B	B	H	H
Marker1399802	LG2	<lmxll>	91.35	H	B	H	H	B	H	H	B	B	H	H	H	B	H	H	B	B	B	H	B	B	H	H	B	H	B	B	B	H	H	B	B	H	H	H	H	B	H	B	B	B	H	B	B	H	H
Marker1293539	LG2	<lmxll>	91.35	B	H	B	B	H	B	B	H	H	B	B	B	H	B	B	H	H	H	B	H	H	B	B	H	B	H	H	H	B	B	H	H	B	B	B	B	H	B	H	H	H	B	H	H	B	B
Marker1331165	LG2	<lmxll>	91.35	B	H	B	B	H	B	B	H	H	B	B	B	H	B	B	H	H	H	B	H	H	B	B	H	B	H	H	H	B	B	H	H	B	B	B	B	H	B	H	H	H	B	H	H	B	B
Marker1381541	LG2	<lmxll>	91.48	B	H	B	B	H	B	B	H	H	B	B	B	H	B	B	H	H	H	B	H	H	B	B	H	B	H	H	H	B	B	H	H	B	B	B	B	H	B	H	H	H	B	H	H	B	B
Marker1156598	LG2	<lmxll>	91.739	H	B	H	H	B	H	H	B	B	H	H	H	B	H	H	B	B	B	H	B	B	H	H	B	H	B	B	B	H	H	B	B	H	H	H	H	B	H	B	B	B	H	B	B	H	H
Marker1330520	LG2	<lmxll>	91.869	H	B	H	H	H	H	H	B	B	H	H	H	B	H	H	B	B	B	H	B	B	H	H	B	H	B	B	B	H	H	B	B	H	H	H	H	B	H	B	B	B	H	B	B	H	H
Marker1401546	LG2	<lmxll>	92.388	H	B	H	H	H	H	H	B	B	H	H	H	B	H	H	B	B	B	H	B	B	H	H	B	H	B	B	B	H	H	B	B	H	H	H	H	B	H	B	B	B	H	B	B	H	H
Marker1324488	LG2	<lmxll>	92.518	B	H	B	B	B	B	B	H	H	B	B	B	H	B	B	H	H	H	B	H	H	B	B	H	B	H	H	H	B	B	H	H	B	B	B	B	H	B	H	H	H	B	H	H	B	B
Marker1290670	LG2	<lmxll>	92.648	B	H	B	B	B	B	B	H	H	B	B	B	H	B	B	H	H	H	B	H	H	B	B	H	B	H	H	H	B	B	H	H	B	B	B	B	H	B	H	H	H	B	H	H	B	B
Marker1418271	LG2	<lmxll>	92.648	B	H	B	B	B	B	B	H	H	B	B	B	H	B	B	H	H	H	B	H	H	B	B	H	B	H	H	H	B	B	H	H	B	B	B	B	H	B	H	H	H	B	H	H	B	B
Marker1335433	LG2	<lmxll>	92.777	H	B	H	H	H	H	H	B	B	H	H	H	B	H	H	B	B	B	H	B	B	H	H	B	H	B	B	B	H	H	B	B	H	H	H	H	B	H	B	B	B	H	B	B	H	H
Marker1210899	LG2	<lmxll>	92.907	B	H	B	B	B	B	B	H	H	B	B	B	H	B	B	H	H	H	B	H	H	B	B	H	B	H	H	H	B	B	H	H	B	B	B	B	H	B	H	H	H	B	H	H	B	B
Marker1131261	LG2	<lmxll>	93.036	B	H	B	B	B	B	B	H	H	B	B	B	H	B	B	H	H	H	B	H	H	B	B	H	B	H	H	H	B	B	H	H	B	B	B	B	H	B	H	H	H	B	H	H	B	B
Marker1248193	LG2	<lmxll>	93.691	B	H	B	B	H	B	B	H	H	B	B	B	H	B	B	H	H	H	B	H	H	B	B	H	B	H	H	H	B	B	H	H	B	B	B	B	H	B	H	H	H	B	H	H	B	B
Marker1224269	LG2	<lmxll>	94.081	H	B	H	H	H	H	H	B	B	H	H	H	B	H	H	B	B	B	H	B	B	H	H	B	H	B	B	B	H	H	B	B	H	H	H	H	B	H	B	B	B	H	B	B	H	H
Marker1428016	LG2	<lmxll>	94.211	H	B	H	H	H	H	H	B	B	H	H	H	B	H	H	B	B	B	H	B	B	H	H	B	H	B	B	B	H	H	B	B	H	H	H	H	B	H	B	B	B	H	B	B	H	H
Marker1204758	LG2	<lmxll>	94.471	H	B	H	H	H	H	H	B	B	H	H	H	B	H	H	B	B	B	H	B	B	H	H	B	H	B	B	B	H	H	B	B	H	H	H	H	B	H	B	B	B	H	B	B	H	H
Marker1204497	LG2	<lmxll>	94.993	B	H	B	B	H	B	B	H	H	B	B	B	H	B	B	H	H	H	B	H	H	B	B	H	B	H	H	H	B	B	H	H	B	B	B	B	H	B	H	H	H	B	H	H	B	B
Marker1431467	LG2	<lmxll>	95.122	B	H	B	B	H	B	B	H	H	B	B	B	H	B	B	H	H	H	B	H	H	B	B	H	B	H	H	H	B	B	H	H	B	B	B	B	H	B	H	H	H	B	H	H	B	B
Marker1177573	LG2	<lmxll>	95.122	B	H	B	B	H	B	B	H	H	B	B	B	H	B	B	H	H	H	B	H	H	B	B	H	B	H	H	H	B	B	H	H	B	B	B	B	H	B	H	H	H	B	H	H	B	B
Marker1232316	LG2	<lmxll>	95.122	B	H	B	B	H	B	B	H	H	B	B	B	H	B	B	H	H	H	B	H	H	B	B	H	B	H	H	H	B	B	H	H	B	B	B	B	H	B	H	H	H	B	H	H	B	B
Marker1296866	LG2	<lmxll>	95.382	H	B	H	H	B	H	H	B	B	H	H	H	B	H	H	B	B	B	H	B	B	H	H	B	H	B	B	B	H	H	B	B	H	H	H	H	B	H	B	B	B	H	B	B	H	H
Marker1155886	LG2	<lmxll>	95.642	H	B	H	H	B	H	H	B	B	H	H	H	B	H	H	B	B	B	H	B	B	H	H	B	H	B	B	B	H	H	B	B	H	H	H	H	B	H	B	B	B	H	B	B	H	H
Marker1285064	LG2	<lmxll>	95.902	H	B	H	H	B	H	H	B	B	H	H	H	B	H	H	B	B	B	H	B	B	H	H	B	H	B	B	B	H	H	B	B	H	H	H	H	B	H	B	B	B	H	B	B	H	H
Marker1193205	LG2	<lmxll>	96.161	H	B	H	H	B	H	H	B	B	H	H	H	B	H	H	B	B	B	H	B	B	H	H	B	H	B	B	B	H	H	B	B	H	H	H	H	B	H	B	B	B	H	B	B	H	H
Marker1185114	LG2	<lmxll>	97.46	H	B	H	H	B	H	H	B	B	H	H	H	B	H	H	B	B	B	H	B	B	H	H	B	H	B	B	B	H	H	B	B	H	H	H	H	B	H	B	B	B	H	B	B	H	H
Marker1153760	LG2	<lmxll>	97.46	B	H	B	B	H	B	B	H	H	B	B	B	H	B	B	H	H	H	B	H	H	B	B	H	B	H	H	H	B	B	H	H	B	B	B	B	H	B	H	H	H	B	H	H	B	B
Marker1177523	LG2	<lmxll>	97.719	B	H	B	B	H	B	B	H	H	B	B	B	H	B	B	H	H	H	B	H	H	B	B	H	B	H	H	H	B	B	H	H	B	B	B	B	H	B	H	H	H	B	H	H	B	B
Marker1312699	LG2	<lmxll>	97.719	B	H	B	B	H	B	B	H	H	B	B	B	H	B	B	H	H	H	B	H	H	B	B	H	B	H	H	H	B	B	H	H	B	B	B	B	H	B	H	H	H	B	H	H	B	B
Marker1137760	LG2	<lmxll>	97.719	B	H	B	B	H	B	B	H	H	B	B	B	H	B	B	H	H	H	B	H	H	B	B	H	B	H	H	H	B	B	H	H	B	B	B	B	H	B	H	H	H	B	H	H	B	B
Marker1224693	LG2	<lmxll>	97.887	H	B	H	H	B	H	H	B	B	H	H	H	B	H	H	B	B	B	H	B	B	H	H	B	H	B	B	B	H	H	B	B	H	H	H	H	B	H	B	B	B	H	B	B	H	H
Marker1341269	LG2	<lmxll>	97.887	H	B	H	H	B	H	H	B	B	H	H	H	B	H	H	B	B	B	H	B	B	H	H	B	H	B	B	B	H	H	B	B	H	H	H	H	B	H	B	B	B	H	B	B	H	H
Marker1127528	LG2	<lmxll>	98.056	H	B	H	H	B	H	H	B	B	H	H	H	B	H	H	B	B	B	H	B	B	H	H	B	H	B	B	B	H	H	B	B	H	H	H	H	B	H	B	B	B	H	B	B	H	H
Marker1318422	LG2	<lmxll>	98.056	H	B	H	H	B	H	H	B	B	H	H	H	B	H	H	B	B	B	H	B	B	H	H	B	H	B	B	B	H	H	B	B	H	H	H	H	B	H	B	B	B	H	B	B	H	H
Marker1084387	LG2	<lmxll>	98.224	B	H	B	B	H	B	B	H	H	B	B	B	H	B	B	H	H	H	B	H	H	B	B	H	B	H	H	H	B	B	H	H	B	B	B	B	H	B	H	H	H	B	H	H	B	B
Marker1064146	LG2	<lmxll>	98.393	B	H	B	B	H	B	B	H	H	B	B	B	H	B	B	H	H	H	B	H	H	B	B	H	B	H	H	H	B	B	H	H	B	B	B	B	H	B	H	H	H	B	H	H	B	B
Marker1136109	LG2	<lmxll>	98.561	B	H	B	B	H	B	B	H	H	B	B	B	H	B	B	H	H	H	B	H	H	B	B	H	B	H	H	H	B	B	H	H	B	B	B	B	H	B	H	H	H	B	H	H	B	B
Marker1338647	LG2	<lmxll>	98.899	B	H	B	B	H	B	B	H	B	B	B	B	H	B	B	H	H	H	B	H	H	B	B	H	B	H	H	H	B	B	H	H	B	B	B	B	H	B	H	H	H	B	H	H	B	B
Marker1272944	LG2	<lmxll>	99.406	H	B	H	H	B	H	H	B	H	H	H	H	B	H	H	B	B	B	H	B	B	H	H	B	H	B	B	B	H	H	B	B	H	H	H	H	B	H	B	B	B	H	B	B	H	H
Marker1249373	LG2	<lmxll>	100.057	H	B	H	H	B	H	H	B	H	H	H	H	B	H	H	B	B	B	H	B	B	H	H	B	H	B	B	B	H	H	B	B	H	H	H	H	B	H	B	B	B	H	B	B	H	H
Marker1230552	LG2	<lmxll>	100.381	H	B	H	H	B	H	H	B	H	H	H	H	B	H	H	B	B	B	H	B	B	H	H	B	H	B	B	B	H	H	B	B	H	H	H	H	B	H	B	B	B	H	B	B	H	H
Marker1106671	LG2	<lmxll>	100.77	H	B	H	H	B	H	H	B	H	H	H	H	B	H	H	B	B	B	H	B	B	H	H	B	H	B	B	B	H	H	B	B	H	H	H	H	B	H	B	B	B	H	B	B	H	H
Marker1094850	LG2	<lmxll>	101.484	B	H	B	B	H	B	B	H	B	B	B	B	H	B	B	H	H	H	B	H	H	B	B	H	B	H	H	H	B	B	H	H	B	B	B	B	H	B	H	H	H	B	H	H	B	B
Marker1275569	LG2	<lmxll>	102.162	H	B	H	H	H	H	H	B	H	H	H	H	B	H	H	B	B	B	H	B	B	H	H	B	H	B	B	B	H	H	B	B	H	H	H	H	B	H	H	B	B	H	B	B	H	H
Marker1317089	LG2	<lmxll>	104.119	B	H	B	B	H	B	B	H	B	B	B	B	H	B	B	H	B	H	B	H	H	B	B	H	B	H	H	B	B	B	H	H	B	B	B	B	H	B	B	H	H	B	H	H	B	B
Marker1349006	LG2	<lmxll>	106.076	H	B	H	H	H	H	H	B	H	B	H	H	B	H	H	B	H	B	H	B	B	H	H	B	H	B	B	H	H	H	B	B	H	H	H	H	B	H	H	B	B	H	B	B	H	H
Marker1266936	LG2	<lmxll>	106.27	B	H	B	B	B	B	B	H	B	H	B	B	H	B	B	H	B	H	B	H	H	B	B	H	B	H	H	B	B	B	H	H	B	B	B	B	H	B	B	H	H	B	H	H	B	B
Marker1227192	LG2	<lmxll>	107.034	B	H	B	B	H	B	B	H	B	H	B	B	H	B	B	H	B	H	B	H	H	B	B	H	B	H	H	B	B	B	H	H	B	B	B	B	H	B	B	H	H	B	H	H	B	B
Marker1320059	LG2	<lmxll>	107.034	B	H	B	B	H	B	B	H	B	H	B	B	H	B	B	H	B	H	B	H	H	B	B	H	B	H	H	B	B	B	H	H	B	B	B	B	H	B	B	H	H	B	H	H	B	B
Marker1168410	LG2	<lmxll>	107.352	B	H	B	B	B	B	B	H	B	H	B	B	H	B	B	H	B	H	B	H	H	B	B	H	B	H	H	B	B	B	H	H	B	B	B	B	H	B	B	H	H	B	H	H	B	B
Marker1234315	LG2	<lmxll>	107.669	B	H	B	B	H	B	B	H	B	H	B	B	H	B	B	H	B	H	B	H	H	B	B	H	B	H	H	B	B	B	H	H	B	B	B	B	H	B	B	H	H	B	H	H	B	B
Marker1255136	LG2	<lmxll>	107.669	B	H	B	B	H	B	B	H	B	H	B	B	H	B	B	H	B	H	B	H	H	B	B	H	B	H	H	B	B	B	H	H	B	B	B	B	H	B	B	H	H	B	H	H	B	B
Marker1321906	LG2	<lmxll>	107.669	H	B	H	H	B	H	H	B	H	B	H	H	B	H	H	B	H	B	H	B	B	H	H	B	H	B	B	H	H	H	B	B	H	H	H	H	B	H	H	B	B	H	B	B	H	H
Marker1360785	LG2	<lmxll>	107.669	H	B	H	H	B	H	H	B	H	B	H	H	B	H	H	B	H	B	H	B	B	H	H	B	H	B	B	H	H	H	B	B	H	H	H	H	B	H	H	B	B	H	B	B	H	H
Marker1268381	LG2	<lmxll>	107.828	H	B	H	H	B	H	H	B	H	B	H	H	B	H	H	B	H	B	H	B	B	H	H	B	H	B	B	H	H	H	B	B	H	H	H	H	B	H	H	B	B	H	B	B	H	H
Marker1242866	LG2	<lmxll>	108.066	H	B	H	H	B	H	H	B	H	B	H	H	B	H	H	B	H	B	H	B	B	H	H	B	H	B	B	H	H	H	B	B	H	H	H	H	B	H	H	B	B	H	B	B	H	H
Marker1283606	LG2	<lmxll>	108.303	B	H	B	B	H	B	B	H	B	H	B	B	H	B	B	H	B	H	B	H	H	B	B	H	B	H	H	B	B	B	H	H	B	B	B	B	H	B	B	H	H	B	H	H	B	B
Marker1236511	LG2	<lmxll>	108.942	H	B	H	H	B	H	H	B	H	B	H	H	B	H	H	B	H	B	H	B	B	H	H	B	H	B	B	B	H	H	B	B	H	H	H	H	B	H	H	B	B	H	B	B	H	H
Marker1429740	LG2	<lmxll>	109.363	B	H	B	B	H	B	B	H	B	H	B	B	H	B	B	H	B	H	B	H	H	B	B	H	B	H	H	B	B	B	H	H	B	B	B	B	H	B	B	H	H	B	H	H	B	B
Marker1112348	LG2	<lmxll>	109.577	H	B	H	H	B	H	H	B	H	B	H	H	B	H	H	B	H	B	H	B	B	H	H	B	H	B	B	B	H	H	B	B	H	H	H	H	B	H	H	B	B	H	B	B	H	H
Marker1315780	LG2	<lmxll>	109.736	H	B	H	H	B	H	H	B	H	B	H	H	B	H	H	B	H	B	H	B	B	H	H	B	H	B	B	B	H	H	B	B	H	H	H	H	B	H	H	B	B	H	B	B	H	H
Marker1303888	LG2	<lmxll>	109.736	B	H	B	B	H	B	B	H	B	H	B	B	H	B	B	H	B	H	B	H	H	B	B	H	B	H	H	H	B	B	H	H	B	B	B	B	H	B	B	H	H	B	H	H	B	B
Marker1426104	LG2	<lmxll>	109.736	H	B	H	H	B	H	H	B	H	B	H	H	B	H	H	B	H	B	H	B	B	H	H	B	H	B	B	B	H	H	B	B	H	H	H	H	B	H	H	B	B	H	B	B	H	H
Marker1251154	LG2	<lmxll>	109.736	H	B	H	H	B	H	H	B	H	B	H	H	B	H	H	B	H	B	H	B	B	H	H	B	H	B	B	B	H	H	B	B	H	H	H	H	B	H	H	B	B	H	B	B	H	H
Marker1230396	LG2	<lmxll>	109.894	H	B	H	H	B	H	H	B	H	H	H	H	B	H	H	B	H	B	H	B	B	H	H	B	H	B	B	B	H	H	B	B	H	H	H	H	B	H	H	B	B	H	B	B	H	H
Marker1296666	LG2	<lmxll>	109.894	B	H	B	B	H	B	B	H	B	B	B	B	H	B	B	H	B	H	B	H	H	B	B	H	B	H	H	H	B	B	H	H	B	B	B	B	H	B	B	H	H	B	H	H	B	B
Marker1177698	LG2	<lmxll>	109.894	H	B	H	H	B	H	H	B	H	H	H	H	B	H	H	B	H	B	H	B	B	H	H	B	H	B	B	B	H	H	B	B	H	H	H	H	B	H	H	B	B	H	B	B	H	H
Marker1298591	LG2	<lmxll>	109.894	B	H	B	B	H	B	B	H	B	B	B	B	H	B	B	H	B	H	B	H	H	B	B	H	B	H	H	H	B	B	H	H	B	B	B	B	H	B	B	H	H	B	H	H	B	B
Marker1267651	LG2	<lmxll>	109.894	H	B	H	H	B	H	H	B	H	H	H	H	B	H	H	B	H	B	H	B	B	H	H	B	H	B	B	B	H	H	B	B	H	H	H	H	B	H	H	B	B	H	B	B	H	H
Marker1173025	LG2	<lmxll>	109.894	H	B	H	H	B	H	H	B	H	H	H	H	B	H	H	B	H	B	H	B	B	H	H	B	H	B	B	B	H	H	B	B	H	H	H	H	B	H	H	B	B	H	B	B	H	H
Marker1319747	LG2	<lmxll>	109.894	H	B	H	H	B	H	H	B	H	H	H	H	B	H	H	B	H	B	H	B	B	H	H	B	H	B	B	B	H	H	B	B	H	H	H	H	B	H	H	B	B	H	B	B	H	H
Marker1271138	LG2	<lmxll>	109.894	H	B	H	H	B	H	H	B	H	H	H	H	B	H	H	B	H	B	H	B	B	H	H	B	H	B	B	B	H	H	B	B	H	H	H	H	B	H	H	B	B	H	B	B	H	H
Marker1254008	LG2	<lmxll>	110.153	B	H	B	B	H	B	B	H	B	B	B	B	H	B	B	H	B	H	B	H	H	B	B	H	B	H	H	H	B	B	H	H	B	B	B	B	H	B	B	H	H	B	H	H	B	B
Marker1142772	LG2	<lmxll>	110.586	H	B	H	H	B	H	H	B	H	H	H	H	B	H	H	B	H	B	H	B	B	H	H	B	H	B	B	B	H	H	B	B	H	H	H	H	B	H	H	B	B	H	B	B	H	H
Marker1316526	LG2	<lmxll>	111.451	H	B	H	H	B	H	H	B	H	H	H	H	B	H	H	B	H	B	H	B	B	H	H	B	H	B	B	B	H	H	B	B	H	H	H	H	B	H	H	B	B	H	B	B	H	H
Marker1386238	LG2	<lmxll>	111.451	H	B	H	H	B	H	H	B	H	H	H	H	B	H	H	B	H	B	H	B	B	H	H	B	H	B	B	B	H	H	B	B	H	H	H	H	B	H	H	B	B	H	B	B	H	H
Marker1292591	LG2	<lmxll>	111.58	H	B	H	H	B	H	H	B	H	H	H	H	B	H	H	B	H	B	H	B	B	H	H	B	H	B	B	B	H	H	B	B	H	H	H	H	B	H	H	B	B	H	B	B	H	H
Marker1304759	LG2	<lmxll>	111.944	H	B	H	H	B	H	H	B	H	H	H	H	B	H	H	B	H	B	H	B	B	H	H	B	H	B	B	B	H	H	B	B	H	H	H	H	B	H	H	B	B	H	B	B	H	H
Marker1304123	LG2	<lmxll>	112.125	H	B	H	H	B	H	H	B	H	H	H	H	B	H	H	B	H	B	H	B	B	H	H	B	H	B	B	B	H	H	B	B	H	H	H	H	B	H	H	B	B	H	B	B	H	H
Marker1332029	LG2	<lmxll>	112.306	H	B	H	H	B	H	H	B	H	H	H	H	B	H	H	B	H	B	H	B	B	H	H	B	H	B	B	B	H	H	B	B	H	H	H	H	B	H	H	B	B	H	B	B	H	H
Marker1152563	LG2	<lmxll>	112.306	B	H	B	B	H	B	B	H	B	B	B	B	H	B	B	H	B	H	B	H	H	B	B	H	B	H	H	H	B	B	H	H	B	B	B	B	H	B	B	H	H	B	H	H	B	B
Marker1399225	LG2	<lmxll>	112.488	H	B	H	H	B	H	H	B	H	H	H	H	B	H	H	B	H	B	H	B	B	H	H	B	H	B	B	B	H	H	B	B	H	H	H	H	B	H	H	B	B	H	B	B	H	H
Marker1382981	LG2	<lmxll>	112.488	H	B	H	H	B	H	H	B	H	H	H	H	B	H	H	B	H	B	H	B	B	H	H	B	H	B	B	B	H	H	B	B	H	H	H	H	B	H	H	B	B	H	B	B	H	H
Marker1279465	LG2	<lmxll>	112.488	H	B	H	H	B	H	H	B	H	H	H	H	B	H	H	B	H	B	H	B	B	H	H	B	H	B	B	B	H	H	B	B	H	H	H	H	B	H	H	B	B	H	B	B	H	H
Marker1218198	LG2	<lmxll>	112.488	H	B	H	H	B	H	H	B	H	H	H	H	B	H	H	B	H	B	H	B	B	H	H	B	H	B	B	B	H	H	B	B	H	H	H	H	B	H	H	B	B	H	B	B	H	H
Marker1106340	LG2	<lmxll>	112.488	H	B	H	H	B	H	H	B	H	H	H	H	B	H	H	B	H	B	H	B	B	H	H	B	H	B	B	B	H	H	B	B	H	H	H	H	B	H	H	B	B	H	B	B	H	H
Marker1260678	LG2	<lmxll>	112.488	B	H	B	B	H	B	B	H	B	B	B	B	H	B	B	H	B	H	B	H	H	B	B	H	B	H	H	H	B	B	H	H	B	B	B	B	H	B	B	H	H	B	H	H	B	B
Marker1256127	LG2	<lmxll>	112.488	H	B	H	H	B	H	H	B	H	H	H	H	B	H	H	B	H	B	H	B	B	H	H	B	H	B	B	B	H	H	B	B	H	H	H	H	B	H	H	B	B	H	B	B	H	H
Marker1367144	LG2	<lmxll>	112.488	H	B	H	H	B	H	H	B	H	H	H	H	B	H	H	B	H	B	H	B	B	H	H	B	H	B	B	B	H	H	B	B	H	H	H	H	B	H	H	B	B	H	B	B	H	H
Marker1407925	LG2	<lmxll>	112.488	H	B	H	H	B	H	H	B	H	H	H	H	B	H	H	B	H	B	H	B	B	H	H	B	H	B	B	B	H	H	B	B	H	H	H	H	B	H	H	B	B	H	B	B	H	H
Marker1134663	LG2	<lmxll>	112.747	H	B	H	H	B	H	H	B	H	H	H	H	B	H	H	B	H	B	H	B	B	H	H	B	H	B	B	B	H	H	B	B	H	H	H	H	B	H	H	B	B	H	B	B	H	H
Marker1229257	LG2	<lmxll>	112.747	B	H	B	B	H	B	B	H	B	B	B	B	H	B	B	H	B	H	B	H	H	B	B	H	B	H	H	H	B	B	H	H	B	B	B	B	H	B	B	H	H	B	H	H	B	B
Marker1245198	LG2	<lmxll>	112.747	H	B	H	H	B	H	H	B	H	H	H	H	B	H	H	B	H	B	H	B	B	H	H	B	H	B	B	B	H	H	B	B	H	H	H	H	B	H	H	B	B	H	B	B	H	H
Marker1220524	LG2	<lmxll>	112.747	B	H	B	B	H	B	B	H	B	B	B	B	H	B	B	H	B	H	B	H	H	B	B	H	B	H	H	H	B	B	H	H	B	B	B	B	H	B	B	H	H	B	H	H	B	B
Marker1348723	LG2	<lmxll>	112.747	H	B	H	H	B	H	H	B	H	H	H	H	B	H	H	B	H	B	H	B	B	H	H	B	H	B	B	B	H	H	B	B	H	H	H	H	B	H	H	B	B	H	B	B	H	H
Marker1147942	LG2	<lmxll>	113.02	B	H	B	B	H	B	B	H	B	B	B	B	H	B	B	H	B	H	B	H	H	B	B	H	B	H	H	H	B	B	H	H	B	B	B	B	H	B	B	H	H	B	H	H	B	B
Marker1436404	LG2	<lmxll>	113.02	H	B	H	H	B	H	H	B	H	H	H	H	B	H	H	B	H	B	H	B	B	H	H	B	H	B	B	B	H	H	B	B	H	H	H	H	B	H	H	B	B	H	B	B	H	H
Marker1351863	LG2	<lmxll>	113.02	B	H	B	B	H	B	B	H	B	B	B	B	H	B	B	H	B	H	B	H	H	B	B	H	B	H	H	H	B	B	H	H	B	B	B	B	H	B	B	H	H	B	H	H	B	B
Marker1330149	LG2	<lmxll>	113.02	H	B	H	H	B	H	H	B	H	H	H	H	B	H	H	B	H	B	H	B	B	H	H	B	H	B	B	B	H	H	B	B	H	H	H	H	B	H	H	B	B	H	B	B	H	H
Marker1069801	LG2	<lmxll>	113.163	H	B	H	H	B	H	H	B	H	H	H	H	B	H	H	B	H	B	H	B	B	H	H	B	H	B	B	B	H	H	B	B	H	H	H	H	B	H	H	B	B	H	B	B	H	H
Marker1433726	LG2	<lmxll>	113.163	H	B	H	H	B	H	H	B	H	H	H	H	B	H	H	B	H	B	H	B	B	H	H	B	H	B	B	B	H	H	B	B	H	H	H	H	B	H	H	B	B	H	B	B	H	H
Marker1215293	LG2	<lmxll>	113.163	H	B	H	H	B	H	H	B	H	H	H	H	B	H	H	B	H	B	H	B	B	H	H	B	H	B	B	B	H	H	B	B	H	H	H	H	B	H	H	B	B	H	B	B	H	H
Marker1327032	LG2	<lmxll>	113.163	H	B	H	H	B	H	H	B	H	H	H	H	B	H	H	B	H	B	H	B	B	H	H	B	H	B	B	B	H	H	B	B	H	H	H	H	B	H	H	B	B	H	B	B	H	H
Marker1363024	LG2	<lmxll>	113.163	B	H	B	B	H	B	B	H	B	B	B	B	H	B	B	H	B	H	B	H	H	B	B	H	B	H	H	H	B	B	H	H	B	B	B	B	H	B	B	H	H	B	H	H	B	B
Marker1071079	LG2	<lmxll>	113.163	H	B	H	H	B	H	H	B	H	H	H	H	B	H	H	B	H	B	H	B	B	H	H	B	H	B	B	B	H	H	B	B	H	H	H	H	B	H	H	B	B	H	B	B	H	H
Marker1194766	LG2	<lmxll>	113.163	H	B	H	H	B	H	H	B	H	H	H	H	B	H	H	B	H	B	H	B	B	H	H	B	H	B	B	B	H	H	B	B	H	H	H	H	B	H	H	B	B	H	B	B	H	H
Marker1146554	LG2	<lmxll>	113.163	B	H	B	B	H	B	B	H	B	B	B	B	H	B	B	H	B	H	B	H	H	B	B	H	B	H	H	H	B	B	H	H	B	B	B	B	H	B	B	H	H	B	H	H	B	B
Marker1075506	LG2	<lmxll>	113.163	H	B	H	H	B	H	H	B	H	H	H	H	B	H	H	B	H	B	H	B	B	H	H	B	H	B	B	B	H	H	B	B	H	H	H	H	B	H	H	B	B	H	B	B	H	H
Marker1168136	LG2	<lmxll>	113.163	H	B	H	H	B	H	H	B	H	H	H	H	B	H	H	B	H	B	H	B	B	H	H	B	H	B	B	B	H	H	B	B	H	H	H	H	B	H	H	B	B	H	B	B	H	H
Marker1362601	LG2	<lmxll>	113.163	H	B	H	H	B	H	H	B	H	H	H	H	B	H	H	B	H	B	H	B	B	H	H	B	H	B	B	B	H	H	B	B	H	H	H	H	B	H	H	B	B	H	B	B	H	H
Marker1197199	LG2	<lmxll>	113.163	H	B	H	H	B	H	H	B	H	H	H	H	B	H	H	B	H	B	H	B	B	H	H	B	H	B	B	B	H	H	B	B	H	H	H	H	B	H	H	B	B	H	B	B	H	H
Marker1087607	LG2	<lmxll>	113.163	H	B	H	H	B	H	H	B	H	H	H	H	B	H	H	B	H	B	H	B	B	H	H	B	H	B	B	B	H	H	B	B	H	H	H	H	B	H	H	B	B	H	B	B	H	H
Marker1271318	LG2	<lmxll>	113.163	H	B	H	H	B	H	H	B	H	H	H	H	B	H	H	B	H	B	H	B	B	H	H	B	H	B	B	B	H	H	B	B	H	H	H	H	B	H	H	B	B	H	B	B	H	H
Marker1133720	LG2	<lmxll>	113.163	H	B	H	H	B	H	H	B	H	H	H	H	B	H	H	B	H	B	H	B	B	H	H	B	H	B	B	B	H	H	B	B	H	H	H	H	B	H	H	B	B	H	B	B	H	H
Marker1323788	LG2	<lmxll>	113.163	H	B	H	H	B	H	H	B	H	H	H	H	B	H	H	B	H	B	H	B	B	H	H	B	H	B	B	B	H	H	B	B	H	H	H	H	B	H	H	B	B	H	B	B	H	H
Marker1339499	LG2	<lmxll>	113.163	B	H	B	B	H	B	B	H	B	B	B	B	H	B	B	H	B	H	B	H	H	B	B	H	B	H	H	H	B	B	H	H	B	B	B	B	H	B	B	H	H	B	H	H	B	B
Marker1149439	LG2	<lmxll>	113.163	H	B	H	H	B	H	H	B	H	H	H	H	B	H	H	B	H	B	H	B	B	H	H	B	H	B	B	B	H	H	B	B	H	H	H	H	B	H	H	B	B	H	B	B	H	H
Marker1314672	LG2	<lmxll>	113.163	H	B	H	H	B	H	H	B	H	H	H	H	B	H	H	B	H	B	H	B	B	H	H	B	H	B	B	B	H	H	B	B	H	H	H	H	B	H	H	B	B	H	B	B	H	H
Marker1245711	LG2	<lmxll>	113.163	B	H	B	B	H	B	B	H	B	B	B	B	H	B	B	H	B	H	B	H	H	B	B	H	B	H	H	H	B	B	H	H	B	B	B	B	H	B	B	H	H	B	H	H	B	B
Marker1277561	LG2	<lmxll>	113.306	H	B	H	H	B	H	H	B	H	H	H	H	B	H	H	B	H	B	H	B	B	H	H	B	H	B	B	B	H	H	B	B	H	H	H	H	B	H	H	B	B	H	B	B	H	H
Marker1152835	LG2	<lmxll>	113.45	B	H	B	B	H	B	B	H	B	B	B	B	H	B	B	H	B	H	B	H	H	B	B	H	B	H	H	H	B	B	H	H	B	B	B	B	H	B	B	H	H	B	H	H	B	B
Marker1395947	LG2	<lmxll>	113.593	H	B	H	H	B	H	H	B	H	H	H	H	B	H	H	B	H	B	H	B	B	H	H	B	H	B	B	B	H	H	B	B	H	H	H	H	B	H	H	B	B	H	B	B	H	H
Marker1388679	LG2	<lmxll>	113.88	B	H	B	B	H	B	B	H	B	B	B	B	H	B	B	H	B	H	B	H	H	B	B	H	B	H	H	H	B	B	H	H	B	B	B	B	H	B	B	H	H	B	H	H	B	B
Marker1291059	LG2	<lmxll>	114.168	H	B	H	H	B	H	H	B	H	H	H	H	B	H	H	B	B	B	H	B	B	H	H	B	H	B	B	B	H	H	B	B	H	H	H	H	B	H	H	B	B	H	B	B	H	H
Marker1373612	LG2	<lmxll>	114.311	H	B	H	H	B	H	H	B	H	H	H	H	B	H	H	B	B	B	H	B	B	H	H	B	H	B	B	B	H	H	B	B	H	H	H	H	B	H	H	B	B	H	B	B	H	H
Marker1420409	LG2	<lmxll>	114.311	H	B	H	H	B	H	H	B	H	H	H	H	B	H	H	B	B	B	H	B	B	H	H	B	H	B	B	B	H	H	B	B	H	H	H	H	B	H	H	B	B	H	B	B	H	H
Marker1152147	LG2	<lmxll>	114.311	B	H	B	B	H	B	B	H	B	B	B	B	H	B	B	H	H	H	B	H	H	B	B	H	B	H	H	H	B	B	H	H	B	B	B	B	H	B	B	H	H	B	H	H	B	B
Marker1332500	LG2	<lmxll>	114.311	B	H	B	B	H	B	B	H	B	B	B	B	H	B	B	H	H	H	B	H	H	B	B	H	B	H	H	H	B	B	H	H	B	B	B	B	H	B	B	H	H	B	H	H	B	B
Marker1389378	LG2	<lmxll>	114.454	H	B	H	H	B	H	H	B	H	H	H	H	B	H	H	B	B	B	H	B	B	H	H	B	H	B	B	B	H	H	B	B	H	H	H	H	B	H	H	B	B	H	B	B	H	H
Marker1298719	LG2	<lmxll>	114.454	H	B	H	H	B	H	H	B	H	H	H	H	B	H	H	B	B	B	H	B	B	H	H	B	H	B	B	B	H	H	B	B	H	H	H	H	B	H	H	B	B	H	B	B	H	H
Marker1294727	LG2	<lmxll>	114.598	H	B	H	H	B	H	H	B	H	H	H	H	B	H	H	B	B	B	H	B	B	H	H	B	H	B	B	B	H	H	B	B	H	H	H	H	B	H	H	B	B	H	B	B	H	H
Marker1234653	LG2	<lmxll>	114.885	H	B	H	H	B	H	H	B	H	H	H	H	B	H	H	B	B	B	H	B	B	H	H	B	H	B	B	B	H	H	B	B	H	H	H	H	B	H	H	B	B	H	B	B	H	H
Marker1110777	LG2	<lmxll>	115.028	H	B	H	H	B	H	H	B	H	H	H	H	B	H	H	B	B	B	H	B	B	H	H	B	H	B	B	B	H	H	B	B	H	H	H	H	B	H	H	B	B	H	B	B	H	H
Marker1261251	LG2	<lmxll>	115.028	B	H	B	B	H	B	B	H	B	B	B	B	H	B	B	H	H	H	B	H	H	B	B	H	B	H	H	H	B	B	H	H	B	B	B	B	H	B	B	H	H	B	H	H	B	B
Marker1257107	LG2	<lmxll>	115.461	B	H	B	B	H	B	B	H	B	B	B	B	H	B	B	H	H	H	B	H	H	B	B	H	B	H	H	H	B	B	H	H	B	B	B	B	H	B	B	H	H	B	H	H	B	B
Marker1343658	LG2	<lmxll>	115.604	B	H	B	B	H	B	B	H	B	B	B	B	H	B	B	H	H	H	B	H	H	B	B	H	B	H	H	H	B	B	H	H	B	B	B	B	H	B	B	H	H	B	H	H	B	B
Marker1203222	LG2	<lmxll>	115.604	H	B	H	H	B	H	H	B	H	H	H	H	B	H	H	B	B	B	H	B	B	H	H	B	H	B	B	B	H	H	B	B	H	H	H	H	B	H	H	B	B	H	B	B	H	H
Marker1139565	LG2	<lmxll>	115.604	H	B	H	H	B	H	H	B	H	H	H	H	B	H	H	B	B	B	H	B	B	H	H	B	H	B	B	B	H	H	B	B	H	H	H	H	B	H	H	B	B	H	B	B	H	H
Marker1244975	LG2	<lmxll>	115.604	H	B	H	H	B	H	H	B	H	H	H	H	B	H	H	B	B	B	H	B	B	H	H	B	H	B	B	B	H	H	B	B	H	H	H	H	B	H	H	B	B	H	B	B	H	H
Marker1366431	LG2	<lmxll>	115.604	H	B	H	H	B	H	H	B	H	H	H	H	B	H	H	B	B	B	H	B	B	H	H	B	H	B	B	B	H	H	B	B	H	H	H	H	B	H	H	B	B	H	B	B	H	H
Marker1149863	LG2	<lmxll>	115.604	H	B	H	H	B	H	H	B	H	H	H	H	B	H	H	B	B	B	H	B	B	H	H	B	H	B	B	B	H	H	B	B	H	H	H	H	B	H	H	B	B	H	B	B	H	H
Marker1331450	LG2	<lmxll>	115.747	B	H	B	B	H	B	B	H	B	B	B	B	H	B	B	H	H	H	B	H	H	B	B	H	B	H	H	H	B	B	H	H	B	B	B	B	H	B	B	H	H	B	H	H	B	B
Marker1267022	LG2	<lmxll>	115.747	B	H	B	B	H	B	B	H	B	B	B	B	H	B	B	H	H	H	B	H	H	B	B	H	B	H	H	H	B	B	H	H	B	B	B	B	H	B	B	H	H	B	H	H	B	B
Marker1075259	LG2	<lmxll>	115.747	H	B	H	H	B	H	H	B	H	H	H	H	B	H	H	B	B	B	H	B	B	H	H	B	H	B	B	B	H	H	B	B	H	H	H	H	B	H	H	B	B	H	B	B	H	H
Marker1068216	LG2	<lmxll>	115.747	H	B	H	H	B	H	H	B	H	H	H	H	B	H	H	B	B	B	H	B	B	H	H	B	H	B	B	B	H	H	B	B	H	H	H	H	B	H	H	B	B	H	B	B	H	H
Marker1125383	LG2	<lmxll>	115.747	H	B	H	H	B	H	H	B	H	H	H	H	B	H	H	B	B	B	H	B	B	H	H	B	H	B	B	B	H	H	B	B	H	H	H	H	B	H	H	B	B	H	B	B	H	H
Marker1201704	LG2	<lmxll>	115.747	B	H	B	B	H	B	B	H	B	B	B	B	H	B	B	H	H	H	B	H	H	B	B	H	B	H	H	H	B	B	H	H	B	B	B	B	H	B	B	H	H	B	H	H	B	B
Marker1320267	LG2	<lmxll>	115.747	H	B	H	H	B	H	H	B	H	H	H	H	B	H	H	B	B	B	H	B	B	H	H	B	H	B	B	B	H	H	B	B	H	H	H	H	B	H	H	B	B	H	B	B	H	H
Marker1168135	LG2	<lmxll>	115.747	H	B	H	H	B	H	H	B	H	H	H	H	B	H	H	B	B	B	H	B	B	H	H	B	H	B	B	B	H	H	B	B	H	H	H	H	B	H	H	B	B	H	B	B	H	H
Marker1248941	LG2	<lmxll>	115.747	B	H	B	B	H	B	B	H	B	B	B	B	H	B	B	H	H	H	B	H	H	B	B	H	B	H	H	H	B	B	H	H	B	B	B	B	H	B	B	H	H	B	H	H	B	B
Marker1248945	LG2	<lmxll>	115.747	H	B	H	H	B	H	H	B	H	H	H	H	B	H	H	B	B	B	H	B	B	H	H	B	H	B	B	B	H	H	B	B	H	H	H	H	B	H	H	B	B	H	B	B	H	H
Marker1182487	LG2	<lmxll>	115.747	B	H	B	B	H	B	B	H	B	B	B	B	H	B	B	H	H	H	B	H	H	B	B	H	B	H	H	H	B	B	H	H	B	B	B	B	H	B	B	H	H	B	H	H	B	B
Marker1111873	LG2	<lmxll>	115.891	H	B	H	H	B	H	H	B	H	H	H	H	B	H	H	B	B	B	H	B	B	H	H	B	H	B	B	B	H	H	B	B	H	H	H	H	B	H	H	B	B	H	B	B	H	H
Marker1285910	LG2	<lmxll>	115.891	B	H	B	B	H	B	B	H	B	B	B	B	H	B	B	H	H	H	B	H	H	B	B	H	B	H	H	H	B	B	H	H	B	B	B	B	H	B	B	H	H	B	H	H	B	B
Marker1374128	LG2	<lmxll>	116.034	B	H	B	B	H	B	B	H	B	B	B	B	H	B	B	H	H	H	B	H	H	B	B	H	B	H	H	H	B	B	H	H	B	B	B	B	H	B	H	H	H	B	H	H	B	B
Marker1302608	LG2	<lmxll>	116.034	B	H	B	B	H	B	B	H	B	B	B	B	H	B	B	H	H	H	B	H	H	B	B	H	B	H	H	H	B	B	H	H	B	B	B	B	H	B	H	H	H	B	H	H	B	B
Marker1292456	LG2	<lmxll>	116.034	H	B	H	H	B	H	H	B	H	H	H	H	B	H	H	B	B	B	H	B	B	H	H	B	H	B	B	B	H	H	B	B	H	H	H	H	B	H	B	B	B	H	B	B	H	H
Marker1308233	LG2	<lmxll>	116.034	B	H	B	B	H	B	B	H	B	B	B	B	H	B	B	H	H	H	B	H	H	B	B	H	B	H	H	H	B	B	H	H	B	B	B	B	H	B	H	H	H	B	H	H	B	B
Marker1399246	LG2	<lmxll>	116.034	H	B	H	H	B	H	H	B	H	H	H	H	B	H	H	B	B	B	H	B	B	H	H	B	H	B	B	B	H	H	B	B	H	H	H	H	B	H	B	B	B	H	B	B	H	H
Marker1178556	LG2	<lmxll>	116.034	H	B	H	H	B	H	H	B	H	H	H	H	B	H	H	B	B	B	H	B	B	H	H	B	H	B	B	B	H	H	B	B	H	H	H	H	B	H	B	B	B	H	B	B	H	H
Marker1125273	LG2	<lmxll>	116.034	H	B	H	H	B	H	H	B	H	H	H	H	B	H	H	B	B	B	H	B	B	H	H	B	H	B	B	B	H	H	B	B	H	H	H	H	B	H	B	B	B	H	B	B	H	H
Marker1230215	LG2	<lmxll>	116.034	B	H	B	B	H	B	B	H	B	B	B	B	H	B	B	H	H	H	B	H	H	B	B	H	B	H	H	H	B	B	H	H	B	B	B	B	H	B	H	H	H	B	H	H	B	B
Marker1270259	LG2	<lmxll>	116.034	H	B	H	H	B	H	H	B	H	H	H	H	B	H	H	B	B	B	H	B	B	H	H	B	H	B	B	B	H	H	B	B	H	H	H	H	B	H	B	B	B	H	B	B	H	H
Marker1115909	LG2	<lmxll>	116.034	B	H	B	B	H	B	B	H	B	B	B	B	H	B	B	H	H	H	B	H	H	B	B	H	B	H	H	H	B	B	H	H	B	B	B	B	H	B	H	H	H	B	H	H	B	B
Marker1316240	LG2	<lmxll>	116.034	B	H	B	B	H	B	B	H	B	B	B	B	H	B	B	H	H	H	B	H	H	B	B	H	B	H	H	H	B	B	H	H	B	B	B	B	H	B	H	H	H	B	H	H	B	B
Marker1198330	LG2	<lmxll>	116.034	B	H	B	B	H	B	B	H	B	B	B	B	H	B	B	H	H	H	B	H	H	B	B	H	B	H	H	H	B	B	H	H	B	B	B	B	H	B	H	H	H	B	H	H	B	B
Marker1098688	LG2	<lmxll>	116.034	H	B	H	H	B	H	H	B	H	H	H	H	B	H	H	B	B	B	H	B	B	H	H	B	H	B	B	B	H	H	B	B	H	H	H	H	B	H	B	B	B	H	B	B	H	H
Marker1209195	LG2	<lmxll>	116.177	H	B	H	H	B	H	H	B	H	H	H	H	B	H	H	B	B	B	H	B	B	H	H	B	H	B	B	B	H	H	B	B	H	H	H	H	B	H	B	B	B	H	B	B	H	H
Marker1182312	LG2	<lmxll>	116.321	H	B	H	H	B	H	H	B	H	H	H	H	B	H	H	B	B	B	H	B	B	H	H	B	H	B	B	B	H	H	B	B	H	H	H	H	B	H	B	B	B	H	B	B	H	H
Marker1070692	LG2	<lmxll>	116.321	H	B	H	H	B	H	H	B	H	H	H	H	B	H	H	B	B	B	H	B	B	H	H	B	H	B	B	B	H	H	B	B	H	H	H	H	B	H	B	B	B	H	B	B	H	H
Marker1133672	LG2	<lmxll>	116.464	B	H	B	B	H	B	B	H	B	B	B	B	H	B	B	H	H	H	B	H	H	B	B	H	B	H	H	H	B	B	H	H	B	B	B	B	H	B	H	H	H	B	H	H	B	B
Marker1238909	LG2	<lmxll>	116.464	H	B	H	H	B	H	H	B	H	H	H	H	B	H	H	B	B	B	H	B	B	H	H	B	H	B	B	B	H	H	B	B	H	H	H	H	B	H	B	B	B	H	B	B	H	H
Marker1349221	LG2	<lmxll>	116.607	H	B	H	H	B	H	H	B	H	H	H	H	B	H	H	B	B	B	H	B	B	H	H	B	H	B	B	B	H	H	B	B	H	H	H	H	B	H	B	B	B	H	B	B	H	H
Marker1070908	LG2	<lmxll>	116.751	B	H	B	B	H	B	B	H	B	B	B	B	H	B	B	H	H	H	B	H	H	B	B	H	B	H	H	H	B	B	H	H	B	B	B	B	H	B	H	H	H	B	H	H	B	B
Marker1158800	LG2	<lmxll>	116.894	H	B	H	H	B	H	H	B	H	H	H	H	B	H	H	B	B	B	H	B	B	H	H	B	H	B	B	B	H	H	B	B	H	H	H	H	B	H	B	B	B	H	B	B	H	H
Marker1068502	LG2	<lmxll>	116.894	H	B	H	H	B	H	H	B	H	H	H	H	B	H	H	B	B	B	H	B	B	H	H	B	H	B	B	B	H	H	B	B	H	H	H	H	B	H	B	B	B	H	B	B	H	H
Marker1402615	LG2	<lmxll>	117.913	H	B	H	H	B	H	H	B	H	H	H	H	B	H	H	B	B	B	H	B	B	H	H	B	H	B	B	B	H	H	B	B	H	H	H	H	B	H	H	B	B	H	B	B	H	H
Marker1350921	LG2	<lmxll>	118.2	H	B	H	H	B	H	H	B	H	H	H	H	B	H	H	B	B	B	H	B	B	H	H	B	H	B	B	B	H	H	B	B	H	H	H	H	B	H	H	B	B	H	B	B	H	H
Marker1334862	LG2	<lmxll>	121.059	B	H	B	B	H	B	B	H	B	H	B	B	H	B	B	H	B	H	B	H	H	B	B	H	B	H	H	B	B	B	H	H	B	B	B	B	H	B	B	H	H	B	H	H	B	B
Marker1216668	LG2	<lmxll>	121.059	H	B	H	H	B	H	H	B	H	B	H	H	B	H	H	B	H	B	H	B	B	H	H	B	H	B	B	H	H	H	B	B	H	H	H	H	B	H	H	B	B	H	B	B	H	H
Marker1256908	LG2	<lmxll>	121.059	B	H	B	B	H	B	B	H	B	H	B	B	H	B	B	H	B	H	B	H	H	B	B	H	B	H	H	B	B	B	H	H	B	B	B	B	H	B	B	H	H	B	H	H	B	B
Marker1381354	LG2	<lmxll>	121.449	H	B	H	H	B	H	H	B	H	B	H	H	B	H	H	B	H	B	H	B	B	H	H	B	H	B	B	H	H	H	B	B	H	H	H	H	B	H	H	B	B	H	B	B	H	H
Marker1146675	LG2	<lmxll>	122.097	B	H	B	B	H	B	B	H	B	H	B	B	H	B	B	H	B	H	B	H	H	B	B	H	B	H	H	B	B	B	H	H	B	B	B	B	H	B	B	H	H	B	H	H	B	B
Marker1075704	LG2	<lmxll>	122.291	H	B	H	H	B	H	H	B	H	B	H	H	B	H	H	B	H	B	H	B	B	H	H	B	H	B	B	H	H	H	B	B	H	H	H	H	B	H	H	B	B	H	B	B	H	H
Marker1135542	LG2	<lmxll>	122.679	B	H	B	B	H	B	B	H	B	H	B	B	H	B	B	H	B	H	B	H	H	B	B	H	B	H	H	B	B	B	H	H	B	B	B	B	H	B	B	H	H	B	H	H	B	B
Marker1385810	LG2	<lmxll>	125.22	H	B	H	H	B	H	H	B	H	B	H	H	B	B	H	H	H	B	H	B	B	H	H	B	H	B	B	H	H	H	B	B	H	H	H	H	B	H	H	B	B	H	B	B	H	H
Marker1186951	LG2	<lmxll>	125.797	H	B	H	H	B	H	H	B	H	B	H	H	B	B	H	H	H	B	H	B	B	H	H	B	H	B	B	H	H	H	B	B	H	H	H	H	B	H	H	B	B	H	B	B	H	H
Marker1387422	LG2	<lmxll>	127.16	H	B	H	H	B	H	H	B	H	B	H	H	B	B	H	H	H	B	H	B	B	B	H	B	H	B	B	H	H	H	B	B	H	H	H	H	B	H	H	B	B	H	B	H	H	H
Marker1302313	LG2	<lmxll>	128.324	B	H	B	B	H	B	B	H	B	H	B	B	H	H	B	B	B	H	H	H	H	H	B	H	B	H	H	B	B	B	H	H	B	B	B	B	H	B	B	H	H	B	H	B	B	B
Marker1371732	LG2	<lmxll>	128.708	H	B	H	H	B	H	H	B	H	B	H	H	B	B	H	H	H	B	B	B	B	B	H	B	H	B	B	H	H	H	B	B	H	H	H	H	B	H	H	B	B	H	B	H	H	H
Marker1184280	LG2	<lmxll>	128.9	H	B	H	H	B	H	H	B	H	B	H	H	B	B	H	H	H	B	B	B	B	B	H	B	H	B	B	H	H	H	B	B	H	H	H	H	B	H	H	B	B	H	B	H	H	H
Marker1261153	LG2	<lmxll>	129.091	B	H	B	B	H	B	B	H	B	H	B	B	H	H	B	B	B	H	H	H	H	H	B	H	B	H	H	B	B	B	H	H	B	B	B	B	H	B	B	H	H	B	H	B	B	B
Marker1356649	LG2	<lmxll>	129.283	H	B	H	H	B	H	H	B	H	B	H	H	B	B	H	H	H	B	B	B	B	B	H	B	H	B	B	H	H	H	B	B	H	H	H	H	B	H	H	B	B	H	B	H	H	H
Marker1320849	LG2	<lmxll>	129.474	H	B	H	H	B	H	H	B	H	B	H	H	B	B	H	H	H	B	B	B	B	B	H	B	H	B	B	H	H	H	B	B	H	H	H	H	B	H	H	B	B	H	B	H	H	H
Marker1432615	LG2	<lmxll>	129.858	B	H	B	B	H	B	B	H	B	H	B	B	H	H	B	B	B	H	H	H	H	H	B	H	B	H	H	B	B	B	H	H	B	B	B	B	H	B	B	H	H	B	H	B	B	B
Marker1164855	LG2	<lmxll>	130.915	H	B	H	H	B	H	H	B	H	B	H	H	B	B	H	H	H	B	B	B	B	B	H	B	H	B	B	H	H	H	B	B	H	H	H	H	B	H	H	B	B	H	B	H	H	H
Marker1375625	LG2	<lmxll>	131.063	H	B	H	H	B	H	H	B	H	B	H	H	B	B	H	H	H	B	B	B	B	B	H	B	H	B	B	H	H	H	B	B	H	H	H	H	B	H	H	B	B	H	B	H	H	H
Marker1207252	LG2	<lmxll>	131.063	H	B	H	H	B	H	H	B	H	B	H	H	B	B	H	H	H	B	B	B	B	B	H	B	H	B	B	H	H	H	B	B	H	H	H	H	B	H	H	B	B	H	B	H	H	H
Marker1364201	LG2	<lmxll>	131.36	B	H	B	B	H	B	B	H	B	H	B	B	H	H	B	B	B	H	H	H	H	H	B	H	B	H	H	B	B	B	H	H	B	B	B	B	H	B	B	H	H	B	H	B	B	B
Marker1438279	LG2	<lmxll>	131.508	H	B	H	H	B	H	H	B	H	B	H	H	B	B	H	H	H	B	B	B	B	B	H	B	H	B	B	H	H	H	B	B	H	H	H	H	B	H	H	B	B	H	B	H	H	H
Marker1323669	LG2	<lmxll>	131.508	B	H	B	B	H	B	B	H	B	H	B	B	H	H	B	B	B	H	H	H	H	H	B	H	B	H	H	B	B	B	H	H	B	B	B	B	H	B	B	H	H	B	H	B	B	B
Marker1237251	LG2	<lmxll>	131.804	H	B	H	H	B	H	H	B	H	B	H	H	B	B	H	H	H	B	B	B	B	B	H	B	H	B	B	H	H	H	B	B	H	H	H	H	B	H	H	B	B	H	B	H	H	H
Marker1304144	LG2	<lmxll>	131.952	H	B	H	H	B	H	H	B	H	B	H	H	B	B	H	H	H	B	B	B	B	B	H	B	H	B	B	H	H	H	B	B	H	H	H	H	B	H	H	B	B	H	B	H	H	H
Marker1349570	LG2	<lmxll>	131.952	H	B	H	H	B	H	H	B	H	B	H	H	B	B	H	H	H	B	B	B	B	B	H	B	H	B	B	H	H	H	B	B	H	H	H	H	B	H	H	B	B	H	B	H	H	H
Marker1201466	LG2	<lmxll>	132.1	H	B	H	H	B	H	H	B	H	B	H	H	B	B	H	H	H	B	B	B	B	B	H	B	H	B	B	H	H	H	B	B	H	H	H	H	B	H	H	B	B	H	B	H	H	H
Marker1217847	LG2	<lmxll>	132.1	B	H	B	B	H	B	B	H	B	H	B	B	H	H	B	B	B	H	H	H	H	H	B	H	B	H	H	B	B	B	H	H	B	B	B	B	H	B	B	H	H	B	H	B	B	B
Marker1157492	LG2	<lmxll>	132.248	B	H	B	B	H	B	B	H	B	H	B	B	H	H	B	B	B	H	H	H	H	H	B	H	B	H	H	B	B	B	H	H	B	B	B	B	H	B	B	H	H	B	H	B	B	B
Marker1426410	LG2	<lmxll>	132.396	B	H	B	B	H	B	B	H	B	H	B	B	H	H	B	B	B	H	H	H	H	H	B	H	B	H	H	B	B	B	H	H	B	B	B	B	H	B	B	H	H	B	H	B	B	B
Marker1256262	LG2	<lmxll>	132.396	H	B	H	H	B	H	H	B	H	B	H	H	B	B	H	H	H	B	B	B	B	B	H	B	H	B	B	H	H	H	B	B	H	H	H	H	B	H	H	B	B	H	B	H	H	H
Marker1183704	LG2	<lmxll>	132.396	H	B	H	H	B	H	H	B	H	B	H	H	B	B	H	H	H	B	B	B	B	B	H	B	H	B	B	H	H	H	B	B	H	H	H	H	B	H	H	B	B	H	B	H	H	H
Marker1343890	LG2	<lmxll>	132.396	H	B	H	H	B	H	H	B	H	B	H	H	B	B	H	H	H	B	B	B	B	B	H	B	H	B	B	H	H	H	B	B	H	H	H	H	B	H	H	B	B	H	B	H	H	H
Marker1252088	LG2	<lmxll>	132.396	H	B	H	H	B	H	H	B	H	B	H	H	B	B	H	H	H	B	B	B	B	B	H	B	H	B	B	H	H	H	B	B	H	H	H	H	B	H	H	B	B	H	B	H	H	H
Marker1212543	LG2	<lmxll>	132.396	H	B	H	H	B	H	H	B	H	B	H	H	B	B	H	H	H	B	B	B	B	B	H	B	H	B	B	H	H	H	B	B	H	H	H	H	B	H	H	B	B	H	B	H	H	H
Marker1227560	LG2	<lmxll>	132.606	B	H	B	B	H	B	B	H	B	H	B	B	H	H	B	B	B	H	H	H	H	H	B	H	B	H	H	B	B	B	H	H	B	B	B	B	H	B	B	H	H	B	H	B	B	B
Marker1446032	LG2	<lmxll>	132.84	H	B	H	H	B	H	H	B	H	B	H	H	B	B	H	H	H	B	B	B	B	B	H	B	H	B	B	H	H	H	B	B	H	H	H	H	B	H	H	B	B	H	B	H	H	H
Marker1134171	LG2	<lmxll>	132.84	H	B	H	H	B	H	H	B	H	B	H	H	B	B	H	H	H	B	B	B	B	B	H	B	H	B	B	H	H	H	B	B	H	H	H	H	B	H	H	B	B	H	B	H	H	H
Marker1273091	LG2	<lmxll>	133.137	B	H	B	B	H	B	B	H	B	H	B	B	H	H	B	B	B	H	H	H	H	H	B	H	B	H	H	B	B	B	H	H	B	B	B	B	H	B	B	H	H	B	H	B	B	B
Marker1293568	LG2	<lmxll>	133.137	B	H	B	B	H	B	B	H	B	H	B	B	H	H	B	B	B	H	H	H	H	H	B	H	B	H	H	B	B	B	H	H	B	B	B	B	H	B	B	H	H	B	H	B	B	B
Marker1170533	LG2	<lmxll>	133.433	H	B	H	H	B	H	H	B	H	B	H	H	B	B	H	H	H	B	B	B	B	B	H	B	H	B	B	H	H	H	B	B	H	H	H	H	B	H	H	B	B	H	B	H	H	H
Marker1146445	LG2	<lmxll>	133.581	B	H	B	B	H	B	B	H	B	H	B	B	H	H	B	B	B	H	H	H	H	H	B	H	B	H	H	B	B	B	H	H	B	B	B	B	H	B	B	H	H	B	H	B	B	B
Marker1317656	LG2	<lmxll>	133.878	H	B	H	H	H	H	H	B	H	B	H	H	B	B	H	H	H	B	B	B	B	B	H	B	H	B	B	H	H	H	B	B	H	H	H	H	B	H	H	B	B	H	B	H	H	H
Marker1361839	LG2	<lmxll>	134.026	B	H	B	B	H	B	B	H	B	H	B	B	H	H	B	B	B	H	H	H	H	H	B	H	B	H	H	B	B	B	H	H	B	B	B	B	H	B	B	H	H	B	H	B	B	B
Marker1436056	LG2	<lmxll>	134.174	B	H	B	B	B	B	B	H	B	H	B	B	H	H	B	B	B	H	H	H	H	H	B	H	B	H	H	B	B	B	H	H	B	B	B	B	H	B	B	H	H	B	H	B	B	B
Marker1169842	LG2	<lmxll>	134.322	H	B	H	H	H	H	H	B	H	B	H	H	B	B	H	H	H	B	B	B	B	B	H	B	H	B	B	H	H	H	B	B	H	H	H	H	B	H	H	B	B	H	B	H	H	H
Marker1177979	LG2	<lmxll>	134.322	H	B	H	H	H	H	H	B	H	B	H	H	B	B	H	H	H	B	B	B	B	B	H	B	H	B	B	H	H	H	B	B	H	H	H	H	B	H	H	B	B	H	B	H	H	H
Marker1401829	LG2	<lmxll>	134.47	B	H	B	B	B	B	B	H	B	H	B	B	H	H	B	B	B	H	H	H	H	H	B	H	B	H	H	B	B	B	H	H	B	B	B	B	H	B	B	H	H	B	H	B	B	B
Marker1097540	LG2	<lmxll>	134.47	B	H	B	B	B	B	B	H	B	H	B	B	H	H	B	B	B	H	H	H	H	H	B	H	B	H	H	B	B	B	H	H	B	B	B	B	H	B	B	H	H	B	H	B	B	B
Marker1408733	LG2	<lmxll>	134.617	H	B	H	H	H	H	H	B	H	B	H	H	B	B	H	H	H	B	B	B	B	B	H	B	H	B	B	H	H	H	B	B	H	H	H	H	B	H	H	B	B	H	B	H	H	H
Marker1316964	LG2	<lmxll>	134.617	H	B	H	H	H	H	H	B	H	B	H	H	B	B	H	H	H	B	B	B	B	B	H	B	H	B	B	H	H	H	B	B	H	H	H	H	B	H	H	B	B	H	B	H	H	H
Marker1242138	LG2	<lmxll>	134.617	H	B	H	H	H	H	H	B	H	B	H	H	B	B	H	H	H	B	B	B	B	B	H	B	H	B	B	H	H	H	B	B	H	H	H	H	B	H	H	B	B	H	B	H	H	H
Marker1124496	LG2	<lmxll>	134.617	H	B	H	H	H	H	H	B	H	B	H	H	B	B	H	H	H	B	B	B	B	B	H	B	H	B	B	H	H	H	B	B	H	H	H	H	B	H	H	B	B	H	B	H	H	H
Marker1139552	LG2	<lmxll>	134.617	B	H	B	B	B	B	B	H	B	H	B	B	H	H	B	B	B	H	H	H	H	H	B	H	B	H	H	B	B	B	H	H	B	B	B	B	H	B	B	H	H	B	H	B	B	B
Marker1180505	LG2	<lmxll>	134.914	B	H	B	B	B	B	B	B	B	H	B	B	H	H	B	B	B	H	H	H	H	H	B	H	B	H	H	B	B	B	H	H	B	B	B	B	H	B	B	H	H	B	H	B	B	B
Marker1224918	LG2	<lmxll>	135.062	B	H	B	B	B	B	B	B	B	H	B	B	H	H	B	B	B	H	H	H	H	H	B	H	B	H	H	B	B	B	H	H	B	B	B	B	H	B	B	H	H	B	B	B	B	B
Marker1400825	LG2	<lmxll>	135.21	B	H	B	B	B	B	B	B	B	H	B	B	H	H	B	B	B	H	H	H	H	H	B	H	B	H	H	B	B	B	H	H	B	B	B	B	H	B	B	H	H	B	B	B	B	B
Marker1278826	LG2	<lmxll>	135.507	H	B	H	H	H	H	H	H	H	B	H	H	B	B	H	H	H	B	B	B	B	B	H	B	H	B	B	H	H	H	B	B	H	H	H	H	B	H	H	B	B	H	H	H	H	H
Marker1172363	LG2	<lmxll>	135.803	H	B	H	H	H	H	H	H	H	B	H	H	B	B	H	H	H	B	B	B	B	B	H	B	H	B	B	H	H	H	B	B	H	H	H	H	B	H	H	B	B	H	H	H	H	H
Marker1391317	LG2	<lmxll>	136.249	B	H	B	B	H	B	B	B	B	H	B	B	H	H	B	B	B	H	H	H	H	H	B	H	B	H	H	B	B	B	H	H	B	B	B	B	H	B	B	H	H	B	B	B	B	B
Marker1240226	LG2	<lmxll>	136.695	H	B	H	H	H	H	H	H	H	B	H	H	B	B	H	H	H	B	B	B	B	B	H	B	H	B	B	H	H	H	B	B	H	H	H	H	B	H	H	B	B	H	H	H	H	H
Marker1307190	LG2	<lmxll>	137.141	B	H	B	B	H	B	B	B	B	H	B	B	H	H	B	B	B	H	H	H	H	H	B	H	B	H	H	B	B	B	H	H	B	B	B	B	H	B	B	H	H	B	B	B	B	B
Marker1302462	LG2	<lmxll>	137.289	H	B	H	H	B	H	H	H	H	B	H	H	B	B	H	H	H	B	B	B	B	B	H	B	H	B	B	H	H	H	B	B	H	H	H	H	B	H	H	B	B	H	H	H	H	H
Marker1405793	LG2	<lmxll>	137.586	H	B	H	H	B	H	H	H	H	B	H	H	B	B	H	H	H	B	B	B	B	B	H	B	H	B	B	H	H	H	B	B	H	H	H	H	B	H	H	B	B	H	H	H	H	H
Marker1311664	LG2	<lmxll>	137.734	B	H	B	B	H	B	B	B	B	H	B	B	H	H	B	B	B	H	H	H	H	H	B	H	B	H	H	B	B	B	H	H	B	B	B	B	H	B	B	H	H	B	B	B	B	B
Marker1155608	LG2	<lmxll>	137.882	H	B	H	H	B	H	H	H	H	B	H	H	B	B	H	H	H	B	B	B	B	B	H	B	H	B	B	H	H	H	B	B	H	H	H	H	B	H	H	B	B	H	H	H	H	H
Marker1343336	LG2	<lmxll>	137.882	B	H	B	B	H	B	B	B	B	H	B	B	H	H	B	B	B	H	H	H	H	H	B	H	B	H	H	B	B	B	H	H	B	B	B	B	H	B	B	H	H	B	B	B	B	B
Marker1221124	LG2	<lmxll>	138.03	B	H	B	B	H	B	B	B	B	H	B	B	H	H	B	B	B	H	H	H	H	H	B	H	B	H	H	B	B	B	H	H	B	B	B	B	H	B	B	H	H	B	B	B	B	B
Marker1179261	LG2	<lmxll>	138.03	H	B	H	H	B	H	H	H	H	B	H	H	B	B	H	H	H	B	B	B	B	B	H	B	H	B	B	H	H	H	B	B	H	H	H	H	B	H	H	B	B	H	H	H	H	H
Marker1267170	LG2	<lmxll>	138.03	H	B	H	H	B	H	H	H	H	B	H	H	B	B	H	H	H	B	B	B	B	B	H	B	H	B	B	H	H	H	B	B	H	H	H	H	B	H	H	B	B	H	H	H	H	H
Marker1213188	LG2	<lmxll>	138.03	H	B	H	H	B	H	H	H	H	B	H	H	B	B	H	H	H	B	B	B	B	B	H	B	H	B	B	H	H	H	B	B	H	H	H	H	B	H	H	B	B	H	H	H	H	H
Marker1126115	LG2	<lmxll>	138.03	H	B	H	H	B	H	H	H	H	B	H	H	B	B	H	H	H	B	B	B	B	B	H	B	H	B	B	H	H	H	B	B	H	H	H	H	B	H	H	B	B	H	H	H	H	H
Marker1391184	LG2	<lmxll>	138.03	H	B	H	H	B	H	H	H	H	B	H	H	B	B	H	H	H	B	B	B	B	B	H	B	H	B	B	H	H	H	B	B	H	H	H	H	B	H	H	B	B	H	H	H	H	H
Marker1147168	LG2	<lmxll>	138.177	H	B	H	H	B	H	H	H	H	B	H	H	B	B	H	H	H	B	B	B	B	B	H	B	H	B	B	H	H	H	B	B	H	H	H	H	B	H	H	B	B	H	H	H	H	H
Marker1340934	LG2	<lmxll>	138.325	B	H	B	B	H	B	B	B	B	H	B	B	H	H	B	B	B	H	H	H	H	H	B	H	B	H	H	B	B	B	H	H	B	B	B	B	H	B	B	H	H	B	B	B	B	B
Marker1063071	LG2	<lmxll>	138.325	H	B	H	H	B	H	H	H	H	B	H	H	B	B	H	H	H	B	B	B	B	B	H	B	H	B	B	H	H	H	B	B	H	H	H	H	B	H	H	B	B	H	H	H	H	H
Marker1404914	LG2	<lmxll>	138.771	H	B	H	H	B	H	H	H	H	B	H	H	B	B	H	H	H	B	B	B	B	B	H	B	H	B	B	H	H	H	B	B	H	H	H	H	B	H	H	B	B	H	H	H	H	H
Marker1197388	LG2	<lmxll>	138.919	H	B	H	H	B	H	H	H	H	B	H	H	B	B	H	H	H	B	B	B	B	B	H	B	H	B	B	H	H	H	B	B	H	H	H	H	B	H	H	B	B	H	H	H	H	H
Marker1283012	LG2	<lmxll>	139.216	B	H	B	B	H	B	B	B	B	H	B	B	H	H	B	B	B	H	H	H	H	H	B	H	B	H	H	B	B	B	H	H	B	B	B	B	H	B	B	H	H	B	B	B	B	B
Marker1188214	LG2	<lmxll>	139.216	B	H	B	B	H	B	B	B	B	H	B	B	H	H	B	B	B	H	H	H	H	H	B	H	B	H	H	B	B	B	H	H	B	B	B	B	H	B	B	H	H	B	B	B	B	B
Marker1072853	LG2	<lmxll>	139.364	B	H	B	B	H	B	B	B	B	H	B	B	H	H	B	B	B	H	H	H	H	H	B	H	B	H	H	B	B	B	H	H	B	B	B	B	H	B	B	H	H	B	B	B	B	B
Marker1350504	LG2	<lmxll>	139.661	B	H	B	B	H	B	B	B	B	H	B	B	H	H	B	B	B	H	H	H	H	H	B	H	B	H	H	B	B	B	H	H	B	B	B	B	H	B	B	H	H	B	B	B	B	B
Marker1322525	LG2	<lmxll>	140.408	H	B	H	H	H	H	H	H	H	B	H	H	B	B	H	H	H	B	B	B	B	B	H	B	H	B	B	H	H	H	B	B	H	H	H	H	B	H	H	B	B	H	H	H	H	H
Marker1389721	LG2	<lmxll>	140.556	H	B	H	H	H	H	H	H	H	B	H	H	B	B	H	H	H	B	B	B	B	B	H	B	H	B	B	H	H	H	B	B	H	H	H	H	B	H	H	B	B	H	H	H	H	H
Marker1085858	LG2	<lmxll>	140.556	H	B	H	H	H	H	H	H	H	B	H	H	B	B	H	H	H	B	B	B	B	B	H	B	H	B	B	H	H	H	B	B	H	H	H	H	B	H	H	B	B	H	H	H	H	H
Marker1366461	LG2	<lmxll>	140.704	B	H	B	B	B	B	B	B	B	H	B	B	H	H	B	B	B	H	H	H	H	H	B	H	B	H	H	B	B	B	H	H	B	B	B	B	H	B	B	H	H	B	B	B	B	B
Marker1109000	LG2	<lmxll>	141	B	H	B	B	B	B	B	B	B	H	B	B	H	H	B	B	B	H	H	H	H	H	B	H	B	H	H	B	B	B	H	H	B	B	B	B	H	B	B	H	H	B	B	B	B	B
Marker1291544	LG2	<lmxll>	141.297	B	H	B	B	B	B	B	B	B	H	B	B	H	H	B	B	B	H	H	H	H	H	B	H	B	H	H	B	B	B	H	H	B	B	B	B	H	B	B	H	H	B	B	B	B	B
Marker1292739	LG2	<lmxll>	141.593	B	H	B	B	B	B	B	B	B	H	B	B	H	H	B	B	B	H	H	H	H	H	B	H	B	H	H	B	B	B	H	H	B	B	B	B	H	B	B	H	H	B	B	B	B	B
Marker1255471	LG2	<lmxll>	141.593	B	H	B	B	B	B	B	B	B	H	B	B	H	H	B	B	B	H	H	H	H	H	B	H	B	H	H	B	B	B	H	H	B	B	B	B	H	B	B	H	H	B	B	B	B	B
Marker1163068	LG2	<lmxll>	142.04	H	B	H	H	H	H	H	H	H	B	H	H	B	B	H	H	H	B	B	B	B	B	H	B	H	B	B	H	H	H	B	B	H	H	H	H	B	H	H	B	B	H	H	H	H	H
Marker1381690	LG2	<lmxll>	142.336	B	H	B	B	B	B	B	B	B	H	B	B	H	H	B	B	B	H	H	H	H	H	B	H	B	H	H	B	B	B	H	H	B	B	B	B	H	B	B	H	H	B	B	B	B	B
Marker1207255	LG2	<lmxll>	142.336	H	B	H	H	H	H	H	H	H	B	H	H	B	B	H	H	H	B	B	B	B	B	H	B	H	B	B	H	H	H	B	B	H	H	H	H	B	H	H	B	B	H	H	H	H	H
Marker1146946	LG2	<lmxll>	142.782	B	H	B	B	H	B	B	B	B	H	B	B	H	H	B	B	B	H	H	H	H	H	B	H	B	H	H	B	B	B	H	H	B	B	B	B	H	B	B	H	H	B	B	B	B	B
Marker1126307	LG2	<lmxll>	143.662	B	H	B	B	H	B	B	B	B	H	B	B	H	H	B	B	B	H	H	H	H	H	B	H	B	H	H	B	B	B	H	H	B	B	B	B	H	B	B	H	H	B	B	B	B	B
Marker1426842	LG2	<lmxll>	143.902	B	H	B	B	H	B	B	B	B	H	B	B	H	H	B	B	B	H	H	H	H	H	B	H	B	H	H	B	B	B	H	H	B	B	B	B	H	B	B	H	H	B	B	B	B	B
Marker1342115	LG2	<lmxll>	143.902	H	B	H	H	B	H	H	H	H	B	H	H	B	B	H	H	H	B	B	B	B	B	H	B	H	B	B	H	H	H	B	B	H	H	H	H	B	H	H	B	B	H	H	H	H	H
Marker1116286	LG2	<lmxll>	144.87	B	H	B	B	H	B	B	B	B	H	B	B	H	H	B	B	B	H	H	H	H	H	B	H	B	H	H	B	B	B	H	H	B	B	B	B	H	B	B	H	H	B	B	B	B	B
Marker1350768	LG2	<lmxll>	145.351	B	H	B	B	H	B	B	B	B	H	B	B	H	H	B	B	B	H	H	H	H	H	B	H	B	H	H	B	B	B	H	H	B	B	B	B	H	B	B	H	H	B	B	B	B	B
Marker1244390	LG2	<lmxll>	145.591	H	B	H	H	B	H	H	H	H	B	H	H	B	B	H	H	H	B	B	B	B	B	H	B	H	B	B	H	H	H	B	B	H	H	H	H	B	H	H	B	B	B	H	H	H	H
Marker1234552	LG2	<lmxll>	145.591	H	B	H	H	B	H	H	H	H	B	H	H	B	B	H	H	H	B	B	B	B	B	H	B	H	B	B	H	H	H	B	B	H	H	H	H	B	H	H	B	B	B	H	H	H	H
Marker1106862	LG2	<lmxll>	145.591	H	B	H	H	B	H	H	H	H	B	H	H	B	B	H	H	H	B	B	B	B	B	H	B	H	B	B	H	H	H	B	B	H	H	H	H	B	H	H	B	B	B	H	H	H	H
Marker1116446	LG2	<lmxll>	145.591	H	B	H	H	B	H	H	H	H	B	H	H	B	B	H	H	H	B	B	B	B	B	H	B	H	B	B	H	H	H	B	B	H	H	H	H	B	H	H	B	B	B	H	H	H	H
Marker1161959	LG2	<lmxll>	145.591	H	B	H	H	B	H	H	H	H	B	H	H	B	B	H	H	H	B	B	B	B	B	H	B	H	B	B	H	H	H	B	B	H	H	H	H	B	H	H	B	B	B	H	H	H	H
Marker1379740	LG2	<lmxll>	145.591	H	B	H	H	B	H	H	H	H	B	H	H	B	B	H	H	H	B	B	B	B	B	H	B	H	B	B	H	H	H	B	B	H	H	H	H	B	H	H	B	B	B	H	H	H	H
Marker1329393	LG2	<lmxll>	145.591	H	B	H	H	B	H	H	H	H	B	H	H	B	B	H	H	H	B	B	B	B	B	H	B	H	B	B	H	H	H	B	B	H	H	H	H	B	H	H	B	B	B	H	H	H	H
Marker1194964	LG2	<lmxll>	145.591	H	B	H	H	B	H	H	H	H	B	H	H	B	B	H	H	H	B	B	B	B	B	H	B	H	B	B	H	H	H	B	B	H	H	H	H	B	H	H	B	B	B	H	H	H	H
Marker1245574	LG2	<lmxll>	145.591	H	B	H	H	B	H	H	H	H	B	H	H	B	B	H	H	H	B	B	B	B	B	H	B	H	B	B	H	H	H	B	B	H	H	H	H	B	H	H	B	B	B	H	H	H	H
Marker1328913	LG2	<lmxll>	146.138	H	B	H	H	B	H	H	H	H	B	H	H	B	B	H	H	H	B	B	B	B	B	H	B	H	B	B	H	H	H	B	B	H	H	H	H	B	H	H	B	B	B	H	H	H	H
Marker1426027	LG2	<lmxll>	146.685	B	H	B	B	H	B	B	B	B	H	B	B	H	H	B	B	B	H	H	H	H	H	B	H	B	H	H	B	B	B	H	H	B	B	B	B	H	B	B	H	H	H	B	B	B	B
Marker1152952	LG2	<lmxll>	146.866	B	H	B	B	H	B	B	B	B	H	B	B	H	H	B	B	B	H	H	H	H	H	B	H	B	H	H	B	B	B	H	H	B	B	B	B	H	B	B	H	H	H	B	B	B	B
Marker1062052	LG2	<lmxll>	147.23	B	H	B	B	H	B	B	B	B	H	B	B	H	H	B	B	B	H	H	H	H	H	B	H	B	H	H	B	B	B	H	H	B	B	B	B	H	B	B	H	H	H	B	B	B	B
Marker1074584	LG2	<lmxll>	147.411	B	H	B	B	H	B	B	B	B	H	B	B	H	H	B	B	B	H	H	H	H	H	B	H	B	H	H	B	B	B	H	H	B	B	B	B	H	B	B	H	H	H	B	B	B	B
Marker1360977	LG2	<lmxll>	147.411	B	H	B	B	H	B	B	B	B	H	B	B	H	H	B	B	B	H	H	H	H	H	B	H	B	H	H	B	B	B	H	H	B	B	B	B	H	B	B	H	H	H	B	B	B	B
Marker1399419	LG2	<lmxll>	147.802	H	B	H	H	H	H	H	H	H	B	H	H	B	B	H	H	H	B	B	B	B	B	H	B	H	B	B	H	H	H	B	B	H	H	H	H	B	H	H	B	B	B	H	H	H	H
Marker1449766	LG2	<lmxll>	148.193	B	H	B	B	H	B	B	B	B	H	B	B	H	H	B	B	B	H	H	H	H	H	B	H	B	H	H	B	B	B	H	H	B	B	B	B	H	B	B	H	H	H	B	B	B	B
Marker1248680	LG2	<lmxll>	148.583	H	B	H	H	H	H	H	H	H	B	H	H	B	B	H	H	H	B	B	B	B	B	H	B	H	B	B	H	H	H	B	B	H	H	H	H	B	H	H	B	B	B	H	H	H	H
Marker1113362	LG2	<lmxll>	148.974	B	H	B	B	H	B	B	B	B	H	B	B	H	H	B	B	B	H	H	H	H	H	B	H	B	H	H	B	B	B	H	H	B	B	B	B	H	B	B	H	H	H	B	B	B	B
Marker1271487	LG2	<lmxll>	150.079	H	B	H	H	H	H	H	H	H	B	H	H	B	B	H	H	H	B	B	B	B	B	H	B	H	B	B	H	H	H	B	B	H	H	H	H	B	H	H	B	B	B	H	H	H	H
Marker1318904	LG2	<lmxll>	150.666	H	B	H	H	B	H	H	H	H	B	H	H	B	B	H	H	H	B	B	B	B	B	H	B	H	B	B	H	H	H	B	B	H	H	H	H	B	H	H	H	B	B	H	H	H	H
Marker1434671	LG2	<lmxll>	151.056	B	H	B	B	H	B	B	B	B	H	B	B	H	H	B	B	B	H	H	H	H	H	B	H	B	H	H	B	B	B	H	H	B	B	B	B	H	B	B	B	H	H	B	B	B	B
Marker1382857	LG2	<lmxll>	151.708	H	B	H	H	B	H	H	H	H	B	H	H	B	B	H	H	H	B	B	B	B	B	H	B	H	B	B	H	H	H	B	B	H	H	H	H	B	H	H	H	B	B	H	H	H	H
Marker1164438	LG2	<lmxll>	152.142	B	H	B	B	H	B	B	B	B	H	B	B	H	H	B	B	B	H	H	H	H	H	B	H	B	H	H	B	B	B	H	H	B	B	B	B	H	B	B	B	H	H	B	B	B	B
Marker1150855	LG2	<lmxll>	152.358	H	B	H	H	B	H	H	H	H	B	H	H	B	B	H	H	H	B	B	B	B	B	H	B	H	B	B	H	H	H	B	B	H	H	H	H	B	H	H	H	B	B	H	H	H	H
Marker1208963	LG2	<lmxll>	152.358	H	B	H	H	B	H	H	H	H	B	H	H	B	B	H	H	H	B	B	B	B	B	H	B	H	B	B	H	H	H	B	B	H	H	H	H	B	H	H	H	B	B	H	H	H	H
Marker1387271	LG2	<lmxll>	152.358	H	B	H	H	B	H	H	H	H	B	H	H	B	B	H	H	H	B	B	B	B	B	H	B	H	B	B	H	H	H	B	B	H	H	H	H	B	H	H	H	B	B	H	H	H	H
Marker1255643	LG2	<lmxll>	152.358	H	B	H	H	B	H	H	H	H	B	H	H	B	B	H	H	H	B	B	B	B	B	H	B	H	B	B	H	H	H	B	B	H	H	H	H	B	H	H	H	B	B	H	H	H	H
Marker1311761	LG2	<lmxll>	152.358	H	B	H	H	B	H	H	H	H	B	H	H	B	B	H	H	H	B	B	B	B	B	H	B	H	B	B	H	H	H	B	B	H	H	H	H	B	H	H	H	B	B	H	H	H	H
Marker1113022	LG2	<lmxll>	152.534	B	H	B	B	H	B	B	B	B	H	B	B	H	H	B	B	B	H	H	H	H	H	B	H	B	H	H	B	B	B	H	H	B	B	B	B	H	B	B	B	H	H	B	B	B	B
Marker1320871	LG2	<lmxll>	152.709	B	H	B	B	H	B	B	B	B	H	B	B	H	H	B	B	B	H	H	H	H	H	B	H	B	H	H	B	B	B	H	H	B	B	B	B	H	B	B	B	H	H	B	B	B	B
Marker1167131	LG2	<lmxll>	152.885	H	B	H	H	B	H	H	H	H	B	H	H	B	B	H	H	H	B	B	B	B	B	H	B	H	B	B	H	H	H	B	B	H	H	H	H	B	H	H	H	B	B	H	H	H	H
Marker1224200	LG2	<lmxll>	153.061	B	H	B	B	H	B	B	B	B	H	B	B	H	H	B	B	B	H	H	H	H	H	B	H	B	H	H	B	B	B	H	H	B	B	B	B	H	B	B	B	H	H	B	B	B	B
Marker1305248	LG2	<lmxll>	153.413	H	B	H	H	B	H	H	H	H	B	H	H	B	B	H	H	H	B	B	B	B	B	H	B	H	B	B	H	H	H	B	B	H	H	H	H	B	H	H	H	B	B	H	H	H	H
Marker1344924	LG2	<lmxll>	153.589	H	B	H	H	B	H	H	H	H	B	H	H	B	B	H	H	H	B	B	B	B	B	H	B	H	B	B	H	H	H	B	B	H	H	H	H	B	H	H	H	B	B	H	H	H	H
Marker1142193	LG2	<lmxll>	154.119	H	B	H	H	B	H	H	H	H	B	H	H	B	B	H	H	H	B	B	B	B	B	H	B	H	B	B	H	B	H	B	B	H	H	H	H	B	H	H	H	B	B	H	H	H	H
Marker1313199	LG2	<lmxll>	155.007	B	H	B	B	H	B	B	B	B	H	B	B	H	H	B	B	B	H	H	H	H	H	B	H	B	H	H	B	B	B	H	H	B	B	B	B	H	B	B	B	H	H	B	B	B	B
Marker1205972	LG2	<lmxll>	155.183	H	B	H	H	B	H	H	H	H	B	H	H	B	B	H	H	H	B	B	B	B	B	H	B	H	B	B	H	H	H	B	B	H	H	H	H	B	H	H	H	B	B	H	H	H	H
Marker1135644	LG2	<lmxll>	155.359	H	B	H	H	B	H	H	H	H	B	H	H	B	B	H	H	H	B	B	B	B	B	H	B	H	B	B	H	H	H	B	B	H	H	H	H	B	H	H	H	B	B	H	H	H	H
Marker1353791	LG2	<lmxll>	155.359	B	H	B	B	H	B	B	B	B	H	B	B	H	H	B	B	B	H	H	H	H	H	B	H	B	H	H	B	B	B	H	H	B	B	B	B	H	B	B	B	H	H	B	B	B	B
Marker1382542	LG2	<lmxll>	155.711	H	B	H	H	B	H	H	H	H	B	H	H	B	B	H	H	H	B	B	B	B	B	H	B	H	B	B	H	H	H	B	B	H	H	H	H	B	H	H	H	B	B	H	H	H	H
Marker1111942	LG2	<lmxll>	156.063	B	H	B	B	H	B	B	B	B	H	B	B	H	H	B	B	B	H	H	H	H	H	B	H	B	H	H	B	B	B	H	H	B	B	B	B	H	B	B	B	H	H	B	B	B	B
Marker1117757	LG2	<lmxll>	156.239	B	H	B	B	H	B	B	B	B	H	B	B	H	H	B	B	B	H	H	H	H	H	B	H	B	H	H	B	B	B	H	H	B	B	B	B	H	B	B	B	H	H	B	B	B	B
Marker1386092	LG2	<lmxll>	156.415	H	B	H	H	B	H	H	H	H	B	H	H	B	B	H	H	H	B	B	B	B	B	H	B	H	B	B	H	H	H	B	B	H	H	H	H	B	H	H	H	B	B	H	H	H	H
Marker1410047	LG2	<lmxll>	156.415	H	B	H	H	B	H	H	H	H	B	H	H	B	B	H	H	H	B	B	B	B	B	H	B	H	B	B	H	H	H	B	B	H	H	H	H	B	H	H	H	B	B	H	H	H	H
Marker1171473	LG2	<lmxll>	156.415	H	B	H	H	B	H	H	H	H	B	H	H	B	B	H	H	H	B	B	B	B	B	H	B	H	B	B	H	H	H	B	B	H	H	H	H	B	H	H	H	B	B	H	H	H	H
Marker1366090	LG2	<lmxll>	156.591	H	B	H	H	B	H	H	H	H	B	H	H	B	B	H	H	H	B	B	B	B	B	H	B	H	B	B	H	H	H	B	B	H	H	H	H	B	H	H	H	B	B	H	H	H	H
Marker1121425	LG2	<lmxll>	156.766	H	B	H	H	B	H	H	H	H	B	H	H	B	B	H	H	H	B	B	B	B	B	H	B	H	B	B	H	H	H	B	B	H	H	H	H	B	H	H	H	B	B	H	H	H	H
Marker1269463	LG2	<lmxll>	156.942	B	H	B	B	H	B	B	B	B	H	B	B	H	H	B	B	B	H	H	H	H	H	B	H	B	H	H	B	B	B	H	H	B	B	B	B	H	B	B	B	H	H	B	B	B	B
Marker1216453	LG2	<lmxll>	156.942	B	H	B	B	H	B	B	B	B	H	B	B	H	H	B	B	B	H	H	H	H	H	B	H	B	H	H	B	B	B	H	H	B	B	B	B	H	B	B	B	H	H	B	B	B	B
Marker1258414	LG2	<lmxll>	157.118	H	B	H	H	B	H	H	H	H	B	H	H	B	B	H	H	H	B	B	B	B	B	H	B	H	B	B	H	H	H	B	B	H	H	H	H	B	H	H	H	B	B	H	H	H	H
Marker1082291	LG2	<lmxll>	157.294	H	B	H	H	B	H	H	H	H	B	H	H	B	B	H	H	H	B	B	B	B	B	H	B	H	B	B	H	H	H	B	B	H	H	H	H	B	H	H	H	B	B	H	H	H	H
Marker1252503	LG2	<lmxll>	157.469	B	H	B	B	H	B	B	B	B	H	B	B	H	H	B	B	B	H	H	H	H	H	B	H	B	H	H	B	B	B	H	H	B	B	B	B	H	B	B	B	H	H	B	B	B	B
Marker1398256	LG2	<lmxll>	157.645	H	B	H	H	B	H	H	H	H	B	H	H	B	B	H	H	H	B	B	B	B	B	H	B	H	B	B	H	H	H	B	B	H	H	H	H	B	H	H	H	B	B	H	H	H	H
Marker1355112	LG2	<lmxll>	157.821	B	H	B	B	H	B	B	B	B	H	B	B	H	H	B	B	B	H	H	H	H	H	B	H	B	H	H	B	B	B	H	H	B	B	B	B	H	B	B	B	H	H	B	B	B	B
Marker1255996	LG2	<lmxll>	157.821	B	H	B	B	H	B	B	B	B	H	B	B	H	H	B	B	B	H	H	H	H	H	B	H	B	H	H	B	B	B	H	H	B	B	B	B	H	B	B	B	H	H	B	B	B	B
Marker1128075	LG2	<lmxll>	157.997	B	H	B	B	H	B	B	B	B	H	B	B	H	H	B	B	B	H	H	H	H	H	B	H	B	H	H	B	B	B	H	H	B	B	B	B	H	B	B	B	H	H	B	B	B	B
Marker1433277	LG2	<lmxll>	157.997	H	B	H	H	B	H	H	H	H	B	H	H	B	B	H	H	H	B	B	B	B	B	H	B	H	B	B	H	H	H	B	B	H	H	H	H	B	H	H	H	B	B	H	H	H	H
Marker1429229	LG2	<lmxll>	157.997	H	B	H	H	B	H	H	H	H	B	H	H	B	B	H	H	H	B	B	B	B	B	H	B	H	B	B	H	H	H	B	B	H	H	H	H	B	H	H	H	B	B	H	H	H	H
Marker1231624	LG2	<lmxll>	157.997	H	B	H	H	B	H	H	H	H	B	H	H	B	B	H	H	H	B	B	B	B	B	H	B	H	B	B	H	H	H	B	B	H	H	H	H	B	H	H	H	B	B	H	H	H	H
Marker1311972	LG2	<lmxll>	157.997	H	B	H	H	B	H	H	H	H	B	H	H	B	B	H	H	H	B	B	B	B	B	H	B	H	B	B	H	H	H	B	B	H	H	H	H	B	H	H	H	B	B	H	H	H	H
Marker1327701	LG2	<lmxll>	157.997	H	B	H	H	B	H	H	H	H	B	H	H	B	B	H	H	H	B	B	B	B	B	H	B	H	B	B	H	H	H	B	B	H	H	H	H	B	H	H	H	B	B	H	H	H	H
Marker1172159	LG2	<lmxll>	158.172	H	B	H	H	B	H	H	H	H	B	H	H	B	B	H	H	H	B	B	B	B	B	H	B	H	B	B	H	H	H	B	B	H	H	H	H	B	H	H	H	B	B	H	H	H	H
Marker1337502	LG2	<lmxll>	158.348	H	B	H	H	B	H	H	H	H	B	H	B	B	B	H	H	H	B	B	B	B	B	H	B	H	B	B	H	H	H	B	B	H	H	H	H	B	H	H	H	B	B	H	H	H	H
Marker1226393	LG2	<lmxll>	158.7	H	B	H	H	B	H	H	H	H	B	H	B	B	B	H	H	H	B	B	B	B	B	H	B	H	B	B	H	H	H	B	B	H	H	H	H	B	H	H	H	B	B	H	H	H	H
Marker1183561	LG2	<lmxll>	159.053	H	B	H	H	B	H	H	H	H	B	H	B	B	B	H	H	H	B	B	B	B	B	H	B	H	B	B	H	H	H	B	B	H	H	H	H	B	H	H	H	B	B	H	H	H	H
Marker1365019	LG2	<lmxll>	159.229	B	H	B	B	H	B	B	B	B	H	B	H	H	H	B	B	B	H	H	H	H	H	B	H	B	H	H	B	B	B	H	H	B	B	B	B	H	B	B	B	H	H	B	B	B	B
Marker1351709	LG2	<lmxll>	159.404	H	B	H	H	B	H	H	H	H	B	H	B	B	B	H	H	H	B	B	B	B	B	H	B	H	B	B	H	H	H	B	B	H	H	H	H	B	H	H	H	B	B	H	H	H	H
Marker1256738	LG2	<lmxll>	159.757	H	B	H	H	B	H	H	H	H	B	H	B	B	B	H	H	H	B	B	B	B	B	H	B	H	B	B	H	H	H	B	B	H	H	H	H	B	H	H	H	B	B	H	H	H	H
Marker1435995	LG2	<lmxll>	159.932	H	B	H	H	B	H	H	H	H	B	H	B	B	B	H	H	H	B	B	B	B	B	H	B	H	B	B	H	H	H	B	B	H	H	H	H	B	H	H	H	B	B	H	H	H	H
Marker1121876	LG2	<lmxll>	160.108	H	B	H	H	B	H	H	H	H	B	H	B	B	B	H	H	H	B	B	B	B	B	H	B	H	B	B	H	H	H	B	B	H	H	H	H	B	H	H	H	B	B	H	H	H	H
Marker1427706	LG2	<lmxll>	160.461	H	B	H	H	B	H	H	H	H	B	H	B	B	B	H	H	H	B	B	B	B	B	H	B	H	B	B	H	H	H	B	B	H	H	H	H	B	H	H	H	B	B	H	H	H	H
Marker1392972	LG2	<lmxll>	160.813	H	B	H	H	B	H	H	H	H	B	H	B	B	B	H	H	H	B	B	B	B	B	H	B	H	B	B	H	H	H	B	B	H	H	H	H	B	H	H	H	B	B	H	H	H	H
Marker1218405	LG2	<lmxll>	161.165	H	B	H	H	B	H	H	H	H	B	H	B	B	B	H	H	H	B	B	B	B	B	H	B	H	B	B	H	H	H	B	B	H	H	H	H	B	H	H	H	B	B	H	H	B	H
Marker1197532	LG2	<lmxll>	161.341	H	B	H	H	B	H	H	H	H	B	H	B	B	B	H	H	H	B	B	B	B	B	H	B	H	B	B	H	H	H	B	B	H	H	H	H	B	H	H	H	B	B	H	H	H	H
Marker1137250	LG2	<lmxll>	161.694	H	B	H	H	B	H	H	H	H	B	H	B	B	B	H	H	H	B	B	B	B	B	H	B	H	B	B	H	H	H	B	B	H	H	H	H	B	H	H	H	B	B	H	H	B	H
Marker1311327	LG2	<lmxll>	161.694	B	H	B	B	H	B	B	B	B	H	B	H	H	H	B	B	B	H	H	H	H	H	B	H	B	H	H	B	B	B	H	H	B	B	B	B	H	B	B	B	H	H	B	B	H	B
Marker1099459	LG2	<lmxll>	161.869	H	B	H	H	B	H	H	H	H	B	H	B	B	B	H	H	H	B	B	B	B	B	H	B	H	B	B	H	H	H	B	B	H	H	H	H	B	H	H	H	B	B	H	H	B	H
Marker1129469	LG2	<lmxll>	162.045	H	B	H	H	B	H	H	H	H	B	H	B	B	B	H	H	H	B	B	B	B	B	H	B	H	B	B	H	H	H	B	B	H	H	H	H	B	H	H	H	B	B	H	H	B	H
Marker1448976	LG2	<lmxll>	162.045	H	B	H	H	B	H	H	H	H	B	H	B	B	B	H	H	H	B	B	B	B	B	H	B	H	B	B	H	H	H	B	B	H	H	H	H	B	H	H	H	B	B	H	H	B	H
Marker1141195	LG2	<lmxll>	162.221	H	B	H	H	B	H	H	H	H	B	H	B	B	B	H	H	H	B	B	B	B	B	H	B	H	B	B	H	H	H	B	B	H	H	H	H	B	H	H	H	B	B	H	H	B	H
Marker1244256	LG2	<lmxll>	162.221	H	B	H	H	B	H	H	H	H	B	H	B	B	B	H	H	H	B	B	B	B	B	H	B	H	B	B	H	H	H	B	B	H	H	H	H	B	H	H	H	B	B	H	H	B	H
Marker1365143	LG2	<lmxll>	162.221	B	H	B	B	H	B	B	B	B	H	B	H	H	H	B	B	B	H	H	H	H	H	B	H	B	H	H	B	B	B	H	H	B	B	B	B	H	B	B	B	H	H	B	B	H	B
Marker1330152	LG2	<lmxll>	162.221	H	B	H	H	B	H	H	H	H	B	H	B	B	B	H	H	H	B	B	B	B	B	H	B	H	B	B	H	H	H	B	B	H	H	H	H	B	H	H	H	B	B	H	H	B	H
Marker1123762	LG2	<lmxll>	162.221	H	B	H	H	B	H	H	H	H	B	H	B	B	B	H	H	H	B	B	B	B	B	H	B	H	B	B	H	H	H	B	B	H	H	H	H	B	H	H	H	B	B	H	H	B	H
Marker1283868	LG2	<lmxll>	162.221	H	B	H	H	B	H	H	H	H	B	H	B	B	B	H	H	H	B	B	B	B	B	H	B	H	B	B	H	H	H	B	B	H	H	H	H	B	H	H	H	B	B	H	H	B	H
Marker1220333	LG2	<lmxll>	162.397	B	H	B	B	H	B	B	B	B	H	B	H	H	H	B	B	B	H	H	H	H	H	B	H	B	H	H	B	B	B	H	H	B	B	B	B	H	B	B	B	H	H	B	B	H	B
Marker1329540	LG2	<lmxll>	162.397	H	B	H	H	B	H	H	H	H	B	H	B	B	B	H	H	H	B	B	B	B	B	H	B	H	B	B	H	H	H	B	B	H	H	H	H	B	H	H	H	B	B	H	H	B	H
Marker1391867	LG2	<lmxll>	162.749	B	H	B	B	H	B	B	B	B	H	B	H	H	H	B	B	B	H	H	H	H	H	B	H	B	H	H	B	B	B	H	H	B	B	B	B	H	B	B	B	H	H	B	B	H	B
Marker1188197	LG2	<lmxll>	164.364	H	B	H	H	B	H	H	H	H	B	H	H	B	B	H	H	H	B	B	B	B	B	H	B	H	B	B	H	H	H	B	B	H	H	H	H	B	H	H	H	B	B	H	H	H	H
Marker1326733	LG2	<lmxll>	165.228	H	B	H	H	H	H	H	H	H	B	H	H	B	B	H	H	H	B	B	B	B	B	H	B	H	B	B	H	H	H	B	B	H	H	H	H	B	H	H	H	B	B	H	H	H	H
Marker1179270	LG2	<lmxll>	166.322	H	B	H	H	H	H	H	H	H	B	H	H	B	B	H	H	H	B	B	B	B	B	H	B	H	B	B	H	H	H	B	B	H	H	H	H	B	H	H	H	B	B	H	H	H	H
Marker1366774	LG2	<lmxll>	166.458	H	B	H	H	H	H	H	H	H	B	H	H	B	B	H	H	H	B	B	B	B	B	H	B	H	B	B	H	H	H	B	B	H	H	H	H	B	H	H	H	B	B	H	H	H	H
Marker1374380	LG2	<lmxll>	167.004	B	H	B	B	H	B	B	B	B	H	B	B	H	H	B	B	B	H	H	H	H	H	B	H	B	H	H	B	B	B	H	H	B	B	B	B	H	B	B	B	H	H	B	B	B	B
Marker1190784	LG2	<lmxll>	167.139	H	B	H	H	H	H	H	H	H	B	H	H	B	B	H	H	H	B	B	B	B	B	H	B	H	B	B	H	H	H	B	B	H	H	H	H	B	H	H	H	B	B	H	H	H	H
Marker1221350	LG2	<lmxll>	167.411	H	B	H	H	H	H	H	H	H	B	H	H	B	B	H	H	H	B	B	B	B	B	H	B	H	B	B	H	H	H	B	B	H	H	H	H	B	H	H	H	B	B	H	H	H	H
Marker1216704	LG2	<lmxll>	167.958	B	H	B	B	H	B	B	B	B	H	B	B	H	H	B	B	B	H	H	H	H	H	B	H	B	H	H	B	B	B	H	H	B	B	B	B	H	B	B	B	H	H	B	B	B	B
Marker1228178	LG2	<lmxll>	168.093	B	H	B	B	H	B	B	B	B	H	B	H	H	H	B	B	B	H	H	H	H	H	B	H	B	H	H	B	B	B	H	H	B	B	B	B	H	B	B	B	H	H	B	B	B	B
Marker1237758	LG2	<lmxll>	168.365	B	H	B	B	H	B	B	B	B	H	B	B	H	H	B	B	B	H	H	H	H	H	B	H	B	H	H	B	B	B	H	H	B	B	B	B	H	B	B	B	H	H	B	B	B	B
Marker1444329	LG2	<lmxll>	168.911	H	B	H	H	H	H	H	H	H	B	H	B	B	B	H	H	H	B	B	B	B	B	H	B	H	B	B	H	H	H	B	B	H	H	H	H	B	H	H	H	B	B	H	H	H	H
Marker1193734	LG2	<lmxll>	169.402	B	H	B	B	H	B	B	B	B	H	B	H	H	H	B	B	B	H	H	H	H	H	B	H	B	H	H	B	B	B	H	H	B	B	B	B	H	B	B	B	H	H	B	B	B	B
Marker1163578	LG2	<lmxll>	169.729	B	H	B	B	H	B	B	B	B	H	B	H	H	H	B	B	B	H	H	H	H	H	B	H	B	H	H	B	B	B	H	H	B	B	B	B	H	B	B	B	H	H	B	B	B	B
Marker1239398	LG2	<lmxll>	170.833	B	H	B	B	H	B	B	B	B	H	B	H	H	H	B	B	B	H	H	H	H	H	B	H	B	H	H	B	B	B	H	H	B	B	B	B	H	B	B	B	H	H	B	B	B	B
Marker1226159	LG2	<lmxll>	171.105	H	B	H	H	B	H	H	H	H	B	H	B	B	B	H	H	H	B	B	B	B	B	H	B	H	B	B	H	H	H	B	B	H	H	H	H	B	H	H	H	B	B	H	H	H	H
Marker1124437	LG2	<lmxll>	171.79	H	B	H	H	B	H	H	H	H	B	H	B	B	B	H	H	H	B	B	B	B	B	H	B	H	B	B	H	H	H	B	B	H	H	H	H	B	H	H	H	B	B	H	H	B	H
Marker1330196	LG2	<lmxll>	172.062	H	B	H	H	B	H	H	H	H	B	H	B	B	B	H	H	H	B	B	B	B	B	H	B	H	B	B	H	H	H	B	B	H	H	H	H	B	H	H	H	B	B	H	H	B	H
Marker1266080	LG2	<lmxll>	172.197	H	B	H	H	B	H	H	H	H	B	H	B	B	B	H	H	H	B	B	B	B	B	H	B	H	B	B	H	H	H	B	B	H	H	H	H	B	H	H	H	B	B	H	H	B	H
Marker1430977	LG2	<lmxll>	172.197	H	B	H	H	B	H	H	H	H	B	H	B	B	B	H	H	H	B	B	B	B	B	H	B	H	B	B	H	H	H	B	B	H	H	H	H	B	H	H	H	B	B	H	H	B	H
Marker1151081	LG2	<lmxll>	173.237	H	B	H	H	B	H	H	H	H	B	H	B	B	B	H	H	H	B	B	B	B	B	H	B	H	B	B	H	H	H	B	B	H	H	H	H	B	H	H	H	B	B	H	H	B	H
Marker1349855	LG2	<lmxll>	173.237	H	B	H	H	B	H	H	H	H	B	H	B	B	B	H	H	H	B	B	B	B	B	H	B	H	B	B	H	H	H	B	B	H	H	H	H	B	H	H	H	B	B	H	H	B	H
Marker1305589	LG2	<lmxll>	173.237	H	B	H	H	B	H	H	H	H	B	H	B	B	B	H	H	H	B	B	B	B	B	H	B	H	B	B	H	H	H	B	B	H	H	H	H	B	H	H	H	B	B	H	H	B	H
Marker1149787	LG2	<lmxll>	173.237	H	B	H	H	B	H	H	H	H	B	H	B	B	B	H	H	H	B	B	B	B	B	H	B	H	B	B	H	H	H	B	B	H	H	H	H	B	H	H	H	B	B	H	H	B	H
Marker1364252	LG2	<lmxll>	173.237	H	B	H	H	B	H	H	H	H	B	H	B	B	B	H	H	H	B	B	B	B	B	H	B	H	B	B	H	H	H	B	B	H	H	H	H	B	H	H	H	B	B	H	H	B	H
Marker1446829	LG2	<lmxll>	173.237	H	B	H	H	B	H	H	H	H	B	H	B	B	B	H	H	H	B	B	B	B	B	H	B	H	B	B	H	H	H	B	B	H	H	H	H	B	H	H	H	B	B	H	H	B	H
Marker1385425	LG2	<lmxll>	173.237	B	H	B	B	H	B	B	B	B	H	B	H	H	H	B	B	B	H	H	H	H	H	B	H	B	H	H	B	B	B	H	H	B	B	B	B	H	B	B	B	H	H	B	B	H	B
Marker1087014	LG2	<lmxll>	173.237	B	H	B	B	H	B	B	B	B	H	B	H	H	H	B	B	B	H	H	H	H	H	B	H	B	H	H	B	B	B	H	H	B	B	B	B	H	B	B	B	H	H	B	B	H	B
Marker1264371	LG2	<lmxll>	173.237	B	H	B	B	H	B	B	B	B	H	B	H	H	H	B	B	B	H	H	H	H	H	B	H	B	H	H	B	B	B	H	H	B	B	B	B	H	B	B	B	H	H	B	B	H	B
Marker1431272	LG2	<lmxll>	173.237	H	B	H	H	B	H	H	H	H	B	H	B	B	B	H	H	H	B	B	B	B	B	H	B	H	B	B	H	H	H	B	B	H	H	H	H	B	H	H	H	B	B	H	H	B	H
Marker1336654	LG2	<lmxll>	173.374	H	B	H	H	B	H	H	H	H	B	H	B	B	B	H	H	H	B	B	B	B	B	H	B	H	B	B	H	H	H	B	B	H	H	H	H	B	H	H	H	B	B	H	H	B	H
Marker1219311	LG2	<lmxll>	173.374	H	B	H	H	B	H	H	H	H	B	H	B	B	B	H	H	H	B	B	B	B	B	H	B	H	B	B	H	H	H	B	B	H	H	H	H	B	H	H	H	B	B	H	H	B	H
Marker1441521	LG2	<lmxll>	173.374	H	B	H	H	B	H	H	H	H	B	H	B	B	B	H	H	H	B	B	B	B	B	H	B	H	B	B	H	H	H	B	B	H	H	H	H	B	H	H	H	B	B	H	H	B	H
Marker1311925	LG2	<lmxll>	173.374	H	B	H	H	B	H	H	H	H	B	H	B	B	B	H	H	H	B	B	B	B	B	H	B	H	B	B	H	H	H	B	B	H	H	H	H	B	H	H	H	B	B	H	H	B	H
Marker1156539	LG2	<lmxll>	173.374	H	B	H	H	B	H	H	H	H	B	H	B	B	B	H	H	H	B	B	B	B	B	H	B	H	B	B	H	H	H	B	B	H	H	H	H	B	H	H	H	B	B	H	H	B	H
Marker1219667	LG2	<lmxll>	173.374	B	H	B	B	H	B	B	B	B	H	B	H	H	H	B	B	B	H	H	H	H	H	B	H	B	H	H	B	B	B	H	H	B	B	B	B	H	B	B	B	H	H	B	B	H	B
Marker1099245	LG2	<lmxll>	173.374	B	H	B	B	H	B	B	B	B	H	B	H	H	H	B	B	B	H	H	H	H	H	B	H	B	H	H	B	B	B	H	H	B	B	B	B	H	B	B	B	H	H	B	B	H	B
Marker1222475	LG2	<lmxll>	173.374	H	B	H	H	B	H	H	H	H	B	H	B	B	B	H	H	H	B	B	B	B	B	H	B	H	B	B	H	H	H	B	B	H	H	H	H	B	H	H	H	B	B	H	H	B	H
Marker1308544	LG2	<lmxll>	173.51	B	H	B	B	H	B	B	B	B	H	B	H	H	H	B	B	B	H	H	H	H	H	B	H	B	H	H	B	B	B	H	H	B	B	B	B	H	B	B	B	H	H	B	B	H	B
Marker1373794	LG2	<lmxll>	173.646	H	B	H	H	B	H	H	H	H	B	H	B	B	B	H	H	H	B	B	B	B	B	H	B	H	B	B	H	H	H	B	B	H	H	H	H	B	H	H	H	B	B	H	H	B	H
Marker1198272	LG2	<lmxll>	173.782	H	B	H	H	B	H	H	H	H	B	H	B	B	B	H	H	H	B	B	B	B	B	H	B	H	B	B	H	H	H	B	B	H	H	H	H	B	H	H	H	B	B	H	H	B	H
Marker1104114	LG2	<lmxll>	173.918	H	B	H	H	B	H	H	H	H	B	H	B	B	B	H	H	H	B	B	B	B	B	H	B	H	B	B	H	H	H	B	B	H	H	H	H	B	H	H	H	B	B	H	H	B	H
Marker1442393	LG2	<lmxll>	173.918	H	B	H	H	B	H	H	H	H	B	H	B	B	B	H	H	H	B	B	B	B	B	H	B	H	B	B	H	H	H	B	B	H	H	H	H	B	H	H	H	B	B	H	H	B	H
Marker1294241	LG2	<lmxll>	174.055	B	H	B	B	H	B	B	B	B	H	B	H	H	H	B	B	B	H	H	H	H	H	B	H	B	H	H	B	B	B	H	H	B	B	B	B	H	B	B	B	H	H	B	B	H	B
Marker1169904	LG2	<lmxll>	174.191	B	H	B	B	H	B	B	B	B	H	B	H	H	H	B	B	B	H	H	H	H	H	B	H	B	H	H	B	B	B	H	H	B	B	B	B	H	B	B	B	H	H	B	B	H	B
Marker1208712	LG2	<lmxll>	174.191	B	H	B	B	H	B	B	B	B	H	B	H	H	H	B	B	B	H	H	H	H	H	B	H	B	H	H	B	B	B	H	H	B	B	B	B	H	B	B	B	H	H	B	B	H	B
Marker1348153	LG2	<lmxll>	174.327	H	B	H	H	B	H	H	H	H	B	H	B	B	B	H	H	H	B	B	B	B	B	H	B	H	B	B	H	H	H	B	B	H	H	H	H	B	H	H	H	B	B	H	H	B	H
Marker1321789	LG2	<lmxll>	174.327	H	B	H	H	B	H	H	H	H	B	H	B	B	B	H	H	H	B	B	B	B	B	H	B	H	B	B	H	H	H	B	B	H	H	H	H	B	H	H	H	B	B	H	H	B	H
Marker1341517	LG2	<lmxll>	174.6	B	H	B	B	H	B	B	B	B	H	B	H	H	H	B	B	B	H	H	H	H	H	B	H	B	H	H	B	B	B	H	H	B	B	B	B	H	B	B	B	H	H	B	B	H	B
Marker1257005	LG2	<lmxll>	174.736	H	B	H	H	B	H	H	H	H	B	H	B	B	B	H	H	H	B	B	B	B	B	H	B	H	B	B	H	H	H	B	B	H	H	H	H	B	H	H	H	B	B	H	H	B	H
Marker1361120	LG2	<lmxll>	174.872	B	H	B	B	H	B	B	B	B	H	B	H	H	H	B	B	B	H	H	H	H	H	B	H	B	H	H	B	B	B	H	H	B	B	B	B	H	B	B	B	H	H	B	B	H	B
Marker1275076	LG2	<lmxll>	175.008	B	H	B	B	H	B	B	B	B	H	B	H	H	H	B	B	B	H	H	H	H	H	B	H	B	H	H	B	B	B	H	H	B	B	B	B	H	B	B	B	H	H	B	B	H	B
Marker1396659	LG2	<lmxll>	175.008	B	H	B	B	H	B	B	B	B	H	B	H	H	H	B	B	B	H	H	H	H	H	B	H	B	H	H	B	B	B	H	H	B	B	B	B	H	B	B	B	H	H	B	B	H	B
Marker1309424	LG2	<lmxll>	175.008	B	H	B	B	H	B	B	B	B	H	B	H	H	H	B	B	B	H	H	H	H	H	B	H	B	H	H	B	B	B	H	H	B	B	B	B	H	B	B	B	H	H	B	B	H	B
Marker1330478	LG2	<lmxll>	175.008	H	B	H	H	B	H	H	H	H	B	H	B	B	B	H	H	H	B	B	B	B	B	H	B	H	B	B	H	H	H	B	B	H	H	H	H	B	H	H	H	B	B	H	H	B	H
Marker1112987	LG2	<lmxll>	175.008	H	B	H	H	B	H	H	H	H	B	H	B	B	B	H	H	H	B	B	B	B	B	H	B	H	B	B	H	H	H	B	B	H	H	H	H	B	H	H	H	B	B	H	H	B	H
Marker1108426	LG2	<lmxll>	175.008	H	B	H	H	B	H	H	H	H	B	H	B	B	B	H	H	H	B	B	B	B	B	H	B	H	B	B	H	H	H	B	B	H	H	H	H	B	H	H	H	B	B	H	H	B	H
Marker1084193	LG2	<lmxll>	175.008	B	H	B	B	H	B	B	B	B	H	B	H	H	H	B	B	B	H	H	H	H	H	B	H	B	H	H	B	B	B	H	H	B	B	B	B	H	B	B	B	H	H	B	B	H	B
Marker1226575	LG2	<lmxll>	175.008	B	H	B	B	H	B	B	B	B	H	B	H	H	H	B	B	B	H	H	H	H	H	B	H	B	H	H	B	B	B	H	H	B	B	B	B	H	B	B	B	H	H	B	B	H	B
Marker1289763	LG2	<lmxll>	175.282	H	B	H	H	B	H	H	H	H	B	H	B	B	B	H	H	H	B	B	B	B	B	H	B	H	B	B	H	H	H	B	B	H	H	H	H	B	H	H	H	B	B	H	H	B	H
Marker1290951	LG2	<lmxll>	175.418	H	B	H	H	B	H	H	H	H	B	H	B	B	B	H	H	H	B	B	B	B	B	H	B	H	B	B	H	H	H	B	B	H	H	H	H	B	H	H	H	B	B	H	H	B	H
Marker1310307	LG2	<lmxll>	175.418	H	B	H	H	B	H	H	H	H	B	H	B	B	B	H	H	H	B	B	B	B	B	H	B	H	B	B	H	H	H	B	B	H	H	H	H	B	H	H	H	B	B	H	H	B	H
Marker1213413	LG2	<lmxll>	175.418	H	B	H	H	B	H	H	H	H	B	H	B	B	B	H	H	H	B	B	B	B	B	H	B	H	B	B	H	H	H	B	B	H	H	H	H	B	H	H	H	B	B	H	H	B	H
Marker1225574	LG2	<lmxll>	175.554	H	B	H	H	B	H	H	H	H	B	H	B	B	B	H	H	H	B	B	B	B	B	H	B	H	B	B	H	H	H	B	B	H	H	H	H	B	H	H	H	B	B	H	H	B	H
Marker1339181	LG2	<lmxll>	175.827	H	B	H	H	B	H	H	H	H	B	H	B	B	B	H	H	H	B	B	B	B	B	H	B	H	B	B	H	H	H	B	B	H	H	H	H	B	H	H	H	B	B	H	H	B	H
Marker1195897	LG2	<lmxll>	176.238	H	B	H	H	B	H	H	H	H	B	H	B	B	B	H	H	H	B	B	B	B	B	H	B	H	B	B	H	H	H	B	B	H	H	H	H	B	H	H	H	B	B	H	H	B	H
Marker1139542	LG2	<lmxll>	176.511	B	H	B	B	H	B	B	B	B	H	B	H	H	H	B	B	B	H	H	H	H	H	B	H	B	H	H	B	B	B	H	H	B	B	B	B	H	B	B	B	H	H	B	B	H	B
Marker1130362	LG2	<lmxll>	176.647	B	H	B	B	H	B	B	B	B	H	B	H	H	H	B	B	B	H	H	H	H	H	B	H	B	H	H	B	B	B	H	H	B	B	B	B	H	B	B	B	H	H	B	B	H	B
Marker1418031	LG2	<lmxll>	176.92	B	H	B	B	H	B	B	B	B	H	B	H	H	H	B	B	B	H	H	H	H	H	B	H	B	H	H	B	B	B	H	H	B	B	B	B	H	B	B	B	H	H	B	B	H	B
Marker1068167	LG2	<lmxll>	177.469	B	H	B	B	H	B	B	B	B	H	B	H	H	H	B	B	B	H	H	H	H	H	B	H	B	H	H	B	B	B	H	H	B	B	B	B	H	B	B	B	H	H	B	B	H	B
Marker1361260	LG2	<lmxll>	177.469	B	H	B	B	H	B	B	B	B	H	B	H	H	H	B	B	B	H	H	H	H	H	B	H	B	H	H	B	B	B	H	H	B	B	B	B	H	B	B	B	H	H	B	B	H	B
Marker1315829	LG2	<lmxll>	177.88	B	H	B	B	H	B	B	B	B	H	B	H	H	H	B	B	B	H	H	H	H	H	B	H	B	H	H	B	B	B	H	H	B	B	B	B	H	B	B	B	H	H	B	B	H	B
Marker1168655	LG2	<lmxll>	178.016	B	H	B	B	H	B	B	B	B	H	B	H	H	H	B	B	B	H	H	H	H	H	B	H	B	H	H	B	B	B	H	H	B	B	B	B	H	B	B	B	H	H	B	B	H	B
Marker1184877	LG2	<lmxll>	178.289	H	B	H	H	B	H	H	H	H	B	H	B	B	B	H	H	H	B	B	B	B	B	H	B	H	B	B	H	H	H	B	B	H	H	H	H	B	H	H	H	B	B	H	H	B	H
Marker1447208	LG2	<lmxll>	178.289	H	B	H	H	B	H	H	H	H	B	H	B	B	B	H	H	H	B	B	B	B	B	H	B	H	B	B	H	H	H	B	B	H	H	H	H	B	H	H	H	B	B	H	H	B	H
Marker1103698	LG2	<lmxll>	178.289	H	B	H	H	B	H	H	H	H	B	H	B	B	B	H	H	H	B	B	B	B	B	H	B	H	B	B	H	H	H	B	B	H	H	H	H	B	H	H	H	B	B	H	H	B	H
Marker1064865	LG2	<lmxll>	178.425	H	B	H	H	B	H	H	H	H	B	H	B	B	B	H	H	H	B	B	B	B	B	H	B	H	B	B	H	H	H	B	B	H	H	H	H	B	H	H	H	B	B	H	H	B	H
Marker1145519	LG2	<lmxll>	178.425	B	H	B	B	H	B	B	B	B	H	B	H	H	H	B	B	B	H	H	H	H	H	B	H	B	H	H	B	B	B	H	H	B	B	B	B	H	B	B	B	H	H	B	B	H	B
Marker1152954	LG2	<lmxll>	178.425	B	H	B	B	H	B	B	B	B	H	B	H	H	H	B	B	B	H	H	H	H	H	B	H	B	H	H	B	B	B	H	H	B	B	B	B	H	B	B	B	H	H	B	B	H	B
Marker1104405	LG2	<lmxll>	178.425	H	B	H	H	B	H	H	H	H	B	H	B	B	B	H	H	H	B	B	B	B	B	H	B	H	B	B	H	H	H	B	B	H	H	H	H	B	H	H	H	B	B	H	H	B	H
Marker1113671	LG2	<lmxll>	178.425	H	B	H	H	B	H	H	H	H	B	H	B	B	B	H	H	H	B	B	B	B	B	H	B	H	B	B	H	H	H	B	B	H	H	H	H	B	H	H	H	B	B	H	H	B	H
Marker1385212	LG2	<lmxll>	178.425	H	B	H	H	B	H	H	H	H	B	H	B	B	B	H	H	H	B	B	B	B	B	H	B	H	B	B	H	H	H	B	B	H	H	H	H	B	H	H	H	B	B	H	H	B	H
Marker1327537	LG2	<lmxll>	178.425	H	B	H	H	B	H	H	H	H	B	H	B	B	B	H	H	H	B	B	B	B	B	H	B	H	B	B	H	H	H	B	B	H	H	H	H	B	H	H	H	B	B	H	H	B	H
Marker1300812	LG2	<lmxll>	178.425	H	B	H	H	B	H	H	H	H	B	H	B	B	B	H	H	H	B	B	B	B	B	H	B	H	B	B	H	H	H	B	B	H	H	H	H	B	H	H	H	B	B	H	H	B	H
Marker1424886	LG2	<lmxll>	178.425	H	B	H	H	B	H	H	H	H	B	H	B	B	B	H	H	H	B	B	B	B	B	H	B	H	B	B	H	H	H	B	B	H	H	H	H	B	H	H	H	B	B	H	H	B	H
Marker1282082	LG2	<lmxll>	178.425	H	B	H	H	B	H	H	H	H	B	H	B	B	B	H	H	H	B	B	B	B	B	H	B	H	B	B	H	H	H	B	B	H	H	H	H	B	H	H	H	B	B	H	H	B	H
Marker1212815	LG2	<lmxll>	178.425	H	B	H	H	B	H	H	H	H	B	H	B	B	B	H	H	H	B	B	B	B	B	H	B	H	B	B	H	H	H	B	B	H	H	H	H	B	H	H	H	B	B	H	H	B	H
Marker1343596	LG2	<lmxll>	178.425	H	B	H	H	B	H	H	H	H	B	H	B	B	B	H	H	H	B	B	B	B	B	H	B	H	B	B	H	H	H	B	B	H	H	H	H	B	H	H	H	B	B	H	H	B	H
Marker1403108	LG2	<lmxll>	178.425	H	B	H	H	B	H	H	H	H	B	H	B	B	B	H	H	H	B	B	B	B	B	H	B	H	B	B	H	H	H	B	B	H	H	H	H	B	H	H	H	B	B	H	H	B	H
Marker1387013	LG2	<lmxll>	178.425	H	B	H	H	B	H	H	H	H	B	H	B	B	B	H	H	H	B	B	B	B	B	H	B	H	B	B	H	H	H	B	B	H	H	H	H	B	H	H	H	B	B	H	H	B	H
Marker1113141	LG2	<lmxll>	178.561	H	B	H	H	B	H	H	H	H	B	H	B	B	B	H	H	H	B	B	B	B	B	H	B	H	B	B	H	H	H	B	B	H	H	H	H	B	H	H	H	B	B	H	H	B	H
Marker1283521	LG2	<lmxll>	178.561	H	B	H	H	B	H	H	H	H	B	H	B	B	B	H	H	H	B	B	B	B	B	H	B	H	B	B	H	H	H	B	B	H	H	H	H	B	H	H	H	B	B	H	H	B	H
Marker1234636	LG2	<lmxll>	178.561	H	B	H	H	B	H	H	H	H	B	H	B	B	B	H	H	H	B	B	B	B	B	H	B	H	B	B	H	H	H	B	B	H	H	H	H	B	H	H	H	B	B	H	H	B	H
Marker1207946	LG2	<lmxll>	179.576	H	B	H	H	B	H	H	H	H	B	H	B	B	B	H	H	H	B	B	B	B	B	H	B	H	B	B	H	H	H	B	B	H	H	H	H	B	H	H	H	B	B	H	H	B	H
Marker1345021	LG2	<lmxll>	179.888	H	B	H	H	B	H	H	H	H	B	H	B	B	B	H	H	H	B	B	B	B	B	H	B	H	B	B	H	H	H	B	B	H	H	H	H	B	H	H	H	B	B	H	H	B	H
Marker1131790	LG2	<lmxll>	179.888	H	B	H	H	B	H	H	H	H	B	H	B	B	B	H	H	H	B	B	B	B	B	H	B	H	B	B	H	H	H	B	B	H	H	H	H	B	H	H	H	B	B	H	H	B	H
Marker1256784	LG2	<lmxll>	179.888	H	B	H	H	B	H	H	H	H	B	H	B	B	B	H	H	H	B	B	B	B	B	H	B	H	B	B	H	H	H	B	B	H	H	H	H	B	H	H	H	B	B	H	H	B	H
Marker1301273	LG2	<lmxll>	179.888	H	B	H	H	B	H	H	H	H	B	H	B	B	B	H	H	H	B	B	B	B	B	H	B	H	B	B	H	H	H	B	B	H	H	H	H	B	H	H	H	B	B	H	H	B	H
Marker1376220	LG2	<lmxll>	179.888	H	B	H	H	B	H	H	H	H	B	H	B	B	B	H	H	H	B	B	B	B	B	H	B	H	B	B	H	H	H	B	B	H	H	H	H	B	H	H	H	B	B	H	H	B	H
Marker1147813	LG2	<lmxll>	180.2	B	H	B	B	H	B	B	B	B	H	B	H	H	H	B	B	B	H	H	H	H	H	B	H	B	H	H	B	B	B	H	H	B	B	B	B	H	B	B	B	H	H	B	B	H	B
Marker1138115	LG2	<lmxll>	180.512	H	B	H	H	B	H	H	H	H	B	H	B	B	B	H	H	H	B	B	B	B	B	H	B	H	B	B	H	H	H	B	B	H	H	H	H	B	H	H	H	B	B	H	H	B	H
Marker1260465	LG2	<lmxll>	180.512	B	H	B	B	H	B	B	B	B	H	B	H	H	H	B	B	B	H	H	H	H	H	B	H	B	H	H	B	B	B	H	H	B	B	B	B	H	B	B	B	H	H	B	B	H	B
Marker1401737	LG2	<lmxll>	180.772	B	H	B	B	H	B	B	B	B	H	B	H	H	H	B	B	B	H	H	H	H	H	B	H	B	H	H	B	B	B	H	H	B	B	B	B	H	B	B	B	H	H	B	B	H	B
Marker1369141	LG2	<lmxll>	180.772	B	H	B	B	H	B	B	B	B	H	B	H	H	H	B	B	B	H	H	H	H	H	B	H	B	H	H	B	B	B	H	H	B	B	B	B	H	B	B	B	H	H	B	B	H	B
Marker1280818	LG2	<lmxll>	181.032	H	B	H	H	H	H	H	H	H	B	H	B	B	B	H	H	H	B	B	B	B	B	H	B	H	B	B	H	H	H	B	B	H	H	H	H	B	H	H	H	B	B	H	H	B	H
Marker1285048	LG2	<lmxll>	181.292	B	H	B	B	H	B	B	B	B	H	B	H	H	H	B	B	B	H	H	H	H	H	B	H	B	H	H	B	B	B	H	H	B	B	B	B	H	B	B	B	H	H	B	B	H	B
Marker1425592	LG2	<lmxll>	181.421	B	H	B	B	H	B	B	B	B	H	B	H	H	H	B	B	B	H	H	H	H	H	B	H	B	H	H	B	B	B	H	H	B	B	B	B	H	B	B	B	H	H	B	B	H	B
Marker1161339	LG2	<lmxll>	181.421	B	H	B	B	H	B	B	B	B	H	B	H	H	H	B	B	B	H	H	H	H	H	B	H	B	H	H	B	B	B	H	H	B	B	B	B	H	B	B	B	H	H	B	B	H	B
Marker1278910	LG2	<lmxll>	181.681	H	B	H	H	B	H	H	H	H	B	H	B	B	B	H	H	H	B	B	B	B	B	H	B	H	B	B	H	H	H	B	B	H	H	H	H	B	H	H	H	B	B	H	H	B	H
Marker1139163	LG2	<lmxll>	181.81	H	B	H	H	B	H	H	H	H	B	H	B	B	B	H	H	H	B	B	B	B	B	H	B	H	B	B	H	H	H	B	B	H	H	H	H	B	H	H	H	B	B	H	H	B	H
Marker1196850	LG2	<lmxll>	181.94	H	B	H	H	B	H	H	H	H	B	H	B	B	B	H	H	H	B	B	B	B	B	H	B	H	B	B	H	H	H	B	B	H	H	H	H	B	H	H	H	B	B	H	H	B	H
Marker1114021	LG2	<lmxll>	182.069	H	B	H	H	B	H	H	H	H	B	H	B	B	B	H	H	H	B	B	B	B	B	H	B	H	B	B	H	H	H	B	B	H	H	H	H	B	H	H	H	B	B	H	H	B	H
Marker1328446	LG2	<lmxll>	182.199	H	B	H	H	B	H	H	H	H	B	H	B	B	B	H	H	H	B	B	B	B	B	H	B	H	B	B	H	H	H	B	B	H	H	H	H	B	H	H	H	B	B	H	H	B	H
Marker1319436	LG2	<lmxll>	182.416	H	B	H	H	B	H	H	H	H	B	H	B	B	B	H	H	H	B	B	B	B	B	H	B	H	B	B	H	H	H	B	B	H	H	H	H	B	H	H	H	B	B	H	H	B	H
Marker1283925	LG2	<lmxll>	182.632	H	B	H	H	B	H	H	H	H	B	H	B	B	B	H	H	H	B	B	B	B	B	H	B	H	B	B	H	H	H	B	B	H	H	H	H	B	H	H	H	B	B	H	H	B	H
Marker1393281	LG2	<lmxll>	182.849	H	B	H	H	B	H	H	H	H	B	H	B	B	B	H	H	H	B	B	B	B	B	H	B	H	B	B	H	H	H	B	B	H	H	H	H	B	H	H	H	B	B	H	H	B	H
Marker1290985	LG2	<lmxll>	183.065	H	B	H	H	B	H	H	H	H	B	H	B	B	B	H	H	H	B	B	B	B	B	H	B	H	B	B	H	H	H	B	B	H	H	H	H	B	H	H	H	B	B	H	H	B	H
Marker1328768	LG2	<lmxll>	183.282	H	B	H	H	B	H	H	H	H	B	H	B	B	B	H	H	H	B	B	B	B	B	H	B	H	B	B	H	H	H	B	B	H	H	H	H	B	H	H	H	B	B	H	H	B	H
Marker1397848	LG2	<lmxll>	183.282	B	H	B	B	H	B	B	B	B	H	B	H	H	H	B	B	B	H	H	H	H	H	B	H	B	H	H	B	B	B	H	H	B	B	B	B	H	B	B	B	H	H	B	B	H	B
Marker1418063	LG2	<lmxll>	183.282	B	H	B	B	H	B	B	B	B	H	B	H	H	H	B	B	B	H	H	H	H	H	B	H	B	H	H	B	B	B	H	H	B	B	B	B	H	B	B	B	H	H	B	B	H	B
Marker1276266	LG2	<lmxll>	183.282	H	B	H	H	B	H	H	H	H	B	H	B	B	B	H	H	H	B	B	B	B	B	H	B	H	B	B	H	H	H	B	B	H	H	H	H	B	H	H	H	B	B	H	H	B	H
Marker1231666	LG2	<lmxll>	183.282	H	B	H	H	B	H	H	H	H	B	H	B	B	B	H	H	H	B	B	B	B	B	H	B	H	B	B	H	H	H	B	B	H	H	H	H	B	H	H	H	B	B	H	H	B	H
Marker1082523	LG2	<lmxll>	183.282	H	B	H	H	B	H	H	H	H	B	H	B	B	B	H	H	H	B	B	B	B	B	H	B	H	B	B	H	H	H	B	B	H	H	H	H	B	H	H	H	B	B	H	H	B	H
Marker1291357	LG2	<lmxll>	183.498	B	H	B	B	H	B	B	B	B	H	B	H	H	H	B	B	B	H	H	H	H	H	B	H	B	H	H	B	B	B	H	H	B	B	B	B	H	B	B	B	H	H	B	B	H	B
Marker1073633	LG2	<lmxll>	183.498	H	B	H	H	B	H	H	H	H	B	H	B	B	B	H	H	H	B	B	B	B	B	H	B	H	B	B	H	H	H	B	B	H	H	H	H	B	H	H	H	B	B	H	H	B	H
Marker1331399	LG2	<lmxll>	183.498	H	B	H	H	B	H	H	H	H	B	H	B	B	B	H	H	H	B	B	B	B	B	H	B	H	B	B	H	H	H	B	B	H	H	H	H	B	H	H	H	B	B	H	H	B	H
Marker1334090	LG2	<lmxll>	183.498	H	B	H	H	B	H	H	H	H	B	H	B	B	B	H	H	H	B	B	B	B	B	H	B	H	B	B	H	H	H	B	B	H	H	H	H	B	H	H	H	B	B	H	H	B	H
Marker1172623	LG2	<lmxll>	183.498	H	B	H	H	B	H	H	H	H	B	H	B	B	B	H	H	H	B	B	B	B	B	H	B	H	B	B	H	H	H	B	B	H	H	H	H	B	H	H	H	B	B	H	H	B	H
Marker1073704	LG2	<lmxll>	183.498	H	B	H	H	B	H	H	H	H	B	H	B	B	B	H	H	H	B	B	B	B	B	H	B	H	B	B	H	H	H	B	B	H	H	H	H	B	H	H	H	B	B	H	H	B	H
Marker1110659	LG2	<lmxll>	183.498	H	B	H	H	B	H	H	H	H	B	H	B	B	B	H	H	H	B	B	B	B	B	H	B	H	B	B	H	H	H	B	B	H	H	H	H	B	H	H	H	B	B	H	H	B	H
Marker1228897	LG2	<lmxll>	183.712	H	B	H	H	B	H	H	H	H	B	H	B	B	B	H	H	H	B	B	B	B	B	H	B	H	B	B	H	H	H	B	B	H	H	H	H	B	H	H	H	B	B	H	H	B	H
Marker1256122	LG2	<lmxll>	183.712	H	B	H	H	B	H	H	H	H	B	H	B	B	B	H	H	H	B	B	B	B	B	H	B	H	B	B	H	H	H	B	B	H	H	H	H	B	H	H	H	B	B	H	H	B	H
Marker1392548	LG2	<lmxll>	183.712	B	H	B	B	H	B	B	B	B	H	B	H	H	H	B	B	B	H	H	H	H	H	B	H	B	H	H	B	B	B	H	H	B	B	B	B	H	B	B	B	H	H	B	B	H	B
Marker1160638	LG2	<lmxll>	183.712	H	B	H	H	B	H	H	H	H	B	H	B	B	B	H	H	H	B	B	B	B	B	H	B	H	B	B	H	H	H	B	B	H	H	H	H	B	H	H	H	B	B	H	H	B	H
Marker1414161	LG2	<lmxll>	183.712	H	B	H	H	B	H	H	H	H	B	H	B	B	B	H	H	H	B	B	B	B	B	H	B	H	B	B	H	H	H	B	B	H	H	H	H	B	H	H	H	B	B	H	H	B	H
Marker1221071	LG2	<lmxll>	183.925	H	B	H	H	B	H	H	H	H	B	H	B	B	B	H	H	H	B	B	B	B	B	H	B	H	B	B	H	H	B	B	B	H	H	H	H	B	H	H	H	B	B	H	H	B	H
Marker1235961	LG2	<lmxll>	183.925	H	B	H	H	B	H	H	H	H	B	H	B	B	B	H	H	H	B	B	B	B	B	H	B	H	B	B	H	H	B	B	B	H	H	H	H	B	H	H	H	B	B	H	H	B	H
Marker1387566	LG2	<lmxll>	183.925	H	B	H	H	B	H	H	H	H	B	H	B	B	B	H	H	H	B	B	B	B	B	H	B	H	B	B	H	H	B	B	B	H	H	H	H	B	H	H	H	B	B	H	H	B	H
Marker1341992	LG2	<lmxll>	183.925	H	B	H	H	B	H	H	H	H	B	H	B	B	B	H	H	H	B	B	B	B	B	H	B	H	B	B	H	H	B	B	B	H	H	H	H	B	H	H	H	B	B	H	H	B	H
Marker1377901	LG2	<lmxll>	184.138	H	B	H	H	B	H	H	H	H	B	H	B	B	B	H	H	H	B	B	B	B	B	H	B	H	B	B	H	H	B	B	H	H	H	H	H	B	H	H	H	B	B	H	H	B	H
Marker1242718	LG2	<lmxll>	184.351	H	B	H	H	B	H	H	H	H	B	H	B	B	B	H	H	H	B	B	B	B	B	H	B	H	B	B	H	H	B	B	B	H	H	H	H	B	H	H	H	B	B	H	H	B	H
Marker1275930	LG2	<lmxll>	184.778	H	B	H	H	B	H	H	H	H	B	H	B	B	B	H	H	H	B	B	B	B	B	H	B	H	B	B	H	H	B	B	H	H	H	H	H	B	H	H	H	B	B	H	H	B	H
Marker1177555	LG2	<lmxll>	184.778	B	H	B	B	H	B	B	B	B	H	B	H	H	H	B	B	B	H	H	H	H	H	B	H	B	H	H	B	B	H	H	B	B	B	B	B	H	B	B	B	H	H	B	B	H	B
Marker1158431	LG2	<lmxll>	184.992	H	B	B	H	B	H	H	H	H	B	H	B	B	B	H	H	H	B	B	B	B	B	H	B	H	B	B	H	H	B	B	H	H	H	H	H	B	H	H	H	B	B	H	H	B	H
Marker1275347	LG2	<lmxll>	184.992	H	B	B	H	B	H	H	H	H	B	H	B	B	B	H	H	H	B	B	B	B	B	H	B	H	B	B	H	H	B	B	H	H	H	H	H	B	H	H	H	B	B	H	H	B	H
Marker1410351	LG2	<lmxll>	184.992	H	B	B	H	B	H	H	H	H	B	H	B	B	B	H	H	H	B	B	B	B	B	H	B	H	B	B	H	H	B	B	H	H	H	H	H	B	H	H	H	B	B	H	H	B	H
Marker1248933	LG2	<lmxll>	185.419	H	B	B	H	B	H	H	H	H	B	B	B	B	B	H	H	H	B	B	B	B	B	H	B	H	B	B	H	H	B	B	H	H	H	H	H	B	H	H	H	B	B	H	H	B	H
Marker1303732	LG2	<lmxll>	185.419	H	B	B	H	B	H	H	H	H	B	B	B	B	B	H	H	H	B	B	B	B	B	H	B	H	B	B	H	H	B	B	H	H	H	H	H	B	H	H	H	B	B	H	H	B	H
Marker1164640	LG2	<lmxll>	185.419	H	B	B	H	B	H	H	H	H	B	B	B	B	B	H	H	H	B	B	B	B	B	H	B	H	B	B	H	H	B	B	H	H	H	H	H	B	H	H	H	B	B	H	H	B	H
Marker1319072	LG2	<lmxll>	185.846	H	B	B	H	B	H	H	H	H	B	B	B	B	B	H	H	H	B	B	B	B	B	H	B	H	B	B	H	H	B	B	H	H	H	H	H	B	H	H	H	B	B	H	H	B	H
Marker1086836	LG2	<lmxll>	185.846	H	B	B	H	B	H	H	H	H	B	B	B	B	B	H	H	H	B	B	B	B	B	H	B	H	B	B	H	H	B	B	H	H	H	H	H	B	H	H	H	B	B	H	H	B	H
Marker1269182	LG2	<lmxll>	185.846	H	B	B	H	B	H	H	H	H	B	B	B	B	B	H	H	H	B	B	B	B	B	H	B	H	B	B	H	H	B	B	H	H	H	H	H	B	H	H	H	B	B	H	H	B	H
Marker1418460	LG2	<lmxll>	185.846	H	B	B	H	B	H	H	H	H	B	B	B	B	B	H	H	H	B	B	B	B	B	H	B	H	B	B	H	H	B	B	H	H	H	H	H	B	H	H	H	B	B	H	H	B	H
Marker1119000	LG2	<lmxll>	185.846	H	B	B	H	B	H	H	H	H	B	B	B	B	B	H	H	H	B	B	B	B	B	H	B	H	B	B	H	H	B	B	H	H	H	H	H	B	H	H	H	B	B	H	H	B	H
Marker1094788	LG2	<lmxll>	186.106	H	B	B	H	B	H	H	H	H	B	B	B	B	B	H	H	H	B	B	B	B	B	H	B	H	B	B	H	H	B	B	H	H	H	H	H	B	H	H	H	B	B	H	H	B	H
Marker1393418	LG2	<lmxll>	186.106	H	B	B	H	B	H	H	H	H	B	B	B	B	B	H	H	H	B	B	B	B	B	H	B	H	B	B	H	H	B	B	H	H	H	H	H	B	H	H	H	B	B	H	H	B	H
Marker1295391	LG2	<lmxll>	186.106	H	B	B	H	B	H	H	H	H	B	B	B	B	B	H	H	H	B	B	B	B	B	H	B	H	B	B	H	H	B	B	H	H	H	H	H	B	H	H	H	B	B	H	H	B	H
Marker1291421	LG2	<lmxll>	186.106	H	B	B	H	B	H	H	H	H	B	B	B	B	B	H	H	H	B	B	B	B	B	H	B	H	B	B	H	H	B	B	H	H	H	H	H	B	H	H	H	B	B	H	H	B	H
Marker1418311	LG2	<lmxll>	186.106	H	B	B	H	B	H	H	H	H	B	B	B	B	B	H	H	H	B	B	B	B	B	H	B	H	B	B	H	H	B	B	H	H	H	H	H	B	H	H	H	B	B	H	H	B	H
Marker1244118	LG2	<lmxll>	186.106	H	B	B	H	B	H	H	H	H	B	B	B	B	B	H	H	H	B	B	B	B	B	H	B	H	B	B	H	H	B	B	H	H	H	H	H	B	H	H	H	B	B	H	H	B	H
Marker1319375	LG2	<lmxll>	186.106	H	B	B	H	B	H	H	H	H	B	B	B	B	B	H	H	H	B	B	B	B	B	H	B	H	B	B	H	H	B	B	H	H	H	H	H	B	H	H	H	B	B	H	H	B	H
Marker1413016	LG2	<lmxll>	186.106	H	B	B	H	B	H	H	H	H	B	B	B	B	B	H	H	H	B	B	B	B	B	H	B	H	B	B	H	H	B	B	H	H	H	H	H	B	H	H	H	B	B	H	H	B	H
Marker1241211	LG2	<lmxll>	186.106	H	B	B	H	B	H	H	H	H	B	B	B	B	B	H	H	H	B	B	B	B	B	H	B	H	B	B	H	H	B	B	H	H	H	H	H	B	H	H	H	B	B	H	H	B	H
Marker1113445	LG2	<lmxll>	186.106	H	B	B	H	B	H	H	H	H	B	B	B	B	B	H	H	H	B	B	B	B	B	H	B	H	B	B	H	H	B	B	H	H	H	H	H	B	H	H	H	B	B	H	H	B	H
Marker1095698	LG2	<lmxll>	186.106	H	B	B	H	B	H	H	H	H	B	B	B	B	B	H	H	H	B	B	B	B	B	H	B	H	B	B	H	H	B	B	H	H	H	H	H	B	H	H	H	B	B	H	H	B	H
Marker1428735	LG2	<lmxll>	186.365	H	B	B	H	B	H	H	H	H	B	B	B	B	B	H	H	H	B	B	B	B	B	H	B	H	B	B	H	H	B	B	H	H	H	H	H	B	H	H	H	B	B	H	H	B	H
Marker1122448	LG2	<lmxll>	186.885	H	B	B	H	B	H	H	H	H	B	B	B	B	B	H	H	H	B	B	B	B	B	H	B	H	B	B	H	H	B	B	H	H	H	H	H	B	H	H	H	B	B	H	H	B	H
Marker1140204	LG2	<lmxll>	187.405	H	B	B	H	B	H	H	H	H	B	B	B	B	B	H	H	H	B	B	B	B	B	H	B	H	B	B	H	H	B	B	H	H	H	H	H	B	H	H	H	B	B	H	H	B	H
Marker1375068	LG2	<lmxll>	187.405	H	B	B	H	B	H	H	H	H	B	B	B	B	B	H	H	H	B	B	B	B	B	H	B	H	B	B	H	H	B	B	H	H	H	H	H	B	H	H	H	B	B	H	H	B	H
Marker1275214	LG2	<lmxll>	187.405	H	B	B	H	B	H	H	H	H	B	B	B	B	B	H	H	H	B	B	B	B	B	H	B	H	B	B	H	H	B	B	H	H	H	H	H	B	H	H	H	B	B	H	H	B	H
Marker1245223	LG2	<lmxll>	187.405	H	B	B	H	B	H	H	H	H	B	B	B	B	B	H	H	H	B	B	B	B	B	H	B	H	B	B	H	H	B	B	H	H	H	H	H	B	H	H	H	B	B	H	H	B	H
Marker1391251	LG2	<lmxll>	187.923	H	B	B	H	B	H	H	H	H	B	B	B	B	B	H	H	H	B	B	B	B	B	H	B	H	B	B	H	H	B	B	H	H	H	H	H	B	H	H	H	B	B	H	H	B	H
Marker1283163	LG2	<lmxll>	187.923	H	B	B	H	B	H	H	H	H	B	B	B	B	B	H	H	H	B	B	B	B	B	H	B	H	B	B	H	H	B	B	H	H	H	H	H	B	H	H	H	B	B	H	H	B	H
Marker1257148	LG2	<lmxll>	188.199	H	B	B	H	B	H	H	H	H	B	B	B	B	B	H	H	H	B	B	B	B	B	H	B	H	B	B	H	H	B	B	H	H	H	H	H	B	H	H	H	B	B	H	H	B	H
Marker1386877	LG2	<lmxll>	188.475	H	B	B	H	B	H	H	H	H	B	B	B	B	B	H	H	H	B	B	B	B	B	H	B	H	B	B	H	H	B	B	H	H	H	H	H	B	H	H	H	B	B	H	H	B	H
Marker1407200	LG2	<lmxll>	188.475	H	B	B	H	B	H	H	H	H	B	B	B	B	B	H	H	H	B	B	B	B	B	H	B	H	B	B	H	H	B	B	H	H	H	H	H	B	H	H	H	B	B	H	H	B	H
Marker1332268	LG2	<lmxll>	188.475	H	B	B	H	B	H	H	H	H	B	B	B	B	B	H	H	H	B	B	B	B	B	H	B	H	B	B	H	H	B	B	H	H	H	H	H	B	H	H	H	B	B	H	H	B	H
Marker1065715	LG2	<lmxll>	188.475	H	B	B	H	B	H	H	H	H	B	B	B	B	B	H	H	H	B	B	B	B	B	H	B	H	B	B	H	H	B	B	H	H	H	H	H	B	H	H	H	B	B	H	H	B	H
Marker1120936	LG2	<lmxll>	188.475	H	B	B	H	B	H	H	H	H	B	B	B	B	B	H	H	H	B	B	B	B	B	H	B	H	B	B	H	H	B	B	H	H	H	H	H	B	H	H	H	B	B	H	H	B	H
Marker1362227	LG2	<lmxll>	188.475	H	B	B	H	B	H	H	H	H	B	B	B	B	B	H	H	H	B	B	B	B	B	H	B	H	B	B	H	H	B	B	H	H	H	H	H	B	H	H	H	B	B	H	H	B	H
Marker1190855	LG2	<lmxll>	188.475	B	H	H	B	H	B	B	B	B	H	H	H	H	H	B	B	B	H	H	H	H	H	B	H	B	H	H	B	B	H	H	B	B	B	B	B	H	B	B	B	H	H	B	B	H	B
Marker1338077	LG2	<lmxll>	189.028	H	B	B	H	B	H	H	H	H	B	B	B	B	B	H	H	H	B	B	B	B	B	H	B	H	B	B	H	H	B	B	H	H	H	H	H	B	H	H	H	B	B	H	H	B	H
Marker1242119	LG2	<lmxll>	189.581	B	H	H	B	H	B	B	B	B	H	H	H	H	H	B	B	B	H	H	H	H	H	B	H	B	H	H	B	B	H	H	B	B	B	B	B	H	B	B	B	H	H	B	B	H	B
Marker1085674	LG2	<lmxll>	189.857	H	B	B	H	B	H	H	H	H	B	B	B	B	B	H	H	H	B	B	B	B	B	H	B	H	B	B	H	H	B	B	H	H	H	H	H	B	H	H	H	B	B	H	H	B	H
Marker1083602	LG2	<lmxll>	190.133	H	B	B	H	B	H	H	H	H	B	B	B	B	B	H	H	H	B	B	B	B	B	H	B	H	B	B	H	H	B	B	H	H	H	H	H	H	H	H	H	B	B	H	H	B	H
Marker1449484	LG2	<lmxll>	190.133	H	B	B	H	B	H	H	H	H	B	B	B	B	B	H	H	H	B	B	B	B	B	H	B	H	B	B	H	H	B	B	H	H	H	H	H	H	H	H	H	B	B	H	H	B	H
Marker1121875	LG2	<lmxll>	190.686	H	B	B	H	B	H	H	H	H	B	B	B	B	B	H	H	H	B	B	B	B	B	H	B	H	B	B	H	H	B	B	H	H	H	H	H	H	H	H	H	B	B	H	H	B	H
Marker1375129	LG2	<lmxll>	190.686	B	H	H	B	H	B	B	B	B	H	H	H	H	H	B	B	B	H	H	H	H	H	B	H	B	H	H	B	B	H	H	B	B	B	B	B	B	B	B	B	H	H	B	B	H	B
Marker1443339	LG2	<lmxll>	190.686	H	B	B	H	B	H	H	H	H	B	B	B	B	B	H	H	H	B	B	B	B	B	H	B	H	B	B	H	H	B	B	H	H	H	H	H	H	H	H	H	B	B	H	H	B	H
Marker1101653	LG2	<lmxll>	190.686	B	H	H	B	H	B	B	B	B	H	H	H	H	H	B	B	B	H	H	H	H	H	B	H	B	H	H	B	B	H	H	B	B	B	B	B	B	B	B	B	H	H	B	B	H	B
Marker1405952	LG2	<lmxll>	190.686	B	H	H	B	H	B	B	B	B	H	H	H	H	H	B	B	B	H	H	H	H	H	B	H	B	H	H	B	B	H	H	B	B	B	B	B	B	B	B	B	H	H	B	B	H	B
Marker1348396	LG2	<lmxll>	192.375	B	H	H	B	B	B	B	B	B	H	H	H	H	H	B	B	B	H	H	H	H	H	B	H	B	H	H	B	B	H	H	B	B	B	B	B	B	B	B	B	H	H	B	B	H	B
Marker1295529	LG2	<lmxll>	192.51	H	B	B	H	H	H	H	H	H	B	B	B	B	B	H	H	H	B	B	B	B	B	H	B	H	B	B	H	H	B	B	H	H	H	H	H	H	H	H	H	B	B	H	H	B	H
Marker1070118	LG2	<lmxll>	192.782	B	H	H	B	H	B	B	B	B	H	H	H	H	H	B	B	B	H	H	H	H	H	B	H	B	H	H	B	B	H	H	B	B	B	B	B	B	B	B	B	H	H	B	B	H	B
Marker1353539	LG2	<lmxll>	193.054	H	B	B	H	H	H	H	H	H	B	B	B	B	B	H	H	H	B	B	B	B	B	H	B	H	B	B	H	H	B	B	H	H	H	H	H	H	H	H	H	B	B	H	H	B	H
Marker1396976	LG2	<lmxll>	193.6	H	B	B	H	B	H	H	H	H	B	B	B	B	B	H	H	H	B	B	B	B	B	H	B	H	B	B	H	H	B	B	H	H	H	H	H	H	H	H	H	B	B	H	H	B	H
Marker1101950	LG2	<lmxll>	194.284	H	B	B	H	H	H	H	H	H	B	B	B	B	B	H	H	H	B	B	B	B	B	H	B	H	B	B	H	H	B	B	H	H	H	H	H	H	H	H	H	B	B	H	H	B	H
Marker1280433	LG2	<lmxll>	194.83	H	B	B	H	H	H	H	H	H	B	B	B	B	B	H	H	H	B	B	B	B	H	H	B	H	B	B	H	H	B	B	H	H	H	H	H	H	H	H	H	B	B	H	H	B	H
Marker1103001	LG2	<lmxll>	195.515	H	B	B	H	B	H	H	H	H	B	B	B	B	B	H	H	H	B	B	B	B	H	H	B	H	B	B	H	H	B	B	H	H	H	H	H	H	H	H	H	B	B	H	H	B	H
Marker1140730	LG2	<lmxll>	195.65	B	H	H	B	H	B	B	B	B	H	H	H	H	H	B	B	B	H	H	H	H	B	B	H	B	H	H	B	B	H	H	B	B	B	B	B	B	B	B	B	H	H	B	B	H	B
Marker1358176	LG2	<lmxll>	196.059	B	B	H	B	H	B	B	B	B	H	H	H	H	H	B	B	B	H	H	H	H	B	B	H	B	H	H	B	B	H	H	B	B	B	B	B	B	B	B	B	H	H	B	B	H	B
Marker1322515	LG2	<lmxll>	196.605	H	H	B	H	H	H	H	H	H	B	B	B	B	B	H	H	H	B	B	B	B	H	H	B	H	B	B	H	H	B	B	H	H	H	H	H	H	H	H	H	B	B	H	H	B	H
Marker1315774	LG2	<lmxll>	197.151	H	H	B	H	B	H	H	H	H	B	B	B	B	B	H	H	H	B	B	B	B	H	H	B	H	B	B	H	H	B	B	H	H	H	H	H	H	H	H	H	B	B	H	H	B	H
Marker1101788	LG2	<lmxll>	197.559	B	B	H	B	H	B	B	B	B	H	H	H	H	H	B	B	B	H	H	H	H	B	B	H	B	H	H	B	B	H	H	B	B	B	B	B	B	B	B	B	H	H	B	B	H	B
Marker1150935	LG2	<lmxll>	197.695	B	B	H	B	H	B	B	B	B	H	H	H	H	H	B	B	B	H	H	H	H	B	B	H	B	H	H	B	B	H	H	B	B	B	B	B	B	B	B	B	H	H	B	B	H	B
Marker1129452	LG2	<lmxll>	198.126	H	H	B	H	B	H	H	H	H	B	B	B	B	B	H	H	H	B	B	B	B	H	H	B	H	B	B	H	H	B	B	H	H	H	H	H	H	H	H	H	B	B	H	H	B	H
Marker1087504	LG2	<lmxll>	198.895	H	H	B	H	B	H	H	H	H	B	B	B	B	B	H	H	H	B	B	B	B	H	H	B	H	B	B	H	H	B	B	H	H	H	H	H	H	H	H	H	B	B	H	H	B	H
Marker1288673	LG2	<lmxll>	199.047	H	H	B	H	B	H	H	H	H	B	B	B	B	B	H	H	H	B	B	B	B	H	H	B	H	B	B	H	H	B	B	H	H	H	H	H	H	H	H	H	B	B	H	H	B	H
Marker1429094	LG2	<lmxll>	199.352	H	H	B	H	B	H	H	H	H	B	B	B	B	B	H	H	H	B	B	B	B	H	H	B	H	B	B	H	H	B	B	H	H	H	H	H	H	H	H	H	B	B	H	H	B	H
Marker1174103	LG2	<lmxll>	199.504	H	H	B	H	B	H	H	H	H	B	B	B	B	B	H	H	H	B	B	B	B	H	H	B	H	B	B	H	H	B	B	H	H	H	H	H	H	H	H	H	B	B	H	H	B	H
Marker1345716	LG2	<lmxll>	199.656	B	B	H	B	H	B	B	B	B	H	H	H	H	H	B	B	B	H	H	H	H	B	B	H	B	H	H	B	B	H	H	B	B	B	B	B	B	B	B	B	H	H	B	B	H	B
Marker1248593	LG2	<lmxll>	199.656	B	B	H	B	H	B	B	B	B	H	H	H	H	H	B	B	B	H	H	H	H	B	B	H	B	H	H	B	B	H	H	B	B	B	B	B	B	B	B	B	H	H	B	B	H	B
Marker1379794	LG2	<lmxll>	199.656	H	H	B	H	B	H	H	H	H	B	B	B	B	B	H	H	H	B	B	B	B	H	H	B	H	B	B	H	H	B	B	H	H	H	H	H	H	H	H	H	B	B	H	H	B	H
Marker1421966	LG2	<lmxll>	199.656	H	H	B	H	B	H	H	H	H	B	B	B	B	B	H	H	H	B	B	B	B	H	H	B	H	B	B	H	H	B	B	H	H	H	H	H	H	H	H	H	B	B	H	H	B	H
Marker1342635	LG2	<lmxll>	199.656	H	H	B	H	B	H	H	H	H	B	B	B	B	B	H	H	H	B	B	B	B	H	H	B	H	B	B	H	H	B	B	H	H	H	H	H	H	H	H	H	B	B	H	H	B	H
Marker1330221	LG2	<lmxll>	199.656	H	H	B	H	B	H	H	H	H	B	B	B	B	B	H	H	H	B	B	B	B	H	H	B	H	B	B	H	H	B	B	H	H	H	H	H	H	H	H	H	B	B	H	H	B	H
Marker1294708	LG2	<lmxll>	199.959	H	H	B	H	B	H	H	H	B	B	B	B	B	B	H	H	H	B	B	B	B	H	H	B	H	B	B	H	H	B	B	H	H	H	H	H	H	H	H	H	B	B	H	H	B	H
Marker1116824	LG2	<lmxll>	200.11	H	H	B	H	B	H	H	H	B	B	B	B	B	B	H	H	H	B	B	B	B	H	H	B	H	B	B	H	H	B	B	H	H	H	H	H	H	H	H	H	B	B	H	H	B	H
Marker1283290	LG2	<lmxll>	200.565	H	H	B	H	B	H	H	H	B	B	B	B	B	B	H	H	H	B	B	B	B	H	H	B	H	B	B	H	H	B	B	H	H	H	H	H	H	H	H	H	H	B	H	H	B	H
Marker1390878	LG2	<lmxll>	200.565	H	H	B	H	B	H	H	H	B	B	B	B	B	B	H	H	H	B	B	B	B	H	H	B	H	B	B	H	H	B	B	H	H	H	H	H	H	H	H	H	H	B	H	H	B	H
Marker1167467	LG2	<lmxll>	200.565	H	H	B	H	B	H	H	H	B	B	B	B	B	B	H	H	H	B	B	B	B	H	H	B	H	B	B	H	H	B	B	H	H	H	H	H	H	H	H	H	H	B	H	H	B	H
Marker1378583	LG2	<lmxll>	200.565	H	H	B	H	B	H	H	H	B	B	B	B	B	B	H	H	H	B	B	B	B	H	H	B	H	B	B	H	H	B	B	H	H	H	H	H	H	H	H	H	H	B	H	H	B	H
Marker1110017	LG2	<lmxll>	200.565	H	H	B	H	B	H	H	H	B	B	B	B	B	B	H	H	H	B	B	B	B	H	H	B	H	B	B	H	H	B	B	H	H	H	H	H	H	H	H	H	H	B	H	H	B	H
Marker1121996	LG2	<lmxll>	200.825	H	H	B	H	B	H	H	H	B	B	B	B	B	B	H	H	H	B	B	B	B	H	H	B	H	B	B	H	H	B	B	H	H	H	H	H	H	H	H	H	H	B	H	H	B	H
Marker1234889	LG2	<lmxll>	201.605	H	H	B	H	B	H	H	H	B	B	B	B	B	B	H	H	H	B	B	B	B	H	H	B	H	B	B	H	H	B	B	H	H	H	H	H	H	H	H	H	H	B	H	H	B	H
Marker1281929	LG2	<lmxll>	201.864	H	H	B	H	B	H	H	H	B	B	B	B	B	B	H	H	H	B	B	B	B	H	H	B	H	B	B	H	H	B	B	H	H	H	H	H	H	H	H	H	H	B	H	H	B	H
Marker1304951	LG2	<lmxll>	201.864	B	B	H	B	H	B	B	B	H	H	H	H	H	H	B	B	B	H	H	H	H	B	B	H	B	H	H	B	B	H	H	B	B	B	B	B	B	B	B	B	B	H	B	B	H	B
Marker1406271	LG2	<lmxll>	201.864	H	H	B	H	B	H	H	H	B	B	B	B	B	B	H	H	H	B	B	B	B	H	H	B	H	B	B	H	H	B	B	H	H	H	H	H	H	H	H	H	H	B	H	H	B	H
Marker1063776	LG2	<lmxll>	201.864	H	H	B	H	B	H	H	H	B	B	B	B	B	B	H	H	H	B	B	B	B	H	H	B	H	B	B	H	H	B	B	H	H	H	H	H	H	H	H	H	H	B	H	H	B	H
Marker1434618	LG2	<lmxll>	202.124	H	H	B	H	B	H	H	H	B	B	B	B	B	B	H	H	H	B	B	B	B	H	H	B	H	B	B	H	H	B	H	H	H	H	H	H	H	H	H	H	H	B	H	H	B	H
Marker1220787	LG2	<lmxll>	202.124	H	H	B	H	B	H	H	H	B	B	B	B	B	B	H	H	H	B	B	B	B	H	H	B	H	B	B	H	H	B	H	H	H	H	H	H	H	H	H	H	H	B	H	H	B	H
Marker1146102	LG2	<lmxll>	202.124	H	H	B	H	B	H	H	H	B	B	B	B	B	B	H	H	H	B	B	B	B	H	H	B	H	B	B	H	H	B	H	H	H	H	H	H	H	H	H	H	H	B	H	H	B	H
Marker1447122	LG2	<lmxll>	202.124	H	H	B	H	B	H	H	H	B	B	B	B	B	B	H	H	H	B	B	B	B	H	H	B	H	B	B	H	H	B	H	H	H	H	H	H	H	H	H	H	H	B	H	H	B	H
Marker1127634	LG2	<lmxll>	202.124	B	B	H	B	H	B	B	B	H	H	H	H	H	H	B	B	B	H	H	H	H	B	B	H	B	H	H	B	B	H	B	B	B	B	B	B	B	B	B	B	B	H	B	B	H	B
Marker1063237	LG2	<lmxll>	202.124	H	H	B	H	B	H	H	H	B	B	B	B	B	B	H	H	H	B	B	B	B	H	H	B	H	B	B	H	H	B	H	H	H	H	H	H	H	H	H	H	H	B	H	H	B	H
Marker1270216	LG2	<lmxll>	202.332	B	B	H	B	H	B	B	B	H	H	H	H	H	H	B	B	B	H	H	H	H	B	B	H	B	H	H	B	B	H	B	B	H	B	B	B	B	B	B	B	B	H	B	B	H	B
Marker1419244	LG2	<lmxll>	202.54	H	H	B	H	B	H	H	H	B	B	B	B	B	B	H	H	H	B	B	B	B	H	H	B	H	B	B	H	H	B	H	H	B	H	H	H	H	H	H	H	H	B	H	H	B	H
Marker1323690	LG2	<lmxll>	202.747	B	B	H	B	H	B	B	B	H	H	H	H	H	H	B	B	B	H	H	H	H	B	B	H	B	H	H	B	B	H	B	B	H	B	B	B	B	B	B	B	B	H	B	B	H	B
Marker1283647	LG2	<lmxll>	202.955	H	H	B	H	B	H	H	H	B	B	B	B	B	B	H	H	H	B	B	B	B	H	H	B	H	B	B	H	H	B	H	H	B	H	H	H	H	H	H	H	H	B	H	H	B	H
Marker1326541	LG2	<lmxll>	203.163	H	H	B	H	B	H	H	H	B	B	B	B	B	B	H	H	H	B	B	B	B	H	H	B	H	B	B	H	H	B	H	H	B	H	H	H	H	H	H	H	H	B	H	H	B	H
Marker1241624	LG2	<lmxll>	203.466	B	B	H	B	H	B	B	B	H	H	H	H	H	H	B	B	B	H	H	H	H	B	B	H	B	H	H	B	B	H	B	B	H	B	B	B	B	B	B	B	B	H	B	B	H	B
Marker1372798	LG2	<lmxll>	203.466	H	H	B	H	B	H	H	H	B	B	B	B	B	B	H	H	H	B	B	B	B	H	H	B	H	B	B	H	H	B	H	H	B	H	H	H	H	H	H	H	H	B	H	H	B	H
Marker1090108	LG2	<lmxll>	203.77	H	H	B	H	B	H	H	H	B	B	B	B	B	B	H	H	H	B	B	B	B	H	H	B	H	B	B	H	H	B	H	H	B	H	H	H	H	H	H	H	H	B	H	H	B	H
Marker1125405	LG2	<lmxll>	203.77	H	H	B	H	B	H	H	H	B	B	B	B	B	B	H	H	H	B	B	B	B	H	H	B	H	B	B	H	H	B	H	H	B	H	H	H	H	H	H	H	H	B	H	H	B	H
Marker1393798	LG2	<lmxll>	203.77	H	H	B	H	B	H	H	H	B	B	B	B	B	B	H	H	H	B	B	B	B	H	H	B	H	B	B	H	H	B	H	H	B	H	H	H	H	H	H	H	H	B	H	H	B	H
Marker1313079	LG2	<lmxll>	204.073	H	H	B	H	B	H	H	H	B	B	B	B	B	B	H	H	H	B	B	B	B	H	H	B	H	B	B	H	H	B	H	H	B	H	H	H	H	H	H	H	H	B	H	H	B	H
Marker1231645	LG2	<lmxll>	204.073	H	H	B	H	B	H	H	H	B	B	B	B	B	B	H	H	H	B	B	B	B	H	H	B	H	B	B	H	H	B	H	H	B	H	H	H	H	H	H	H	H	B	H	H	B	H
Marker1079812	LG2	<lmxll>	204.073	H	H	B	H	B	H	H	H	B	B	B	B	B	B	H	H	H	B	B	B	B	H	H	B	H	B	B	H	H	B	H	H	B	H	H	H	H	H	H	H	H	B	H	H	B	H
Marker1405511	LG2	<lmxll>	204.289	B	B	H	B	H	B	B	B	H	H	H	H	H	H	B	B	B	H	H	H	H	B	B	H	B	H	H	B	B	H	B	B	H	B	B	B	B	B	B	B	B	H	B	B	H	B
Marker1405560	LG2	<lmxll>	205.373	B	B	H	B	H	B	B	B	H	H	H	H	H	H	B	B	B	H	H	H	H	B	B	H	B	H	H	B	B	H	B	B	H	B	B	B	B	B	B	B	B	H	B	B	H	B
Marker1450139	LG2	<lmxll>	205.672	H	H	B	H	B	H	H	H	B	B	B	B	B	B	H	H	H	B	B	B	B	H	H	B	H	B	B	H	H	B	H	H	B	H	H	H	H	H	H	H	H	B	H	H	B	H
Marker1105572	LG2	<lmxll>	206.123	B	B	H	B	H	B	B	B	H	H	H	H	H	H	B	B	B	H	H	H	H	B	B	H	B	H	H	B	B	H	B	B	H	B	B	B	B	B	B	B	B	H	B	B	H	B
Marker1187723	LG2	<lmxll>	206.725	H	H	B	H	B	H	H	H	B	B	B	B	B	B	H	H	H	B	B	B	B	H	H	B	H	B	B	H	H	B	H	H	B	H	H	H	H	H	H	H	H	B	H	H	B	H
Marker1433707	LG2	<lmxll>	207.979	H	H	B	H	B	H	H	H	B	B	B	B	B	B	H	H	H	B	B	B	B	H	H	B	H	B	B	H	H	B	H	H	B	H	H	H	H	H	H	H	H	B	H	H	B	H
Marker1389651	LG2	<lmxll>	207.979	H	H	B	H	B	H	H	H	B	B	B	B	B	B	H	H	H	B	B	B	B	H	H	B	H	B	B	H	H	B	H	H	B	H	H	H	H	H	H	H	H	B	H	H	B	H
Marker1335156	LG2	<lmxll>	208.412	B	B	H	B	H	B	B	B	H	H	H	H	H	H	B	B	B	H	H	H	H	B	B	H	B	H	H	B	B	H	B	B	H	B	B	B	B	B	B	B	B	H	B	B	H	B
Marker1062726	LG2	<lmxll>	208.628	B	B	H	B	H	B	B	B	H	H	H	H	H	H	B	B	B	H	H	H	H	B	B	H	B	H	H	B	B	H	B	B	H	B	B	B	B	B	B	B	B	H	B	B	H	B
Marker1318214	LG2	<lmxll>	208.628	H	H	B	H	B	H	H	H	B	B	B	B	B	B	H	H	H	B	B	B	B	H	H	B	H	B	B	H	H	B	H	H	B	H	H	H	H	H	H	H	H	B	H	H	B	H
Marker1450099	LG2	<lmxll>	209.062	H	H	B	H	B	H	H	H	B	B	B	B	B	B	H	H	H	B	B	B	B	H	H	B	H	B	B	H	H	B	H	H	B	H	H	H	H	H	H	H	H	B	H	H	B	H
Marker1264823	LG2	<lmxll>	209.495	B	B	H	B	H	B	B	B	H	H	H	H	H	H	B	B	B	H	H	H	H	B	B	H	B	H	H	B	B	H	B	B	H	B	B	B	B	B	B	B	B	H	B	B	H	B
Marker1416125	LG2	<lmxll>	209.928	B	B	H	B	H	B	B	B	H	H	H	H	H	H	B	B	B	H	H	H	H	B	B	H	B	H	H	B	B	H	B	B	H	B	B	B	B	B	B	B	B	H	B	B	H	B
Marker1383147	LG2	<lmxll>	210.144	H	H	B	H	B	H	H	H	B	B	B	B	B	B	H	H	H	B	B	B	B	H	H	B	H	B	B	H	H	B	H	H	B	H	H	H	H	H	H	H	H	B	H	H	B	H
Marker1193368	LG2	<lmxll>	210.578	H	H	B	H	B	H	H	H	B	B	B	B	B	B	H	H	H	B	B	B	B	H	H	B	H	B	B	H	H	B	H	H	B	H	H	H	H	H	H	H	H	B	H	H	B	H
Marker1295332	LG2	<lmxll>	210.723	B	B	H	B	H	B	B	B	H	H	H	H	H	H	B	B	B	H	H	H	H	B	B	H	B	H	H	B	B	H	B	B	H	B	B	B	B	B	B	B	B	H	B	B	H	B
Marker1442869	LG2	<lmxll>	210.867	H	H	B	H	B	H	H	H	B	B	B	B	B	B	H	H	H	B	B	B	B	H	H	B	H	B	B	H	H	B	H	H	B	H	H	H	H	H	H	H	H	B	H	H	B	H
Marker1310273	LG2	<lmxll>	211.304	H	H	B	H	B	H	H	H	B	B	B	B	B	B	H	H	H	B	B	B	B	H	H	B	H	B	B	H	H	B	H	H	B	H	H	H	H	H	H	H	H	B	H	H	B	H
Marker1193051	LG2	<lmxll>	211.449	B	B	H	B	H	B	B	B	H	H	H	H	H	H	B	B	B	H	H	H	H	B	B	H	B	H	H	B	B	H	B	B	H	B	B	B	B	B	B	B	B	H	B	B	H	B
Marker1264428	LG2	<lmxll>	211.885	H	H	B	H	B	H	H	H	B	B	B	B	B	B	H	H	H	B	B	B	B	H	H	B	H	B	B	H	H	B	H	H	B	H	H	H	H	H	H	H	H	B	H	H	B	H
Marker1083055	LG2	<lmxll>	212.469	B	B	H	B	H	B	B	B	H	H	H	H	H	H	B	B	B	H	H	H	H	B	B	H	B	H	H	B	B	H	B	B	H	B	B	B	B	B	B	B	B	H	B	B	H	B
Marker1437208	LG2	<lmxll>	212.905	H	H	B	H	B	H	H	H	B	B	B	B	B	B	H	H	H	B	B	B	B	H	H	B	H	B	B	H	H	B	H	H	B	H	H	H	H	H	H	H	H	B	H	H	B	H
Marker1246461	LG2	<lmxll>	213.572	B	B	H	B	H	B	B	B	H	H	H	H	H	H	B	B	B	H	H	H	H	B	B	H	B	H	H	B	B	H	B	B	H	B	B	B	B	B	B	B	B	H	B	B	H	B
Marker1412026	LG2	<lmxll>	213.832	B	B	H	B	H	B	B	B	H	H	H	H	H	H	B	B	B	H	H	H	H	B	B	H	B	H	H	B	B	H	B	B	H	B	B	B	B	B	B	B	B	H	B	B	H	B
Marker1085570	LG2	<lmxll>	214.486	H	H	B	H	B	H	H	H	B	B	B	B	B	B	H	H	H	B	B	B	B	H	H	B	H	H	B	H	H	B	H	H	B	H	H	H	H	H	H	H	H	B	H	H	B	H
Marker1190559	LG2	<lmxll>	215.008	B	B	H	B	H	B	B	B	H	H	H	H	H	H	B	B	B	H	H	H	H	B	B	H	B	B	H	B	B	H	B	B	H	B	B	B	B	B	B	B	B	H	B	B	H	B
Marker1084007	LG2	<lmxll>	215.138	B	B	H	B	H	B	B	B	H	H	H	H	H	H	B	B	B	H	H	H	H	B	B	H	B	B	H	B	B	H	B	B	H	B	B	B	B	B	B	B	B	H	B	B	H	B
Marker1159968	LG2	<lmxll>	215.529	H	H	B	H	B	H	H	H	B	B	B	B	B	B	H	H	H	B	B	B	B	H	H	B	H	H	B	H	H	B	H	H	B	H	H	H	H	H	H	H	H	B	H	H	B	H
Marker1085906	LG2	<lmxll>	215.788	H	H	B	H	B	H	H	H	B	B	B	B	B	B	H	H	H	B	B	B	B	H	H	B	H	H	B	H	H	B	H	H	B	H	H	H	H	H	H	H	H	B	H	H	B	H
Marker1114621	LG2	<lmxll>	216.614	H	H	B	H	B	H	H	H	B	B	B	B	B	B	H	H	H	B	B	B	B	H	H	B	H	H	B	H	H	B	H	H	B	H	H	H	H	H	H	H	H	B	H	H	B	H
Marker1127964	LG2	<lmxll>	216.791	H	H	B	H	B	H	H	H	B	B	B	B	B	B	H	H	H	B	B	B	B	H	H	B	H	H	B	H	H	B	H	H	B	H	H	H	H	H	H	H	H	B	H	H	B	H
Marker1260853	LG2	<lmxll>	216.967	H	H	B	H	B	H	H	H	B	B	B	B	B	B	H	H	H	B	B	B	B	H	H	B	H	H	B	H	H	B	H	H	B	H	H	H	H	H	H	H	H	B	H	H	B	H
Marker1226615	LG2	<lmxll>	216.967	H	H	B	H	B	H	H	H	B	B	B	B	B	B	H	H	H	B	B	B	B	H	H	B	H	H	B	H	H	B	H	H	B	H	H	H	H	H	H	H	H	B	H	H	B	H
Marker1301457	LG2	<lmxll>	216.967	H	H	B	H	B	H	H	H	B	B	B	B	B	B	H	H	H	B	B	B	B	H	H	B	H	H	B	H	H	B	H	H	B	H	H	H	H	H	H	H	H	B	H	H	B	H
Marker1234665	LG2	<lmxll>	217.321	H	H	B	H	B	H	H	H	B	B	B	B	B	B	H	H	H	B	B	B	B	H	H	B	H	H	B	H	H	B	H	H	B	H	H	H	H	H	H	H	H	B	H	H	B	H
Marker1190973	LG2	<lmxll>	218.033	B	B	H	B	H	B	B	B	H	H	H	H	H	H	B	B	B	H	H	H	H	B	B	H	B	B	H	B	B	H	B	B	H	H	B	B	B	B	B	B	B	H	B	B	H	B
Marker1086916	LG2	<lmxll>	218.387	B	B	H	B	H	B	B	B	H	H	H	H	H	H	B	B	B	H	H	H	H	B	B	H	B	B	H	B	B	H	B	B	H	H	B	B	B	B	B	B	B	H	B	B	H	B
Marker1262345	LG2	<lmxll>	219.036	B	B	H	B	H	B	B	B	H	H	H	H	H	H	B	B	B	H	H	H	H	B	B	H	B	B	H	B	B	H	B	B	H	H	B	B	B	B	B	B	B	H	B	B	H	B
Marker1141865	LG2	<lmxll>	219.217	H	H	B	H	B	H	H	H	B	B	B	B	B	B	H	H	H	B	B	B	B	H	H	B	H	H	B	H	H	B	H	H	B	B	H	H	H	H	H	H	H	B	H	H	B	H
Marker1394298	LG2	<lmxll>	219.217	H	H	B	H	B	H	H	H	B	B	B	B	B	B	H	H	H	B	B	B	B	H	H	B	H	H	B	H	H	B	H	H	B	B	H	H	H	H	H	H	H	B	H	H	B	H
Marker1225679	LG2	<lmxll>	219.398	B	B	H	B	H	B	B	B	H	H	H	H	H	H	B	B	B	H	H	H	H	B	B	H	B	B	H	B	B	H	B	B	H	H	B	B	B	B	B	B	B	H	B	B	H	B
Marker1117906	LG2	<lmxll>	219.398	B	B	H	B	H	B	B	B	H	H	H	H	H	H	B	B	B	H	H	H	H	B	B	H	B	B	H	B	B	H	B	B	H	H	B	B	B	B	B	B	B	H	B	B	H	B
Marker1074018	LG2	<lmxll>	219.398	H	H	B	H	B	H	H	H	B	B	B	B	B	B	H	H	H	B	B	B	B	H	H	B	H	H	B	H	H	B	H	H	B	B	H	H	H	H	H	H	H	B	H	H	B	H
Marker1206254	LG2	<lmxll>	219.58	H	H	B	H	B	H	H	H	B	B	B	B	B	B	H	H	H	B	B	B	B	H	H	B	H	H	B	H	H	B	H	H	B	B	H	H	H	H	H	H	H	B	H	H	B	H
Marker1259696	LG2	<lmxll>	219.761	H	H	B	H	B	H	H	H	B	B	B	B	B	B	H	H	H	B	B	B	B	H	H	B	H	H	B	H	H	B	H	H	B	B	H	H	H	H	H	H	H	B	H	H	B	H
Marker1165156	LG2	<lmxll>	220.072	H	H	B	H	B	H	H	H	B	B	B	B	B	B	H	H	H	B	B	B	B	H	H	B	H	H	B	H	H	B	H	H	B	B	H	H	H	H	H	H	H	B	H	H	B	H
Marker1113811	LG2	<lmxll>	220.072	H	H	B	H	B	H	H	H	B	B	B	B	B	B	H	H	H	B	B	B	B	H	H	B	H	H	B	H	H	B	H	H	B	B	H	H	H	H	H	H	H	B	H	H	B	H
Marker1227498	LG2	<lmxll>	220.072	B	B	H	B	H	B	B	B	H	H	H	H	H	H	B	B	B	H	H	H	H	B	B	H	B	B	H	B	B	H	B	B	H	H	B	B	B	B	B	B	B	H	B	B	H	B
Marker1386385	LG2	<lmxll>	220.462	B	B	H	B	H	B	B	B	H	H	H	H	H	H	B	B	B	H	H	H	H	B	B	H	B	B	H	B	B	H	B	B	H	B	B	B	B	B	B	B	B	H	B	B	H	B
Marker1307183	LG2	<lmxll>	220.592	B	B	H	B	H	B	B	B	H	H	H	H	H	H	B	B	B	H	H	H	H	B	B	H	B	B	H	B	B	H	B	B	H	B	B	B	B	B	B	B	B	H	B	B	H	B
Marker1150858	LG2	<lmxll>	220.721	B	B	H	B	H	B	B	B	H	H	H	H	H	H	B	B	B	H	H	H	H	B	B	H	B	B	H	B	B	H	B	B	H	B	B	B	B	B	B	B	B	H	B	B	H	B
Marker1385298	LG2	<lmxll>	220.721	H	H	B	H	B	H	H	H	B	B	B	B	B	B	H	H	H	B	B	B	B	H	H	B	H	H	B	H	H	B	H	H	B	H	H	H	H	H	H	H	H	B	H	H	B	H
Marker1345838	LG2	<lmxll>	220.851	H	H	B	H	B	H	H	H	B	B	B	B	B	B	H	H	H	B	B	B	B	H	H	B	H	H	B	H	H	B	H	H	B	H	H	H	H	H	H	H	H	B	H	H	B	H
Marker1218773	LG2	<lmxll>	220.981	H	H	B	H	B	H	H	H	B	B	B	B	B	B	H	H	H	B	B	B	B	H	H	B	H	H	B	H	H	B	H	H	B	H	H	H	H	H	H	H	H	B	H	H	B	H
Marker1097109	LG2	<lmxll>	220.981	H	H	B	H	B	H	H	H	B	B	B	B	B	B	H	H	H	B	B	B	B	H	H	B	H	H	B	H	H	B	H	H	B	H	H	H	H	H	H	H	H	B	H	H	B	H
Marker1152695	LG2	<lmxll>	220.981	B	B	H	B	H	B	B	B	H	H	H	H	H	H	B	B	B	H	H	H	H	B	B	H	B	B	H	B	B	H	B	B	H	B	B	B	B	B	B	B	B	H	B	B	H	B
Marker1288560	LG2	<lmxll>	220.981	H	H	B	H	B	H	H	H	B	B	B	B	B	B	H	H	H	B	B	B	B	H	H	B	H	H	B	H	H	B	H	H	B	H	H	H	H	H	H	H	H	B	H	H	B	H
Marker1186451	LG2	<lmxll>	221.695	B	B	H	B	H	B	B	B	H	H	H	H	H	H	B	B	B	H	H	H	H	B	B	H	B	B	H	B	B	H	B	B	H	B	B	B	B	B	B	B	B	H	B	H	H	B
Marker1122231	LG2	<lmxll>	221.89	H	H	B	H	B	H	H	H	B	B	B	B	B	B	H	H	H	B	B	B	B	H	H	B	H	H	B	H	H	B	H	H	B	H	H	H	H	H	H	H	H	B	H	B	B	H
Marker1305757	LG2	<lmxll>	222.084	H	H	B	H	B	H	H	H	B	B	B	B	B	B	H	H	H	B	B	B	B	H	H	B	H	H	B	H	H	B	H	H	B	B	H	H	H	H	H	H	H	B	H	B	B	H
Marker1381983	LG2	<lmxll>	222.279	H	H	B	H	B	H	H	H	B	B	B	B	B	B	H	H	H	B	B	B	B	H	H	B	H	H	B	H	H	B	H	H	B	H	H	H	H	H	H	H	H	B	H	B	B	H
Marker1327707	LG2	<lmxll>	222.669	H	H	B	H	B	H	H	H	B	B	B	B	B	B	H	H	H	B	B	B	B	H	H	B	H	H	B	H	H	B	H	H	B	B	H	H	H	H	H	H	H	B	H	B	B	H
Marker1241880	LG2	<lmxll>	222.669	H	H	B	H	B	H	H	H	B	B	B	B	B	B	H	H	H	B	B	B	B	H	H	B	H	H	B	H	H	B	H	H	B	B	H	H	H	H	H	H	H	B	H	B	B	H
Marker1179403	LG2	<lmxll>	222.863	B	B	H	B	H	B	B	B	H	H	H	H	B	H	B	B	B	H	H	H	H	B	B	H	B	B	H	B	B	H	B	B	H	H	B	B	B	B	B	B	B	H	B	H	H	B
Marker1308584	LG2	<lmxll>	223.491	H	H	B	H	B	H	H	H	B	B	B	B	H	B	H	H	H	B	B	B	B	H	H	B	H	H	B	H	H	B	H	H	B	B	H	H	H	H	H	H	H	B	H	B	B	H
Marker1073500	LG2	<lmxll>	223.707	B	B	H	B	H	B	B	B	H	H	H	H	B	H	B	B	B	H	H	H	H	B	B	H	B	B	H	B	B	H	B	B	H	H	B	B	B	B	B	B	B	H	B	H	H	B
Marker1437665	LG2	<lmxll>	224.096	H	H	B	H	B	H	H	H	B	B	B	B	H	B	H	H	H	H	B	B	B	H	H	B	H	H	B	H	H	B	H	H	B	B	H	H	H	H	H	H	H	B	H	B	B	H
Marker1178809	LG2	<lmxll>	224.355	B	B	H	B	H	B	B	B	H	H	H	H	B	H	B	B	B	B	H	H	H	B	B	H	B	B	H	B	B	H	B	B	H	H	B	B	B	B	B	B	B	H	B	H	H	B
Marker1195024	LG2	<lmxll>	224.549	H	H	B	H	B	H	H	H	B	B	B	B	H	B	H	H	H	H	B	B	B	H	H	B	H	H	B	H	H	B	H	H	B	B	H	H	H	H	H	H	H	B	H	B	B	H
Marker1164348	LG2	<lmxll>	224.744	B	B	H	B	H	B	B	B	H	H	H	H	B	H	B	B	B	B	H	H	H	B	B	H	B	B	H	B	B	H	B	B	H	H	B	B	B	B	B	B	B	H	B	H	H	B
Marker1220795	LG2	<lmxll>	225.133	B	B	H	B	H	H	B	B	H	H	H	H	B	H	B	B	B	B	H	H	H	B	B	H	B	B	H	B	B	H	B	B	H	H	B	B	B	B	B	B	B	H	B	H	H	B
Marker1319012	LG2	<lmxll>	225.3	H	H	B	H	B	B	H	H	B	B	B	B	H	B	H	H	H	H	B	B	B	H	H	B	H	H	B	H	H	B	H	H	B	B	H	H	H	H	H	H	H	B	H	B	B	H
Marker1306751	LG2	<lmxll>	225.466	H	H	B	H	B	B	H	H	B	B	B	B	H	B	H	H	H	H	B	B	B	H	H	B	H	H	B	H	H	B	H	H	B	B	H	H	H	H	H	H	H	B	H	B	B	H
Marker1252625	LG2	<lmxll>	225.466	B	B	H	B	H	H	B	B	H	H	H	H	B	H	B	B	B	B	H	H	H	B	B	H	B	B	H	B	B	H	B	B	H	H	B	B	B	B	B	B	B	H	B	H	H	B
Marker1177765	LG2	<lmxll>	225.466	H	H	B	H	B	B	H	H	B	B	B	B	H	B	H	H	H	H	B	B	B	H	H	B	H	H	B	H	H	B	H	H	B	B	H	H	H	H	H	H	H	B	H	B	B	H
Marker1349367	LG2	<lmxll>	225.632	H	H	B	H	B	B	H	H	B	B	B	B	H	B	H	H	H	H	B	B	B	H	H	B	H	H	B	H	H	B	H	H	B	B	H	H	H	H	H	H	H	B	H	B	B	H
Marker1437222	LG2	<lmxll>	225.799	H	H	B	H	B	B	H	H	B	B	B	B	H	B	H	H	H	H	B	B	B	H	H	B	H	H	B	H	H	B	H	H	B	B	H	H	H	H	H	H	H	B	H	B	B	H
Marker1410139	LG2	<lmxll>	225.799	B	B	H	B	H	H	B	B	H	H	H	H	B	H	B	B	B	B	H	H	H	B	B	H	B	B	H	B	B	H	B	B	H	H	B	B	B	B	B	B	B	H	B	H	H	B
Marker1066830	LG2	<lmxll>	225.799	B	B	H	B	H	H	B	B	H	H	H	H	B	H	B	B	B	B	H	H	H	B	B	H	B	B	H	B	B	H	B	B	H	H	B	B	B	B	B	B	B	H	B	H	H	B
Marker1322187	LG2	<lmxll>	226.43	H	H	B	H	B	B	H	H	B	B	B	B	H	B	H	H	H	H	B	B	B	H	H	B	H	H	B	H	H	B	H	H	B	B	H	H	H	H	H	H	H	B	H	B	B	H
Marker1117111	LG2	<lmxll>	227.218	H	H	B	H	B	B	H	H	B	B	B	B	H	B	H	H	H	H	B	B	B	H	H	B	H	H	B	H	H	B	H	H	B	B	H	H	H	H	H	H	H	B	H	B	B	H
Marker1304135	LG2	<lmxll>	227.74	B	B	H	B	H	H	B	B	H	H	H	H	B	H	B	B	B	B	H	H	H	B	B	H	B	B	H	B	B	H	B	B	H	H	B	B	B	B	B	B	B	H	B	H	H	B
Marker1157147	LG2	<lmxll>	227.74	H	H	B	H	B	B	H	H	B	B	B	B	H	B	H	H	H	H	B	B	B	H	H	B	H	H	B	H	H	B	H	H	B	B	H	H	H	H	H	H	H	B	H	B	B	H
Marker1130525	LG2	<lmxll>	227.87	H	H	B	H	B	B	H	H	B	B	B	B	H	B	H	H	H	H	B	B	B	H	H	B	H	H	B	H	H	B	H	H	B	B	H	H	H	H	H	H	H	B	H	B	B	H
Marker1213117	LG2	<lmxll>	227.999	H	H	B	H	B	B	H	H	B	B	B	B	H	B	H	H	H	H	B	B	B	H	H	B	H	H	B	H	H	B	H	H	B	B	H	H	H	H	H	H	H	B	H	B	B	H
Marker1095320	LG2	<lmxll>	227.999	H	H	B	H	B	B	H	H	B	B	B	B	H	B	H	H	H	H	B	B	B	H	H	B	H	H	B	H	H	B	H	H	B	B	H	H	H	H	H	H	H	B	H	B	B	H
Marker1086322	LG2	<lmxll>	228.129	H	H	B	H	B	B	H	H	B	B	B	B	H	B	H	H	H	H	B	B	B	H	H	B	H	H	B	H	H	B	H	H	B	B	H	H	H	H	H	H	H	B	H	B	B	H
Marker1390079	LG2	<lmxll>	228.129	H	H	B	H	B	B	H	H	B	B	B	B	H	B	H	H	H	H	B	B	B	H	H	B	H	H	B	H	H	B	H	H	B	B	H	H	H	H	H	H	H	B	H	B	B	H
Marker1297651	LG2	<lmxll>	228.388	H	H	B	H	B	B	H	H	B	B	B	B	H	B	H	H	H	H	B	B	B	H	H	B	H	H	B	H	H	B	H	H	B	B	H	H	H	H	H	H	H	B	H	B	B	H
Marker1317331	LG2	<lmxll>	228.713	H	H	B	H	B	B	H	H	B	B	B	B	H	B	H	H	H	H	B	B	B	H	H	B	H	H	B	H	H	B	H	H	B	B	H	H	H	H	H	H	H	B	H	B	B	H
Marker1292446	LG2	<lmxll>	229.038	H	H	B	H	B	B	H	H	B	B	B	B	H	B	H	H	H	H	B	B	B	H	H	B	H	H	B	H	H	B	H	H	B	B	H	H	H	H	H	H	H	B	H	B	B	H
Marker1116324	LG2	<lmxll>	229.344	B	B	H	B	H	H	B	B	H	H	H	H	B	H	B	B	B	B	H	H	H	B	B	H	B	B	H	B	B	H	B	B	H	H	B	B	B	B	B	B	B	H	B	H	H	B
Marker1354077	LG2	<lmxll>	229.804	H	H	B	H	B	B	H	H	B	B	B	B	H	B	H	H	H	H	B	B	B	H	H	B	H	H	B	H	H	B	H	H	B	B	H	H	H	H	H	H	H	B	H	B	B	H
Marker1297678	LG2	<lmxll>	229.956	B	B	H	B	H	H	B	B	H	H	H	H	B	H	B	B	B	B	H	H	H	B	B	H	B	B	H	B	B	H	B	B	H	H	B	B	B	B	B	B	B	H	B	H	H	B
Marker1070964	LG2	<lmxll>	230.108	H	H	B	H	B	B	H	H	B	B	B	B	H	B	H	H	H	H	B	B	B	H	H	B	H	H	B	H	H	B	H	H	B	B	H	H	H	H	H	H	H	B	H	B	B	H
Marker1389480	LG2	<lmxll>	230.414	B	B	H	B	H	H	B	B	H	H	H	H	B	H	B	B	B	B	H	H	H	B	B	H	B	B	H	B	B	H	B	B	H	H	B	B	B	B	B	B	B	H	B	H	H	B
Marker1159853	LG2	<lmxll>	230.567	H	H	B	H	B	B	H	H	B	B	B	B	H	B	H	H	H	H	B	B	B	H	H	B	H	H	B	H	H	B	H	H	B	B	H	H	H	H	H	H	H	B	H	B	B	H
Marker1403825	LG2	<lmxll>	230.719	H	H	B	H	B	B	H	H	B	B	B	B	H	B	H	H	H	H	B	B	B	H	H	B	H	H	B	H	H	B	H	H	B	B	H	H	H	H	H	H	H	B	H	B	B	H
Marker1095986	LG2	<lmxll>	230.719	H	H	B	H	B	B	H	H	B	B	B	B	H	B	H	H	H	H	B	B	B	H	H	B	H	H	B	H	H	B	H	H	B	B	H	H	H	H	H	H	H	B	H	B	B	H
Marker1306917	LG2	<lmxll>	230.872	H	H	B	H	B	B	H	H	B	B	B	B	H	B	H	H	H	H	B	B	B	H	H	B	H	H	B	H	H	B	H	H	B	B	H	H	H	H	H	H	H	B	H	B	B	H
Marker1380968	LG2	<lmxll>	231.177	H	H	B	H	B	B	H	H	B	B	B	B	H	B	H	H	H	H	B	B	B	H	H	B	H	H	B	H	H	B	H	H	B	B	H	H	H	H	H	H	H	B	H	B	B	H
Marker1448759	LG2	<lmxll>	231.637	H	H	B	H	B	B	H	H	B	B	B	B	H	B	H	H	H	H	B	B	B	H	H	B	H	H	B	H	H	B	H	H	B	B	H	H	H	H	H	H	H	B	H	B	B	B
Marker1346595	LG2	<lmxll>	234.363	B	B	H	B	H	H	B	B	H	H	H	H	B	H	B	B	B	B	H	H	H	B	B	B	B	B	H	B	B	H	B	B	H	H	B	B	B	B	B	B	B	H	B	H	H	H
Marker1281710	LG2	<lmxll>	234.65	H	H	B	H	B	B	H	H	B	B	B	B	H	B	H	H	H	H	B	B	B	H	H	H	H	H	B	H	H	B	H	H	B	B	H	H	H	H	H	H	H	B	H	B	B	B
Marker1095056	LG2	<lmxll>	234.938	H	H	B	H	B	B	H	H	B	B	B	B	H	B	H	H	H	H	B	B	B	H	H	H	H	H	B	H	H	B	H	H	B	B	H	H	H	H	H	H	H	B	H	B	B	B
Marker1271995	LG2	<lmxll>	234.938	H	H	B	H	B	B	H	H	B	B	B	B	H	B	H	H	H	H	B	B	B	H	H	H	H	H	B	H	H	B	H	H	B	B	H	H	H	H	H	H	H	B	H	B	B	B
Marker1073492	LG2	<lmxll>	234.938	H	H	B	H	B	B	H	H	B	B	B	B	H	B	H	H	H	H	B	B	B	H	H	H	H	H	B	H	H	B	H	H	B	B	H	H	H	H	H	H	H	B	H	B	B	B
Marker1436011	LG2	<lmxll>	234.938	H	H	B	H	B	B	H	H	B	B	B	B	H	B	H	H	H	H	B	B	B	H	H	H	H	H	B	H	H	B	H	H	B	B	H	H	H	H	H	H	H	B	H	B	B	B
Marker1353890	LG2	<lmxll>	234.938	H	H	B	H	B	B	H	H	B	B	B	B	H	B	H	H	H	H	B	B	B	H	H	H	H	H	B	H	H	B	H	H	B	B	H	H	H	H	H	H	H	B	H	B	B	B
Marker1296605	LG2	<lmxll>	234.938	H	H	B	H	B	B	H	H	B	B	B	B	H	B	H	H	H	H	B	B	B	H	H	H	H	H	B	H	H	B	H	H	B	B	H	H	H	H	H	H	H	B	H	B	B	B
Marker1294595	LG2	<lmxll>	235.081	H	H	B	H	B	B	H	H	B	B	B	B	H	B	H	H	H	H	B	B	B	H	H	H	H	H	B	H	H	B	H	H	B	B	H	H	H	H	H	H	H	B	H	B	H	B
Marker1068798	LG2	<lmxll>	235.081	H	H	B	H	B	B	H	H	B	B	B	B	H	B	H	H	H	H	B	B	B	H	H	H	H	H	B	H	H	B	H	H	B	B	H	H	H	H	H	H	H	B	H	B	H	B
Marker1149931	LG2	<lmxll>	235.081	H	H	B	H	B	B	H	H	B	B	B	B	H	B	H	H	H	H	B	B	B	H	H	H	H	H	B	H	H	B	H	H	B	B	H	H	H	H	H	H	H	B	H	B	H	B
Marker1402653	LG2	<lmxll>	235.081	H	H	B	H	B	B	H	H	B	B	B	B	H	B	H	H	H	H	B	B	B	H	H	H	H	H	B	H	H	B	H	H	B	B	H	H	H	H	H	H	H	B	H	B	H	B
Marker1118035	LG2	<lmxll>	235.224	H	H	B	H	B	B	H	H	B	B	B	B	H	B	H	H	H	H	B	B	B	H	H	H	H	H	B	H	H	B	H	H	B	B	H	H	H	H	H	H	H	B	H	B	H	B
Marker1264245	LG2	<lmxll>	235.224	B	B	H	B	H	H	B	B	H	H	H	H	B	H	B	B	B	B	H	H	H	B	B	B	B	B	H	B	B	H	B	B	H	H	B	B	B	B	B	B	B	H	B	H	B	H
Marker1075645	LG2	<lmxll>	235.224	H	H	B	H	B	B	H	H	B	B	B	B	H	B	H	H	H	H	B	B	B	H	H	H	H	H	B	H	H	B	H	H	B	B	H	H	H	H	H	H	H	B	H	B	H	B
Marker1294303	LG2	<lmxll>	235.367	B	B	H	B	H	H	B	B	H	H	H	H	B	H	B	B	B	B	H	H	H	B	B	B	B	B	H	B	B	H	B	B	H	H	B	B	B	B	B	B	B	H	B	H	B	H
Marker1351059	LG2	<lmxll>	235.51	H	H	B	H	B	B	H	H	B	B	B	B	H	B	H	H	H	H	B	B	B	H	H	H	H	H	B	H	H	B	H	H	B	B	H	H	H	H	H	H	H	B	H	B	H	B
Marker1263148	LG2	<lmxll>	235.654	H	H	B	H	B	B	H	H	B	B	B	B	H	B	H	H	H	H	B	B	B	H	H	H	H	H	B	H	H	B	H	H	B	B	H	H	H	H	H	H	H	B	H	B	H	B
Marker1303368	LG2	<lmxll>	235.654	H	H	B	H	B	B	H	H	B	B	B	B	H	B	H	H	H	H	B	B	B	H	H	H	H	H	B	H	H	B	H	H	B	B	H	H	H	H	H	H	H	B	H	B	H	B
Marker1387367	LG2	<lmxll>	236.978	H	H	B	H	B	B	H	H	B	B	B	B	H	B	H	H	H	H	B	B	B	H	H	H	H	H	B	H	H	B	H	H	B	B	H	H	H	H	H	H	H	B	H	B	H	B
Marker1357535	LG2	<lmxll>	236.978	H	H	B	H	B	B	H	H	B	B	B	B	H	B	H	H	H	H	B	B	B	H	H	H	H	H	B	H	H	B	H	H	B	B	H	H	H	H	H	H	H	B	H	B	H	B
Marker1197574	LG2	<lmxll>	236.978	H	H	B	H	B	B	H	H	B	B	B	B	H	B	H	H	H	H	B	B	B	H	H	H	H	H	B	H	H	B	H	H	B	B	H	H	H	H	H	H	H	B	H	B	H	B
Marker1394499	LG2	<lmxll>	236.978	H	H	B	H	B	B	H	H	B	B	B	B	H	B	H	H	H	H	B	B	B	H	H	H	H	H	B	H	H	B	H	H	B	B	H	H	H	H	H	H	H	B	H	B	H	B
Marker1174975	LG2	<lmxll>	236.978	H	H	B	H	B	B	H	H	B	B	B	B	H	B	H	H	H	H	B	B	B	H	H	H	H	H	B	H	H	B	H	H	B	B	H	H	H	H	H	H	H	B	H	B	H	B
Marker1414770	LG2	<lmxll>	236.978	H	H	B	H	B	B	H	H	B	B	B	B	H	B	H	H	H	H	B	B	B	H	H	H	H	H	B	H	H	B	H	H	B	B	H	H	H	H	H	H	H	B	H	B	H	B
Marker1324624	LG2	<lmxll>	236.978	H	H	B	H	B	B	H	H	B	B	B	B	H	B	H	H	H	H	B	B	B	H	H	H	H	H	B	H	H	B	H	H	B	B	H	H	H	H	H	H	H	B	H	B	H	B
Marker1167721	LG2	<lmxll>	236.978	H	H	B	H	B	B	H	H	B	B	B	B	H	B	H	H	H	H	B	B	B	H	H	H	H	H	B	H	H	B	H	H	B	B	H	H	H	H	H	H	H	B	H	B	H	B
Marker1095726	LG2	<lmxll>	237.107	H	H	B	H	B	B	H	H	B	B	B	B	H	B	H	H	H	H	B	B	B	H	H	H	H	H	B	H	H	B	H	H	B	B	H	H	H	H	H	H	H	B	H	B	H	B
Marker1084001	LG2	<lmxll>	237.237	H	H	B	H	B	B	H	H	B	B	B	B	H	B	H	H	H	H	B	B	B	H	H	H	H	H	B	H	H	B	H	H	B	B	H	H	H	H	H	H	H	B	H	B	H	B
Marker1299976	LG2	<lmxll>	237.574	H	H	B	H	B	B	H	H	B	B	B	B	H	B	H	H	H	H	B	B	B	H	H	H	H	H	B	H	H	B	H	H	B	B	H	H	H	H	H	H	H	B	H	B	H	B
Marker1314996	LG2	<lmxll>	238.409	H	H	B	H	B	B	H	H	B	B	B	B	H	B	H	H	H	H	B	B	B	H	H	H	H	H	B	H	H	B	H	H	B	B	H	H	H	B	H	H	H	B	H	B	H	B
Marker1145263	LG2	<lmxll>	239.718	H	H	B	H	B	B	H	B	B	B	B	B	H	B	H	H	H	H	B	B	B	H	H	H	H	H	B	H	H	B	H	H	B	B	H	H	H	B	H	H	H	B	H	B	H	B
Marker1131620	LG2	<lmxll>	240.857	H	H	B	H	B	B	H	B	B	B	B	B	H	B	H	H	H	H	B	B	B	H	H	H	H	H	B	H	H	B	H	H	B	B	H	H	H	B	H	H	H	B	H	B	H	B
Marker1263310	LG2	<lmxll>	241.417	H	H	B	H	B	B	H	B	B	B	B	B	H	B	H	H	H	H	B	B	B	H	H	H	H	H	B	H	H	B	H	H	B	B	H	H	H	B	H	H	H	B	H	B	H	B
Marker1254776	LG2	<lmxll>	241.602	H	H	B	H	B	B	H	B	B	B	B	B	H	B	H	H	H	H	B	B	B	H	H	H	H	H	B	H	H	B	H	H	B	B	H	H	H	B	H	H	H	B	H	B	H	B
Marker1445603	LG2	<lmxll>	241.788	H	H	B	H	B	B	H	B	B	B	B	B	H	B	H	H	H	H	B	B	B	H	H	H	H	H	B	H	H	B	H	H	B	B	H	H	H	B	H	H	H	B	H	B	H	B
Marker1421979	LG2	<lmxll>	241.974	H	H	B	H	B	B	H	B	B	B	B	B	H	B	H	H	H	H	B	B	B	H	H	H	H	H	B	H	H	B	H	H	B	B	H	H	H	B	H	H	H	B	H	B	H	B
Marker1128484	LG2	<lmxll>	241.974	H	H	B	H	B	B	H	B	B	B	B	B	H	B	H	H	H	H	B	B	B	H	H	H	H	H	B	H	H	B	H	H	B	B	H	H	H	B	H	H	H	B	H	B	H	B
Marker1368794	LG2	<lmxll>	242.346	H	H	B	H	B	B	H	B	B	B	B	B	H	B	H	H	H	H	B	B	B	H	H	H	H	H	B	H	H	B	H	H	B	B	H	H	H	B	H	H	H	B	B	B	H	B
Marker1095423	LG2	<lmxll>	242.531	H	H	B	H	B	B	H	B	B	B	B	B	H	B	H	H	H	H	B	B	B	H	H	H	H	H	B	H	H	B	H	H	B	B	H	H	H	B	H	H	H	B	H	B	H	B
Marker1234189	LG2	<lmxll>	242.846	B	B	H	B	H	H	B	H	H	H	H	H	B	H	B	B	B	B	H	H	H	B	B	B	B	B	H	B	B	H	B	B	H	H	B	B	B	H	B	B	B	H	H	H	B	H
Marker1246373	LG2	<lmxll>	242.846	B	B	H	B	H	H	B	H	H	H	H	H	B	H	B	B	B	B	H	H	H	B	B	B	B	B	H	B	B	H	B	B	H	H	B	B	B	H	B	B	B	H	H	H	B	H
Marker1172152	LG2	<lmxll>	243.028	H	H	B	H	B	B	H	B	B	B	B	B	H	B	H	H	H	H	B	B	B	H	H	H	H	H	B	H	H	B	H	H	B	B	H	H	H	B	H	H	H	B	B	B	H	B
Marker1421447	LG2	<lmxll>	243.392	H	H	B	H	B	B	H	B	B	B	B	B	H	B	H	H	H	H	B	B	B	H	H	H	H	H	B	H	H	B	H	H	B	B	H	H	H	B	H	H	H	B	B	B	H	B
Marker1122945	LG2	<lmxll>	243.573	H	H	B	H	B	B	H	B	B	B	B	B	H	B	H	H	H	H	B	B	B	H	H	H	H	H	B	H	H	B	H	H	B	B	H	H	H	B	H	H	H	B	B	B	H	B
Marker1306706	LG2	<lmxll>	244.014	H	H	B	H	B	B	H	B	B	B	B	B	H	B	H	H	H	H	B	B	B	H	H	H	H	H	B	H	H	B	H	H	B	B	H	H	H	B	H	H	H	B	B	B	H	B
Marker1061036	LG2	<lmxll>	244.385	B	B	H	B	H	H	B	H	H	H	H	H	B	H	B	B	B	B	H	H	H	B	B	B	B	B	H	B	B	H	B	B	H	H	B	B	B	H	B	B	B	H	H	H	B	H
Marker1212550	LG2	<lmxll>	244.57	H	H	B	H	B	B	H	B	B	B	B	B	H	B	H	H	H	H	B	B	B	H	H	H	H	H	B	H	H	B	H	H	B	B	H	H	H	B	H	H	H	B	B	B	H	B
Marker1197606	LG2	<lmxll>	244.755	H	H	B	H	B	B	H	B	B	B	B	B	H	B	H	H	H	H	B	B	B	H	H	H	H	H	B	H	H	B	H	H	B	B	H	H	H	B	H	H	H	B	B	B	H	B
Marker1359585	LG2	<lmxll>	244.94	B	B	H	B	H	H	B	H	H	H	H	H	B	H	B	B	B	B	H	H	H	B	B	B	B	B	H	B	B	H	B	B	H	H	B	B	B	H	B	B	B	H	H	H	B	H
Marker1386035	LG2	<lmxll>	245.312	B	B	H	B	H	H	B	H	H	H	H	H	B	H	B	B	B	B	H	H	H	B	B	B	B	B	H	B	B	H	B	B	H	H	B	B	B	H	B	B	B	H	H	H	B	H
Marker1331241	LG2	<lmxll>	246.089	H	H	B	H	B	B	H	B	B	B	B	B	H	B	H	H	H	H	B	B	B	H	H	H	H	H	B	H	H	B	H	H	B	B	H	H	H	B	H	H	H	B	B	B	H	B
Marker1158088	LG2	<lmxll>	246.565	H	H	B	H	B	B	H	B	B	B	B	B	H	B	H	H	H	H	B	B	B	H	H	H	H	H	B	H	H	B	H	H	B	B	H	H	H	B	H	H	H	B	B	B	H	B
Marker1151413	LG2	<lmxll>	246.565	H	H	B	H	B	B	H	B	B	B	B	B	H	B	H	H	H	H	B	B	B	H	H	H	H	H	B	H	H	B	H	H	B	B	H	H	H	B	H	H	H	B	B	B	H	B
Marker1184415	LG2	<lmxll>	246.998	H	H	B	H	B	B	H	B	B	B	B	B	H	B	H	H	H	H	B	B	B	H	H	H	H	H	B	H	H	B	H	H	B	B	H	H	H	B	H	H	H	B	B	B	H	B
Marker1238312	LG2	<lmxll>	247.583	H	H	B	H	B	B	H	B	B	B	B	B	H	B	H	H	H	H	B	B	B	H	H	H	H	H	B	H	H	B	H	H	B	B	H	H	H	B	H	H	H	B	B	B	H	B
Marker1218637	LG2	<lmxll>	247.972	B	B	H	B	H	H	B	H	H	H	H	H	B	H	B	B	B	B	H	H	H	B	B	B	B	B	H	B	B	H	B	B	H	H	B	B	B	H	B	B	B	H	H	H	B	H
Marker1374579	LG2	<lmxll>	248.167	B	B	H	B	H	H	B	H	H	H	H	H	B	H	B	B	B	B	H	H	H	B	B	B	B	B	H	B	B	H	B	B	H	H	B	B	B	H	B	B	B	H	H	H	B	H
Marker1271052	LG2	<lmxll>	248.752	H	H	B	H	B	B	H	B	B	B	B	B	H	B	H	H	H	H	B	B	B	H	H	H	H	H	B	H	H	B	H	H	B	B	H	H	H	B	H	H	H	B	B	B	H	B
Marker1207851	LG2	<lmxll>	249.142	H	H	B	H	B	B	H	B	B	B	B	B	H	B	H	H	H	H	B	B	B	H	H	H	H	H	B	H	H	B	H	H	B	B	H	H	H	B	H	H	H	B	B	B	H	B
Marker1322620	LG2	<lmxll>	249.727	H	H	B	H	B	B	H	B	B	B	B	B	H	B	H	H	H	H	B	B	B	H	H	H	H	H	B	H	H	B	H	H	B	B	H	H	H	B	H	H	H	B	H	B	H	B
Marker1281157	LG2	<lmxll>	249.857	H	H	B	H	B	B	H	B	B	B	B	B	H	B	H	H	H	H	B	B	B	H	H	H	H	H	B	H	H	B	H	H	B	B	H	H	H	B	H	H	H	B	H	B	H	B
Marker1277595	LG2	<lmxll>	249.986	B	B	H	B	H	H	B	H	H	H	H	H	B	H	B	B	B	B	H	H	H	B	B	B	B	B	H	B	B	H	B	B	H	H	B	B	B	H	B	B	B	H	B	H	B	H
Marker1281461	LG2	<lmxll>	249.986	H	H	B	H	B	B	H	B	B	B	B	B	H	B	H	H	H	H	B	B	B	H	H	H	H	H	B	H	H	B	H	H	B	B	H	H	H	B	H	H	H	B	H	B	H	B
Marker1136080	LG2	<lmxll>	250.116	H	H	B	H	B	B	H	B	B	B	B	B	H	B	H	H	H	H	B	B	B	H	H	H	H	H	B	H	H	B	H	H	B	B	H	H	H	B	H	H	H	B	H	B	H	B
Marker1166531	LG2	<lmxll>	250.116	H	H	B	H	B	B	H	B	B	B	B	B	H	B	H	H	H	H	B	B	B	H	H	H	H	H	B	H	H	B	H	H	B	B	H	H	H	B	H	H	H	B	H	B	H	B
Marker1293472	LG2	<lmxll>	250.116	H	H	B	H	B	B	H	B	B	B	B	B	H	B	H	H	H	H	B	B	B	H	H	H	H	H	B	H	H	B	H	H	B	B	H	H	H	B	H	H	H	B	H	B	H	B
Marker1217158	LG2	<lmxll>	250.116	H	H	B	H	B	B	H	B	B	B	B	B	H	B	H	H	H	H	B	B	B	H	H	H	H	H	B	H	H	B	H	H	B	B	H	H	H	B	H	H	H	B	H	B	H	B
Marker1414675	LG2	<lmxll>	250.116	H	H	B	H	B	B	H	B	B	B	B	B	H	B	H	H	H	H	B	B	B	H	H	H	H	H	B	H	H	B	H	H	B	B	H	H	H	B	H	H	H	B	H	B	H	B
Marker1335644	LG2	<lmxll>	250.116	H	H	B	H	B	B	H	B	B	B	B	B	H	B	H	H	H	H	B	B	B	H	H	H	H	H	B	H	H	B	H	H	B	B	H	H	H	B	H	H	H	B	H	B	H	B
Marker1205669	LG2	<lmxll>	250.116	B	B	H	B	H	H	B	H	H	H	H	H	B	H	B	B	B	B	H	H	H	B	B	B	B	B	H	B	B	H	B	B	H	H	B	B	B	H	B	B	B	H	B	H	B	H
Marker1335172	LG2	<lmxll>	250.116	B	B	H	B	H	H	B	H	H	H	H	H	B	H	B	B	B	B	H	H	H	B	B	B	B	B	H	B	B	H	B	B	H	H	B	B	B	H	B	B	B	H	B	H	B	H
Marker1096828	LG2	<lmxll>	250.116	H	H	B	H	B	B	H	B	B	B	B	B	H	B	H	H	H	H	B	B	B	H	H	H	H	H	B	H	H	B	H	H	B	B	H	H	H	B	H	H	H	B	H	B	H	B
Marker1198910	LG2	<lmxll>	250.245	H	H	B	H	B	B	H	B	B	B	B	B	H	B	H	H	H	H	B	B	B	H	H	H	H	H	B	H	H	B	H	H	B	B	H	H	H	B	H	H	H	B	H	B	H	B
Marker1365786	LG2	<lmxll>	250.245	H	H	B	H	B	B	H	B	B	B	B	B	H	B	H	H	H	H	B	B	B	H	H	H	H	H	B	H	H	B	H	H	B	B	H	H	H	B	H	H	H	B	H	B	H	B
Marker1356727	LG2	<lmxll>	250.245	H	H	B	H	B	B	H	B	B	B	B	B	H	B	H	H	H	H	B	B	B	H	H	H	H	H	B	H	H	B	H	H	B	B	H	H	H	B	H	H	H	B	H	B	H	B
Marker1377172	LG2	<lmxll>	250.375	B	B	H	B	H	H	B	H	H	H	H	H	B	H	B	B	B	B	H	H	H	B	B	B	B	B	H	B	B	H	B	B	H	H	B	B	B	H	B	B	B	H	B	H	B	H
Marker1198363	LG2	<lmxll>	250.375	B	B	H	B	H	H	B	H	H	H	H	H	B	H	B	B	B	B	H	H	H	B	B	B	B	B	H	B	B	H	B	B	H	H	B	B	B	H	B	B	B	H	B	H	B	H
Marker1180492	LG2	<lmxll>	252.069	H	H	B	H	H	B	H	B	B	B	B	B	H	B	H	H	H	H	B	B	B	H	H	H	H	H	B	H	H	B	H	H	B	B	H	H	H	B	H	H	H	B	H	B	H	B
Marker1113139	LG2	<lmxll>	253.529	H	H	B	H	B	B	H	B	B	B	B	B	H	B	H	H	H	H	B	B	B	H	H	H	H	H	B	H	H	B	H	H	B	B	H	H	H	B	H	H	H	B	H	B	H	B
Marker1220623	LG2	<lmxll>	255.249	H	H	B	H	H	B	H	B	B	B	B	B	H	B	H	H	H	H	B	B	B	H	H	H	H	H	B	H	H	B	H	H	B	B	H	H	H	B	H	H	H	B	B	B	H	B
Marker1102912	LG2	<lmxll>	255.829	B	B	H	B	H	H	B	H	H	H	H	H	B	H	B	B	B	B	H	H	H	B	B	B	B	B	H	B	B	H	B	B	H	H	B	B	B	H	B	B	B	H	H	H	B	H
Marker1270545	LG2	<lmxll>	255.829	B	B	H	B	H	H	B	H	H	H	H	H	B	H	B	B	B	B	H	H	H	B	B	B	B	B	H	B	B	H	B	B	H	H	B	B	B	H	B	B	B	H	H	H	B	H
Marker1132100	LG2	<lmxll>	255.973	B	B	H	B	H	H	B	H	H	H	H	H	B	H	B	B	B	B	H	H	H	B	B	B	B	B	H	B	B	H	B	B	H	H	B	B	B	H	B	B	B	H	H	H	B	H
Marker1404373	LG2	<lmxll>	256.117	H	H	B	H	B	B	H	B	B	B	B	B	H	B	H	H	H	H	B	B	B	H	H	H	H	H	B	H	H	B	H	H	B	B	H	H	H	B	H	H	H	B	B	B	H	B
Marker1348500	LG2	<lmxll>	256.117	H	H	B	H	B	B	H	B	B	B	B	B	H	B	H	H	H	H	B	B	B	H	H	H	H	H	B	H	H	B	H	H	B	B	H	H	H	B	H	H	H	B	B	B	H	B
Marker1379253	LG2	<lmxll>	256.117	H	H	B	H	B	B	H	B	B	B	B	B	H	B	H	H	H	H	B	B	B	H	H	H	H	H	B	H	H	B	H	H	B	B	H	H	H	B	H	H	H	B	B	B	H	B
Marker1371284	LG2	<lmxll>	257.52	B	B	H	B	H	H	B	H	H	H	H	H	B	H	B	B	B	B	H	H	H	B	H	B	B	B	H	H	B	H	B	B	H	H	B	B	B	H	B	B	B	H	H	H	B	H
Marker1382838	LG2	<lmxll>	257.988	H	H	B	H	B	B	H	B	B	B	B	B	H	B	H	H	H	H	B	B	B	H	B	H	H	H	B	H	H	B	H	H	B	B	H	H	H	B	H	H	H	B	B	B	H	B
Marker1137856	LG2	<lmxll>	258.221	H	H	B	H	B	B	H	B	B	B	B	B	H	B	H	H	H	H	B	B	B	H	B	H	H	H	B	B	H	B	H	H	B	B	H	H	H	B	H	H	H	B	B	B	H	B
Marker1258242	LG2	<lmxll>	258.221	H	H	B	H	B	B	H	B	B	B	B	B	H	B	H	H	H	H	B	B	B	H	B	H	H	H	B	B	H	B	H	H	B	B	H	H	H	B	H	H	H	B	B	B	H	B
Marker1335823	LG2	<lmxll>	258.221	H	H	B	H	B	B	H	B	B	B	B	B	H	B	H	H	H	H	B	B	B	H	B	H	H	H	B	B	H	B	H	H	B	B	H	H	H	B	H	H	H	B	B	B	H	B
Marker1134635	LG2	<lmxll>	258.221	H	H	B	H	B	B	H	B	B	B	B	B	H	B	H	H	H	H	B	B	B	H	B	H	H	H	B	B	H	B	H	H	B	B	H	H	H	B	H	H	H	B	B	B	H	B
Marker1234624	LG2	<lmxll>	258.221	H	H	B	H	B	B	H	B	B	B	B	B	H	B	H	H	H	H	B	B	B	H	B	H	H	H	B	B	H	B	H	H	B	B	H	H	H	B	H	H	H	B	B	B	H	B
Marker1148402	LG2	<lmxll>	258.221	H	H	B	H	B	B	H	B	B	B	B	B	H	B	H	H	H	H	B	B	B	H	B	H	H	H	B	B	H	B	H	H	B	B	H	H	H	B	H	H	H	B	B	B	H	B
Marker1305062	LG2	<lmxll>	258.221	H	H	B	H	B	B	H	B	B	B	B	B	H	B	H	H	H	H	B	B	B	H	B	H	H	H	B	B	H	B	H	H	B	B	H	H	H	B	H	H	H	B	B	B	H	B
Marker1075327	LG2	<lmxll>	258.221	H	H	B	H	B	B	H	B	B	B	B	B	H	B	H	H	H	H	B	B	B	H	B	H	H	H	B	B	H	B	H	H	B	B	H	H	H	B	H	H	H	B	B	B	H	B
Marker1360193	LG2	<lmxll>	258.221	B	B	H	B	H	H	B	H	H	H	H	H	B	H	B	B	B	B	H	H	H	B	H	B	B	B	H	H	B	H	B	B	H	H	B	B	B	H	B	B	B	H	H	H	B	H
Marker1235272	LG2	<lmxll>	258.221	H	H	B	H	B	B	H	B	B	B	B	B	H	B	H	H	H	H	B	B	B	H	B	H	H	H	B	B	H	B	H	H	B	B	H	H	H	B	H	H	H	B	B	B	H	B
Marker1135150	LG2	<lmxll>	258.221	H	H	B	H	B	B	H	B	B	B	B	B	H	B	H	H	H	H	B	B	B	H	B	H	H	H	B	B	H	B	H	H	B	B	H	H	H	B	H	H	H	B	B	B	H	B
Marker1433633	LG2	<lmxll>	258.221	B	B	H	B	H	H	B	H	H	H	H	H	B	H	B	B	B	B	H	H	H	B	H	B	B	B	H	H	B	H	B	B	H	H	B	B	B	H	B	B	B	H	H	H	B	H
Marker1324524	LG2	<lmxll>	258.221	B	B	H	B	H	H	B	H	H	H	H	H	B	H	B	B	B	B	H	H	H	B	H	B	B	B	H	H	B	H	B	B	H	H	B	B	B	H	B	B	B	H	H	H	B	H
Marker1400371	LG2	<lmxll>	258.455	H	H	B	H	B	B	H	B	B	B	B	B	H	B	H	H	H	H	B	B	B	H	B	H	H	H	B	B	H	B	H	H	B	B	H	H	H	B	H	H	H	B	B	B	H	B
Marker1220666	LG2	<lmxll>	259.586	H	H	B	H	B	B	H	B	B	B	B	B	H	B	H	H	H	H	B	B	B	H	B	H	H	H	B	B	H	B	H	H	B	B	H	H	H	B	H	H	H	B	B	B	H	B
Marker1134159	LG2	<lmxll>	260.198	H	H	B	H	B	B	H	B	B	B	B	B	H	B	H	H	H	H	B	B	B	H	B	H	H	H	B	B	H	B	H	H	B	B	H	H	H	B	H	H	H	B	B	B	H	B
Marker1150128	LG2	<lmxll>	260.81	B	B	H	B	H	H	B	H	H	H	H	H	B	H	B	B	B	B	H	H	H	B	H	B	B	B	H	H	B	H	B	B	H	H	B	B	B	H	B	B	B	H	H	H	B	H
Marker1320869	LG2	<lmxll>	261.854	H	H	B	H	H	B	H	B	B	B	B	B	H	B	H	H	H	H	B	B	B	H	B	H	H	H	B	B	H	B	H	H	B	B	H	H	H	B	H	H	H	B	B	B	H	B
Marker1259694	LG2	<lmxll>	261.854	H	H	B	H	H	B	H	B	B	B	B	B	H	B	H	H	H	H	B	B	B	H	B	H	H	H	B	B	H	B	H	H	B	B	H	H	H	B	H	H	H	B	B	B	H	B
Marker1396309	LG2	<lmxll>	262.114	B	B	H	B	B	H	B	H	H	H	H	H	B	H	B	B	X	B	H	H	H	B	H	B	B	B	H	H	B	H	B	B	H	H	B	B	B	H	B	B	B	H	H	H	B	H
Marker1256748	LG2	<lmxll>	264.803	B	B	H	B	B	H	B	H	X	H	H	H	B	H	B	B	B	B	H	H	H	B	H	H	H	B	H	H	B	H	B	B	H	H	B	H	B	H	B	B	B	H	H	H	B	H
Marker1370833	LG2	<lmxll>	264.843	H	H	B	H	X	B	H	X	X	B	B	B	X	B	H	X	H	X	X	B	B	X	X	B	B	X	B	B	H	B	X	H	X	B	H	B	X	B	X	H	H	B	B	B	H	B
Marker210714	LG3	<lmxll>	9.301	H	B	H	H	B	B	H	H	H	B	B	X	B	H	B	H	H	B	H	H	H	B	H	H	H	X	X	H	B	H	X	B	B	H	B	B	B	B	B	B	H	H	B	B	H	H
Marker33863	LG3	<lmxll>	11.995	B	H	B	B	B	H	B	B	B	H	H	H	H	B	H	B	B	H	B	B	B	H	B	B	B	H	H	B	H	B	B	H	H	B	H	H	H	H	H	H	B	B	H	H	B	B
Marker113232	LG3	<lmxll>	11.995	H	B	H	H	H	B	H	H	H	B	B	B	B	H	B	H	H	B	H	H	H	B	H	H	H	B	B	H	B	H	H	B	B	H	B	B	B	B	B	B	H	H	B	B	H	H
Marker6135	LG3	<lmxll>	11.995	H	B	H	H	H	B	H	H	H	B	B	B	B	H	B	H	H	B	H	H	H	B	H	H	H	B	X	H	B	H	H	B	B	H	B	B	B	B	B	B	H	H	B	B	H	H
Marker182496	LG3	<lmxll>	12.254	B	H	B	B	B	H	B	B	B	H	H	H	H	B	H	B	B	H	B	B	B	H	B	B	B	H	H	B	H	B	B	H	H	B	H	H	H	H	H	H	B	B	H	H	B	B
Marker15594	LG3	<lmxll>	13.298	B	H	B	B	H	H	B	B	B	H	H	H	H	B	H	B	B	H	B	B	B	H	B	B	B	H	H	B	H	B	B	H	H	B	H	H	H	H	H	H	B	B	H	H	B	B
Marker116089	LG3	<lmxll>	14.08	H	B	H	H	B	B	H	H	H	B	B	B	B	H	B	H	H	B	H	H	H	B	H	H	H	B	B	H	B	H	H	B	B	H	B	B	B	B	B	B	H	H	B	B	H	H
Marker71167	LG3	<lmxll>	14.339	H	B	H	H	B	B	H	H	H	B	B	B	B	H	B	H	H	B	H	H	H	B	H	H	H	B	B	H	B	H	H	B	B	H	B	B	B	B	B	B	H	H	B	B	H	H
Marker74945	LG3	<lmxll>	14.339	H	B	H	H	B	B	H	H	H	B	B	B	B	H	B	H	H	B	H	H	H	B	H	H	H	B	B	H	B	H	H	B	B	H	B	B	B	B	B	B	H	H	B	B	H	H
Marker110119	LG3	<lmxll>	14.339	H	B	H	H	B	B	H	H	H	B	B	B	B	H	B	H	H	B	H	H	H	B	H	H	H	B	B	H	B	H	H	B	B	H	B	B	B	B	B	B	H	H	B	B	H	H
Marker158229	LG3	<lmxll>	14.339	H	B	H	H	B	B	H	H	H	B	B	B	B	H	B	H	H	B	H	H	H	B	H	H	H	B	B	H	B	H	H	B	B	H	B	B	B	B	B	B	H	H	B	B	H	H
Marker118370	LG3	<lmxll>	14.339	H	B	H	H	B	B	H	H	H	B	B	B	B	H	B	H	H	B	H	H	H	B	H	H	H	B	B	H	B	H	H	B	B	H	B	B	B	B	B	B	H	H	B	B	H	H
Marker39290	LG3	<lmxll>	14.339	H	B	H	H	B	B	H	H	H	B	B	B	B	H	B	H	H	B	H	H	H	B	H	H	H	B	B	H	B	H	H	B	B	H	B	B	B	B	B	B	H	H	B	B	H	H
Marker45592	LG3	<lmxll>	14.339	B	H	B	B	H	H	B	B	B	H	H	H	H	B	H	B	B	H	B	B	B	H	B	B	B	H	H	B	H	B	B	H	H	B	H	H	H	H	H	H	B	B	H	H	B	B
Marker869	LG3	<lmxll>	15.314	B	H	B	B	H	H	B	B	B	H	H	H	H	B	H	B	B	H	B	B	B	H	B	B	B	H	H	B	H	B	B	H	H	B	H	H	H	H	H	H	B	B	H	H	B	B
Marker47015	LG3	<lmxll>	15.77	B	H	B	B	H	H	B	B	B	H	H	H	H	B	H	B	B	H	B	B	B	H	B	B	B	H	H	B	H	B	B	H	H	B	H	H	H	H	H	H	B	B	H	H	B	B
Marker15499	LG3	<lmxll>	16.814	H	B	H	H	H	B	H	H	H	B	B	B	B	H	B	H	H	B	H	H	H	B	H	H	H	B	B	H	B	H	H	B	B	H	B	B	B	B	B	B	H	H	B	B	H	H
Marker196219	LG3	<lmxll>	16.944	H	B	H	H	H	B	H	H	H	B	B	B	B	H	B	H	H	B	H	H	H	B	H	H	H	B	B	H	B	H	H	B	B	H	B	B	B	B	B	B	H	H	B	B	H	H
Marker157936	LG3	<lmxll>	17.203	B	H	B	B	H	H	B	B	B	H	H	H	H	B	H	B	B	H	B	B	B	H	B	B	B	H	H	B	H	B	B	H	H	B	H	H	H	H	H	H	B	H	H	H	B	B
Marker200643	LG3	<lmxll>	17.333	B	H	B	B	B	H	B	B	B	H	H	H	H	B	H	B	B	H	B	B	B	H	B	B	B	H	H	B	H	B	B	H	H	B	H	H	H	H	H	H	B	H	H	H	B	B
Marker147446	LG3	<lmxll>	17.462	H	B	H	H	H	B	H	H	H	B	B	B	B	H	B	H	H	B	H	H	H	B	H	H	H	B	B	H	B	H	H	B	B	H	B	B	B	B	B	B	H	B	B	B	H	H
Marker223705	LG3	<lmxll>	17.722	H	B	H	H	H	B	H	H	H	B	B	B	B	H	B	H	H	B	H	H	H	B	H	H	H	B	B	H	B	H	H	B	B	H	B	B	B	B	B	B	H	B	B	B	H	H
Marker66092	LG3	<lmxll>	17.981	H	B	H	H	H	B	H	H	H	B	B	B	B	H	B	H	H	B	H	H	H	B	H	H	H	B	B	H	B	H	H	B	B	H	B	B	B	B	B	B	H	B	B	B	H	H
Marker224902	LG3	<lmxll>	17.981	B	H	B	B	B	H	B	B	B	H	H	H	H	B	H	B	B	H	B	B	B	H	B	B	B	H	H	B	H	B	B	H	H	B	H	H	H	H	H	H	B	H	H	H	B	B
Marker14637	LG3	<lmxll>	17.981	B	H	B	B	B	H	B	B	B	H	H	H	H	B	H	B	B	H	B	B	B	H	B	B	B	H	H	B	H	B	B	H	H	B	H	H	H	H	H	H	B	H	H	H	B	B
Marker70134	LG3	<lmxll>	17.981	B	H	B	B	B	H	B	B	B	H	H	H	H	B	H	B	B	H	B	B	B	H	B	B	B	H	H	B	H	B	B	H	H	B	H	H	H	H	H	H	B	H	H	H	B	B
Marker203967	LG3	<lmxll>	17.981	B	H	B	B	B	H	B	B	B	H	H	H	H	B	H	B	B	H	B	B	B	H	B	B	B	H	H	B	H	B	B	H	H	B	H	H	H	H	H	H	B	H	H	H	B	B
Marker18432	LG3	<lmxll>	18.853	B	B	B	B	B	H	B	B	B	H	H	H	H	B	H	B	B	H	B	B	B	H	B	B	B	H	H	B	H	B	B	H	H	B	H	H	H	H	H	H	B	H	H	H	B	B
Marker206641	LG3	<lmxll>	19.155	H	H	H	H	H	B	H	H	H	B	B	B	B	H	B	H	H	B	H	H	H	B	H	H	H	B	B	H	B	H	H	B	B	H	B	B	B	B	B	B	H	B	B	B	H	H
Marker151399	LG3	<lmxll>	19.155	H	H	H	H	H	B	H	H	H	B	B	B	B	H	B	H	H	B	H	H	H	B	H	H	H	B	B	H	B	H	H	B	B	H	B	B	B	B	B	B	H	B	B	B	H	H
Marker47426	LG3	<lmxll>	21.813	B	B	B	B	B	H	B	B	B	H	H	H	H	B	H	B	B	H	B	B	B	H	B	B	B	H	H	B	H	B	B	H	H	B	H	H	H	H	H	H	B	H	H	H	B	B
Marker3715	LG3	<lmxll>	22.187	B	B	B	B	B	H	B	B	B	H	H	H	H	B	H	B	B	H	B	B	B	H	B	B	B	H	H	B	H	B	B	H	H	B	H	H	H	H	H	H	B	H	H	H	B	B
Marker145152	LG3	<lmxll>	22.56	B	B	B	B	B	H	B	B	B	H	H	H	H	B	H	B	B	H	B	B	B	H	B	B	B	H	H	B	H	B	B	H	H	B	H	H	H	H	H	H	B	H	H	H	B	B
Marker5561	LG3	<lmxll>	23.31	H	H	H	H	H	B	H	H	H	B	B	B	B	H	B	H	H	B	H	H	H	B	H	H	H	B	B	H	B	H	H	B	B	H	B	B	B	B	B	B	H	B	B	B	H	H
Marker178839	LG3	<lmxll>	23.833	H	H	H	H	H	B	H	H	H	B	B	B	B	H	B	H	H	B	H	H	H	B	H	H	H	B	B	H	B	H	H	B	B	H	B	B	B	B	B	B	H	B	B	B	H	H
Marker204404	LG3	<lmxll>	24.482	B	B	B	B	B	H	B	B	B	H	H	H	H	B	H	B	B	H	B	B	B	H	B	B	B	H	H	B	H	B	B	H	H	B	H	H	H	H	H	H	B	H	H	H	B	B
Marker125589	LG3	<lmxll>	25.131	B	B	B	B	B	H	B	B	B	H	H	H	H	B	H	B	B	H	B	B	B	H	B	B	B	H	H	B	H	B	B	H	H	B	H	H	H	H	H	H	B	H	H	H	B	B
Marker99629	LG3	<lmxll>	25.131	H	H	H	H	H	B	H	H	H	B	B	B	B	H	B	H	H	B	H	H	H	B	H	H	H	B	B	H	B	H	H	B	B	H	B	B	B	B	B	B	H	B	B	B	H	H
Marker106758	LG3	<lmxll>	25.131	H	H	H	H	H	B	H	H	H	B	B	B	B	H	B	H	H	B	H	H	H	B	H	H	H	B	B	H	B	H	H	B	B	H	B	B	B	B	B	B	H	B	B	B	H	H
Marker125758	LG3	<lmxll>	25.131	B	B	B	B	B	H	B	B	B	H	H	H	H	B	H	B	B	H	B	B	B	H	B	B	B	H	H	B	H	B	B	H	H	B	H	H	H	H	H	H	B	H	H	H	B	B
Marker76559	LG3	<lmxll>	25.131	B	B	B	B	B	H	B	B	B	H	H	H	H	B	H	B	B	H	B	B	B	H	B	B	B	H	H	B	H	B	B	H	H	B	H	H	H	H	H	H	B	H	H	H	B	B
Marker57211	LG3	<lmxll>	25.131	B	B	B	B	B	H	B	B	B	H	H	H	H	B	H	B	B	H	B	B	B	H	B	B	B	H	H	B	H	B	B	H	H	B	H	H	H	H	H	H	B	H	H	H	B	B
Marker144679	LG3	<lmxll>	25.131	B	B	B	B	B	H	B	B	B	H	H	H	H	B	H	B	B	H	B	B	B	H	B	B	B	H	H	B	H	B	B	H	H	B	H	H	H	H	H	H	B	H	H	H	B	B
Marker53087	LG3	<lmxll>	25.131	H	H	H	H	H	B	H	H	H	B	B	B	B	H	B	H	H	B	H	H	H	B	H	H	H	B	B	H	B	H	H	B	B	H	B	B	B	B	B	B	H	B	B	B	H	H
Marker189197	LG3	<lmxll>	25.131	H	H	H	H	H	B	H	H	H	B	B	B	B	H	B	H	H	B	H	H	H	B	H	H	H	B	B	H	B	H	H	B	B	H	B	B	B	B	B	B	H	B	B	B	H	H
Marker162486	LG3	<lmxll>	25.649	B	B	B	B	B	H	B	B	B	H	H	H	H	B	H	B	B	H	B	B	B	H	B	B	B	H	H	B	H	B	B	H	H	B	H	H	H	H	H	H	B	H	H	H	B	B
Marker2642	LG3	<lmxll>	25.649	H	H	H	H	H	B	H	H	H	B	B	B	B	H	B	H	H	B	H	H	H	B	H	H	H	B	B	H	B	H	H	B	B	H	B	B	B	B	B	B	H	B	B	B	H	H
Marker123919	LG3	<lmxll>	26.037	B	B	B	B	B	H	B	B	B	H	H	H	H	B	H	B	B	H	B	B	B	H	B	B	B	H	H	B	H	B	B	H	H	B	H	H	H	H	H	H	B	H	H	H	B	B
Marker124751	LG3	<lmxll>	26.037	H	H	H	H	H	B	H	H	H	B	B	B	B	H	B	H	H	B	H	H	H	B	H	H	H	B	B	H	B	H	H	B	B	H	B	B	B	B	B	B	H	B	B	B	H	H
Marker43880	LG3	<lmxll>	26.037	H	H	H	H	H	B	H	H	H	B	B	B	B	H	B	H	H	B	H	H	H	B	H	H	H	B	B	H	B	H	H	B	B	H	B	B	B	B	B	B	H	B	B	B	H	H
Marker198615	LG3	<lmxll>	26.037	B	B	B	B	B	H	B	B	B	H	H	H	H	B	H	B	B	H	B	B	B	H	B	B	B	H	H	B	H	B	B	H	H	B	H	H	H	H	H	H	B	H	H	H	B	B
Marker208597	LG3	<lmxll>	26.037	H	H	H	H	H	B	H	H	H	B	B	B	B	H	B	H	H	B	H	H	H	B	H	H	H	B	B	H	B	H	H	B	B	H	B	B	B	B	B	B	H	B	B	B	H	H
Marker86756	LG3	<lmxll>	26.037	B	B	B	B	B	H	B	B	B	H	H	H	H	B	H	B	B	H	B	B	B	H	B	B	B	H	H	B	H	B	B	H	H	B	H	H	H	H	H	H	B	H	H	H	B	B
Marker143308	LG3	<lmxll>	26.037	B	B	B	B	B	H	B	B	B	H	H	H	H	B	H	B	B	H	B	B	B	H	B	B	B	H	H	B	H	B	B	H	H	B	H	H	H	H	H	H	B	H	H	H	B	B
Marker157489	LG3	<lmxll>	26.167	B	B	B	B	B	H	B	B	B	H	H	H	H	B	H	B	B	H	B	B	B	H	B	B	B	H	H	B	H	B	B	H	H	B	H	H	H	H	H	H	B	H	H	H	B	B
Marker93411	LG3	<lmxll>	26.167	B	B	B	B	B	H	B	B	B	H	H	H	H	B	H	B	B	H	B	B	B	H	B	B	B	H	H	B	H	B	B	H	H	B	H	H	H	H	H	H	B	H	H	H	B	B
Marker86135	LG3	<lmxll>	26.361	B	B	B	B	B	H	B	B	B	H	H	H	H	B	H	B	B	H	B	B	B	H	B	B	B	H	H	B	H	B	B	H	H	B	H	H	H	H	H	H	B	H	H	H	B	B
Marker62677	LG3	<lmxll>	27.27	B	B	B	B	B	H	B	B	B	H	H	H	H	B	H	B	B	H	B	B	B	H	B	B	B	H	H	B	H	B	B	H	H	B	H	H	H	H	H	H	B	H	H	H	B	B
Marker115184	LG3	<lmxll>	27.984	H	B	B	B	B	H	B	B	B	H	H	H	H	B	H	B	B	H	B	B	B	H	B	B	B	H	H	B	H	B	B	H	H	B	H	H	H	H	H	H	B	H	H	H	B	B
Marker38657	LG3	<lmxll>	28.113	H	B	B	B	B	H	B	B	B	H	H	H	H	B	H	B	B	H	B	B	B	H	B	B	B	H	H	B	H	B	B	H	H	B	H	H	H	H	H	H	B	H	H	H	B	B
Marker89057	LG3	<lmxll>	28.113	H	B	B	B	B	H	B	B	B	H	H	H	H	B	H	B	B	H	B	B	B	H	B	B	B	H	H	B	H	B	B	H	H	B	H	H	H	H	H	H	B	H	H	H	B	B
Marker133418	LG3	<lmxll>	28.308	H	B	B	B	B	H	B	B	B	H	H	H	H	B	H	B	B	H	B	B	B	H	B	B	B	H	H	B	H	B	B	H	H	B	H	H	H	H	H	H	B	H	H	H	B	B
Marker168057	LG3	<lmxll>	28.502	H	B	B	B	B	H	B	B	B	H	H	H	H	B	H	B	B	H	B	B	B	H	B	B	B	H	H	B	H	B	B	H	H	B	H	H	H	H	H	H	B	H	H	H	B	B
Marker224574	LG3	<lmxll>	28.502	H	B	B	B	B	H	B	B	B	H	H	H	H	B	H	B	B	H	B	B	B	H	B	B	B	H	H	B	H	B	B	H	H	B	H	H	H	H	H	H	B	H	H	H	B	B
Marker20004	LG3	<lmxll>	28.502	H	B	B	B	B	H	B	B	B	H	H	H	H	B	H	B	B	H	B	B	B	H	B	B	B	H	H	B	H	B	B	H	H	B	H	H	H	H	H	H	B	H	H	H	B	B
Marker123090	LG3	<lmxll>	28.502	B	H	H	H	H	B	H	H	H	B	B	B	B	H	B	H	H	B	H	H	H	B	H	H	H	B	B	H	B	H	H	B	B	H	B	B	B	B	B	B	H	B	B	B	H	H
Marker219261	LG3	<lmxll>	28.502	H	B	B	B	B	H	B	B	B	H	H	H	H	B	H	B	B	H	B	B	B	H	B	B	B	H	H	B	H	B	B	H	H	B	H	H	H	H	H	H	B	H	H	H	B	B
Marker22342	LG3	<lmxll>	28.632	H	B	B	B	B	H	B	B	B	H	H	H	H	B	H	B	B	H	B	B	B	H	B	B	B	H	H	B	H	B	B	H	H	B	H	H	H	H	H	H	B	H	H	H	B	B
Marker176108	LG3	<lmxll>	28.89	B	H	H	H	H	B	H	H	H	B	B	B	B	H	B	H	H	B	H	H	H	B	H	H	H	B	B	H	B	H	H	B	B	H	B	B	B	B	B	B	H	B	B	B	H	H
Marker179150	LG3	<lmxll>	28.89	H	B	B	B	B	H	B	B	B	H	H	H	H	B	H	B	B	H	B	B	B	H	B	B	B	H	H	B	H	B	B	H	H	B	H	H	H	H	H	H	B	H	H	H	B	B
Marker24730	LG3	<lmxll>	29.149	H	B	B	B	B	H	B	B	B	H	H	H	H	B	H	B	B	H	B	B	B	H	B	B	B	H	H	B	H	B	B	H	H	B	H	H	H	H	H	H	B	H	H	H	B	B
Marker147829	LG3	<lmxll>	30.193	H	B	B	B	B	H	B	B	B	H	H	H	H	B	H	B	B	H	B	B	B	H	B	B	B	H	H	B	H	B	B	H	H	B	H	H	H	H	H	H	B	H	H	H	B	B
Marker185259	LG3	<lmxll>	30.193	H	B	B	B	B	H	B	B	B	H	H	H	H	B	H	B	B	H	B	B	B	H	B	B	B	H	H	B	H	B	B	H	H	B	H	H	H	H	H	H	B	H	H	H	B	B
Marker63208	LG3	<lmxll>	30.341	H	B	B	B	B	H	B	B	B	H	H	H	H	B	H	B	B	H	B	B	B	H	B	B	B	H	H	B	H	B	B	H	H	B	H	H	H	H	H	H	B	H	H	H	B	B
Marker219063	LG3	<lmxll>	30.638	H	B	B	B	B	H	B	B	B	H	H	H	H	B	H	B	B	H	B	B	B	H	B	B	B	H	H	B	H	B	B	H	H	B	H	H	H	H	H	H	B	H	H	H	B	B
Marker62850	LG3	<lmxll>	30.786	H	B	B	B	B	H	B	B	B	H	H	H	H	B	H	B	B	H	B	B	B	H	B	B	B	H	H	B	H	B	B	H	H	B	H	H	H	H	H	H	B	H	H	H	B	B
Marker222077	LG3	<lmxll>	30.786	H	B	B	B	B	H	B	B	B	H	H	H	H	B	H	B	B	H	B	B	B	H	B	B	B	H	H	B	H	B	B	H	H	B	H	H	H	H	H	H	B	H	H	H	B	B
Marker62373	LG3	<lmxll>	30.934	H	B	B	B	B	H	B	B	B	H	H	H	H	B	H	B	B	H	B	B	B	H	B	B	B	H	H	B	H	B	B	H	H	B	H	H	H	H	H	H	B	H	H	H	B	B
Marker149105	LG3	<lmxll>	31.082	H	B	B	B	B	H	B	B	B	H	H	H	H	B	H	B	B	H	B	B	B	H	B	B	B	H	H	B	H	B	B	H	H	B	H	H	H	H	H	H	B	H	H	H	B	B
Marker159063	LG3	<lmxll>	31.787	H	B	B	B	B	H	B	B	B	H	H	H	H	B	H	B	B	H	B	B	B	H	B	B	B	H	H	B	H	B	B	H	H	B	H	H	H	H	H	H	B	H	H	H	B	B
Marker160988	LG3	<lmxll>	31.787	H	B	B	B	B	H	B	B	B	H	H	H	H	B	H	B	B	H	B	B	B	H	B	B	B	H	H	B	H	B	B	H	H	B	H	H	H	H	H	H	B	H	H	H	B	B
Marker121376	LG3	<lmxll>	31.956	H	B	B	B	B	H	B	B	B	H	H	H	H	B	H	B	B	H	B	B	B	H	B	B	B	H	H	B	H	B	B	H	H	B	H	H	H	H	H	H	B	H	H	H	B	B
Marker207105	LG3	<lmxll>	31.956	B	H	H	H	H	B	H	H	H	B	B	B	B	H	B	H	H	B	H	H	H	B	H	H	H	B	B	H	B	H	H	B	B	H	B	B	B	B	B	B	H	B	B	B	H	H
Marker46890	LG3	<lmxll>	31.956	B	H	H	H	H	B	H	H	H	B	B	B	B	H	B	H	H	B	H	H	H	B	H	H	H	B	B	H	B	H	H	B	B	H	B	B	B	B	B	B	H	B	B	B	H	H
Marker190469	LG3	<lmxll>	32.124	H	B	B	B	B	H	B	B	B	H	H	H	H	B	H	B	B	H	B	B	B	H	B	B	B	H	H	B	H	B	B	H	H	B	H	H	H	H	H	H	B	H	H	H	B	B
Marker56334	LG3	<lmxll>	32.124	H	B	B	B	B	H	B	B	B	H	H	H	H	B	H	B	B	H	B	B	B	H	B	B	B	H	H	B	H	B	B	H	H	B	H	H	H	H	H	H	B	H	H	H	B	B
Marker130404	LG3	<lmxll>	32.124	H	B	B	B	B	H	B	B	B	H	H	H	H	B	H	B	B	H	B	B	B	H	B	B	B	H	H	B	H	B	B	H	H	B	H	H	H	H	H	H	B	H	H	H	B	B
Marker218125	LG3	<lmxll>	32.631	B	H	H	H	H	B	H	H	H	B	B	B	B	H	B	H	H	B	H	H	H	B	H	H	H	B	B	H	B	H	H	B	B	H	B	B	B	B	B	B	H	B	B	B	H	H
Marker38015	LG3	<lmxll>	32.969	B	H	H	H	H	B	H	H	H	B	B	B	B	H	B	H	H	B	H	H	H	B	H	H	H	B	B	H	B	H	H	B	B	H	B	B	B	B	B	B	H	B	B	B	H	H
Marker67377	LG3	<lmxll>	34.088	H	B	B	B	B	H	B	B	B	H	H	H	H	B	H	B	B	H	B	B	B	H	B	B	B	H	H	B	H	B	B	H	H	B	H	H	H	H	H	H	B	H	H	H	B	B
Marker120740	LG3	<lmxll>	34.218	H	B	B	B	B	H	B	B	B	H	H	H	H	B	H	B	B	H	B	B	B	H	B	B	B	H	H	B	B	B	B	H	H	B	H	H	H	H	H	H	B	H	H	H	B	B
Marker172103	LG3	<lmxll>	34.218	B	H	H	H	H	B	H	H	H	B	B	B	B	H	B	H	H	B	H	H	H	B	H	H	H	B	B	H	H	H	H	B	B	H	B	B	B	B	B	B	H	B	B	B	H	H
Marker189406	LG3	<lmxll>	34.218	H	B	B	B	B	H	B	B	B	H	H	H	H	B	H	B	B	H	B	B	B	H	B	B	B	H	H	B	B	B	B	H	H	B	H	H	H	H	H	H	B	H	H	H	B	B
Marker14468	LG3	<lmxll>	34.477	H	B	B	B	B	H	B	B	B	H	H	H	H	B	H	B	B	H	B	B	B	H	B	B	B	H	H	B	B	B	B	H	H	B	H	H	H	H	H	H	B	H	H	H	B	B
Marker122225	LG3	<lmxll>	34.606	H	B	B	B	B	H	B	B	B	H	H	H	H	B	H	B	B	H	B	B	B	H	B	B	B	H	H	B	B	B	B	H	H	B	H	H	H	H	H	H	B	H	H	H	B	B
Marker8185	LG3	<lmxll>	34.736	H	B	B	B	B	H	B	B	B	H	H	H	H	B	H	B	B	H	B	B	B	H	B	B	B	H	H	B	B	B	B	H	H	B	H	H	H	H	H	H	B	H	H	H	B	B
Marker66428	LG3	<lmxll>	35.127	H	B	B	B	B	H	B	B	B	H	H	H	H	B	H	B	B	H	B	B	B	H	B	B	B	H	H	B	B	B	B	H	H	B	H	H	H	H	H	H	B	H	H	H	B	B
Marker122455	LG3	<lmxll>	35.127	H	B	B	B	B	H	B	B	B	H	H	H	H	B	H	B	B	H	B	B	B	H	B	B	B	H	H	B	B	B	B	H	H	B	H	H	H	H	H	H	B	H	H	H	B	B
Marker123958	LG3	<lmxll>	35.127	H	B	B	B	B	H	B	B	B	H	H	H	H	B	H	B	B	H	B	B	B	H	B	B	B	H	H	B	B	B	B	H	H	B	H	H	H	H	H	H	B	H	H	H	B	B
Marker28613	LG3	<lmxll>	35.127	H	B	B	B	B	H	B	B	B	H	H	H	H	B	H	B	B	H	B	B	B	H	B	B	B	H	H	B	B	B	B	H	H	B	H	H	H	H	H	H	B	H	H	H	B	B
Marker167044	LG3	<lmxll>	35.127	H	B	B	B	B	H	B	B	B	H	H	H	H	B	H	B	B	H	B	B	B	H	B	B	B	H	H	B	B	B	B	H	H	B	H	H	H	H	H	H	B	H	H	H	B	B
Marker55433	LG3	<lmxll>	35.127	H	B	B	B	B	H	B	B	B	H	H	H	H	B	H	B	B	H	B	B	B	H	B	B	B	H	H	B	B	B	B	H	H	B	H	H	H	H	H	H	B	H	H	H	B	B
Marker108401	LG3	<lmxll>	35.285	H	B	B	B	B	H	B	B	B	H	H	H	H	B	H	B	B	H	B	B	B	H	B	B	B	H	H	B	B	B	B	H	H	B	H	H	H	H	H	H	B	H	H	H	B	B
Marker209675	LG3	<lmxll>	35.443	H	B	B	B	B	H	B	B	B	H	H	H	H	B	H	B	B	H	B	B	B	H	B	B	B	H	H	B	B	B	B	H	H	B	H	H	H	H	H	H	B	H	H	H	B	B
Marker52604	LG3	<lmxll>	35.76	H	B	B	B	B	H	B	B	B	H	H	H	H	B	H	B	B	H	B	B	B	H	B	B	B	H	H	B	B	B	B	H	H	B	H	H	H	H	H	H	B	H	H	H	B	B
Marker212113	LG3	<lmxll>	35.919	H	B	B	B	B	H	B	B	B	H	H	H	H	B	H	B	B	H	B	B	B	H	B	B	B	H	H	B	B	B	B	H	H	B	H	H	H	H	H	H	B	H	H	H	B	B
Marker163416	LG3	<lmxll>	36.077	H	B	B	B	B	H	B	B	B	H	H	H	H	B	H	B	B	H	B	B	B	H	B	B	B	H	H	B	B	B	B	H	H	B	H	H	H	H	H	H	B	H	H	H	B	B
Marker162834	LG3	<lmxll>	36.394	H	B	B	B	B	H	B	B	B	H	H	H	H	B	H	B	B	H	B	B	B	H	B	B	B	H	H	B	B	B	B	H	H	B	H	H	H	H	H	H	B	H	H	H	B	B
Marker41325	LG3	<lmxll>	38.626	H	B	B	B	B	H	B	B	B	H	H	H	H	B	H	B	B	H	B	B	B	H	B	B	B	H	H	B	B	B	B	H	H	B	H	H	H	H	H	H	B	H	H	H	B	B
Marker80143	LG3	<lmxll>	39.062	B	H	H	H	H	B	H	H	H	B	B	B	B	H	B	H	H	B	H	H	H	B	H	H	H	B	B	H	H	H	H	B	B	H	B	B	B	B	B	B	H	B	B	B	H	H
Marker37834	LG3	<lmxll>	39.353	H	B	B	B	B	H	B	B	B	H	H	H	H	B	H	B	B	H	B	B	B	H	B	B	B	H	H	B	B	B	B	H	H	B	H	H	H	H	H	H	B	H	H	H	B	B
Marker154061	LG3	<lmxll>	39.643	B	H	H	H	H	B	H	H	H	B	B	B	B	H	B	H	H	B	H	H	H	B	H	H	H	B	B	H	H	H	H	B	B	H	B	B	B	B	B	B	H	B	B	B	H	H
Marker37162	LG3	<lmxll>	39.933	H	B	B	B	B	H	B	B	B	H	H	H	H	B	H	B	B	H	B	B	B	H	B	B	B	H	H	B	B	B	B	H	H	B	H	H	H	H	H	H	B	H	H	H	B	B
Marker179056	LG3	<lmxll>	40.467	H	B	B	B	B	H	B	B	B	H	H	H	H	B	H	B	B	H	B	B	B	H	B	B	B	H	H	B	B	B	B	H	H	B	H	H	H	H	H	H	B	H	H	H	B	B
Marker124604	LG3	<lmxll>	40.467	H	B	B	B	B	H	B	B	B	H	H	H	H	B	H	B	B	H	B	B	B	H	B	B	B	H	H	B	B	B	B	H	H	B	H	H	H	H	H	H	B	H	H	H	B	B
Marker90241	LG3	<lmxll>	40.467	H	B	B	B	B	H	B	B	B	H	H	H	H	B	H	B	B	H	B	B	B	H	B	B	B	H	H	B	B	B	B	H	H	B	H	H	H	H	H	H	B	H	H	H	B	B
Marker196465	LG3	<lmxll>	40.467	H	B	B	B	B	H	B	B	B	H	H	H	H	B	H	B	B	H	B	B	B	H	B	B	B	H	H	B	B	B	B	H	H	B	H	H	H	H	H	H	B	H	H	H	B	B
Marker38566	LG3	<lmxll>	40.467	H	B	B	B	B	H	B	B	B	H	H	H	H	B	H	B	B	H	B	B	B	H	B	B	B	H	H	B	B	B	B	H	H	B	H	H	H	H	H	H	B	H	H	H	B	B
Marker119500	LG3	<lmxll>	40.467	H	B	B	B	B	H	B	B	B	H	H	H	H	B	H	B	B	H	B	B	B	H	B	B	B	H	H	B	B	B	B	H	H	B	H	H	H	H	H	H	B	H	H	H	B	B
Marker79102	LG3	<lmxll>	40.467	H	B	B	B	B	H	B	B	B	H	H	H	H	B	H	B	B	H	B	B	B	H	B	B	B	H	H	B	B	B	B	H	H	B	H	H	H	H	H	H	B	H	H	H	B	B
Marker101977	LG3	<lmxll>	41.245	H	B	B	B	B	H	B	B	B	H	H	H	H	B	H	B	B	H	B	B	B	H	B	B	B	H	H	B	B	B	B	H	H	B	H	H	H	H	H	H	B	H	H	H	B	B
Marker192769	LG3	<lmxll>	41.245	H	B	B	B	B	H	B	B	B	H	H	H	H	B	H	B	B	H	B	B	B	H	B	B	B	H	H	B	B	B	B	H	H	B	H	H	H	H	H	H	B	H	H	H	B	B
Marker106030	LG3	<lmxll>	41.245	B	H	H	H	H	B	H	H	H	B	B	B	B	H	B	H	H	B	H	H	H	B	H	H	H	B	B	H	H	H	H	B	B	H	B	B	B	B	B	B	H	B	B	B	H	H
Marker159015	LG3	<lmxll>	42.285	B	H	H	H	H	B	H	H	H	B	B	B	B	H	B	H	H	B	H	H	H	B	H	H	H	B	B	H	H	H	H	B	H	H	B	B	B	B	B	B	H	B	B	B	H	H
Marker140942	LG3	<lmxll>	43.066	B	H	H	H	H	B	H	H	H	B	B	B	B	H	B	H	H	B	H	H	H	B	H	H	H	B	B	H	H	H	H	B	H	H	B	B	B	B	B	B	H	B	B	B	B	H
Marker44773	LG3	<lmxll>	44.233	H	B	B	B	B	H	B	B	B	H	H	H	H	B	H	B	B	H	B	B	B	H	B	B	B	H	H	B	B	B	B	H	B	B	H	H	H	H	H	H	B	H	H	H	H	B
Marker22304	LG3	<lmxll>	45.272	H	B	B	B	B	H	B	B	B	H	H	H	H	B	H	B	B	H	B	B	B	H	B	B	B	H	H	B	B	B	B	H	B	B	H	H	H	H	H	H	B	H	H	H	H	B
Marker46066	LG3	<lmxll>	45.272	H	B	B	B	B	H	B	B	B	H	H	H	H	B	H	B	B	H	B	B	B	H	B	B	B	H	H	B	B	B	B	H	B	B	H	H	H	H	H	H	B	H	H	H	H	B
Marker11975	LG3	<lmxll>	45.272	H	B	B	B	B	H	B	B	B	H	H	H	H	B	H	B	B	H	B	B	B	H	B	B	B	H	H	B	B	B	B	H	B	B	H	H	H	H	H	H	B	H	H	H	H	B
Marker51591	LG3	<lmxll>	45.467	H	B	B	B	B	H	B	B	B	H	H	H	H	B	H	B	B	H	B	B	B	H	B	B	B	H	H	B	B	B	B	H	B	B	H	H	H	H	H	H	B	H	H	H	H	B
Marker179771	LG3	<lmxll>	45.661	B	H	H	H	H	B	H	H	H	B	B	B	B	H	B	H	H	B	H	H	H	B	H	H	H	B	B	H	H	H	H	B	H	H	B	B	B	B	B	B	H	B	B	B	B	H
Marker78824	LG3	<lmxll>	45.855	B	H	H	H	H	B	H	H	H	B	B	B	B	H	B	H	H	B	H	H	H	B	H	H	H	B	B	H	H	H	H	B	H	H	B	B	B	B	B	B	H	B	B	B	B	H
Marker202138	LG3	<lmxll>	46.245	H	B	B	B	B	H	B	B	B	H	H	H	H	B	H	B	B	H	B	B	B	H	B	B	B	H	H	B	B	B	B	H	B	B	H	H	H	H	H	H	B	H	H	H	H	B
Marker175272	LG3	<lmxll>	46.699	H	B	B	B	B	H	B	B	B	H	H	H	H	B	H	B	B	H	B	B	B	H	B	B	B	H	H	B	B	B	B	H	B	B	H	H	H	H	H	H	B	H	H	H	H	B
Marker129665	LG3	<lmxll>	46.699	H	B	B	B	B	H	B	B	B	H	H	H	H	B	H	B	B	H	B	B	B	H	B	B	B	H	H	B	B	B	B	H	B	B	H	H	H	H	H	H	B	H	H	H	H	B
Marker4925	LG3	<lmxll>	46.958	H	B	B	B	B	H	B	B	B	H	H	H	H	B	H	B	B	H	B	B	B	H	B	B	B	H	H	B	B	B	B	H	B	B	H	H	H	H	H	H	B	H	H	H	H	B
Marker27306	LG3	<lmxll>	46.958	H	B	B	B	B	H	B	B	B	H	H	H	H	B	H	B	B	H	B	B	B	H	B	B	B	H	H	B	B	B	B	H	B	B	H	H	H	H	H	H	B	H	H	H	H	B
Marker133160	LG3	<lmxll>	47.217	H	B	B	B	B	H	B	B	B	H	H	H	H	B	H	B	B	H	B	B	B	H	B	B	B	H	H	B	B	B	B	H	B	B	H	H	H	H	H	H	B	H	H	H	H	B
Marker37654	LG3	<lmxll>	47.217	H	B	B	B	B	H	B	B	B	H	H	H	H	B	H	B	B	H	B	B	B	H	B	B	B	H	H	B	B	B	B	H	B	B	H	H	H	H	H	H	B	H	H	H	H	B
Marker189825	LG3	<lmxll>	47.217	H	B	B	B	B	H	B	B	B	H	H	H	H	B	H	B	B	H	B	B	B	H	B	B	B	H	H	B	B	B	B	H	B	B	H	H	H	H	H	H	B	H	H	H	H	B
Marker28046	LG3	<lmxll>	47.476	H	B	B	B	B	H	B	B	B	H	H	H	H	B	H	B	B	H	B	B	B	H	B	B	B	H	H	B	B	B	B	H	B	B	H	H	H	H	H	H	B	H	H	H	H	B
Marker33741	LG3	<lmxll>	48.169	H	B	B	B	B	H	B	B	B	H	H	H	H	B	H	B	B	H	B	B	B	H	B	B	B	H	H	B	B	B	B	H	B	B	H	H	H	H	H	H	B	H	H	H	H	B
Marker132374	LG3	<lmxll>	48.32	B	H	H	H	H	B	H	H	H	B	B	B	B	H	B	H	H	B	H	H	H	B	H	H	H	B	B	H	H	H	H	B	H	H	B	B	B	B	B	B	H	B	B	B	B	H
Marker9277	LG3	<lmxll>	48.471	H	B	B	B	B	H	B	B	B	H	H	H	H	B	H	B	B	H	B	B	B	H	B	B	B	H	H	B	B	B	B	H	B	B	H	H	H	H	H	H	B	H	H	H	H	B
Marker79027	LG3	<lmxll>	48.471	H	B	B	B	B	H	B	B	B	H	H	H	H	B	H	B	B	H	B	B	B	H	B	B	B	H	H	B	B	B	B	H	B	B	H	H	H	H	H	H	B	H	H	H	H	B
Marker187381	LG3	<lmxll>	48.471	H	B	B	B	B	H	B	B	B	H	H	H	H	B	H	B	B	H	B	B	B	H	B	B	B	H	H	B	B	B	B	H	B	B	H	H	H	H	H	H	B	H	H	H	H	B
Marker69175	LG3	<lmxll>	48.471	B	H	H	H	H	B	H	H	H	B	B	B	B	H	B	H	H	B	H	H	H	B	H	H	H	B	B	H	H	H	H	B	H	H	B	B	B	B	B	B	H	B	B	B	B	H
Marker221421	LG3	<lmxll>	48.471	B	H	H	H	H	B	H	H	H	B	B	B	B	H	B	H	H	B	H	H	H	B	H	H	H	B	B	H	H	H	H	B	H	H	B	B	B	B	B	B	H	B	B	B	B	H
Marker161975	LG3	<lmxll>	48.622	B	H	H	H	B	B	H	H	H	B	B	B	B	H	B	H	H	B	H	H	H	B	H	H	H	B	B	H	H	H	H	B	H	H	B	B	B	B	B	B	H	B	B	B	B	H
Marker182456	LG3	<lmxll>	48.622	H	B	B	B	H	H	B	B	B	H	H	H	H	B	H	B	B	H	B	B	B	H	B	B	B	H	H	B	B	B	B	H	B	B	H	H	H	H	H	H	B	H	H	H	H	B
Marker139144	LG3	<lmxll>	48.622	H	B	B	B	H	H	B	B	B	H	H	H	H	B	H	B	B	H	B	B	B	H	B	B	B	H	H	B	B	B	B	H	B	B	H	H	H	H	H	H	B	H	H	H	H	B
Marker115665	LG3	<lmxll>	49.078	H	B	B	B	H	H	B	B	B	H	H	H	H	B	H	B	B	H	B	B	B	H	B	B	B	H	H	B	B	B	B	H	B	B	H	H	H	H	H	H	B	H	H	H	H	B
Marker140407	LG3	<lmxll>	49.23	H	B	B	B	H	H	B	B	B	H	H	H	H	B	H	B	B	H	B	B	B	H	B	B	B	H	H	B	B	B	B	H	B	B	H	H	H	H	H	H	B	H	H	H	H	B
Marker25312	LG3	<lmxll>	49.23	H	B	B	B	H	H	B	B	B	H	H	H	H	B	H	B	B	H	B	B	B	H	B	B	B	H	H	B	B	B	B	H	B	B	H	H	H	H	H	H	B	H	H	H	H	B
Marker119019	LG3	<lmxll>	49.533	B	H	H	H	H	B	H	H	H	B	B	B	B	H	B	H	H	B	H	H	H	B	H	H	H	B	B	H	H	H	H	B	H	H	B	B	B	B	B	B	H	B	B	B	B	H
Marker20766	LG3	<lmxll>	49.684	B	H	H	H	H	B	H	H	H	B	B	B	B	H	B	H	H	B	H	H	H	B	H	H	H	B	B	H	H	H	H	B	H	H	B	B	B	B	B	B	H	B	B	B	B	H
Marker30756	LG3	<lmxll>	50.14	H	B	B	B	X	H	B	B	B	H	H	H	H	B	H	B	B	H	B	B	B	H	B	B	B	H	H	B	B	B	B	H	B	B	H	H	H	H	H	H	B	H	H	H	H	B
Marker203243	LG3	<lmxll>	50.14	H	B	B	B	H	H	B	B	B	H	H	H	H	B	H	B	B	H	B	B	B	H	B	B	B	H	H	B	B	B	B	H	B	B	H	H	H	H	H	H	B	H	H	H	H	B
Marker166854	LG3	<lmxll>	50.291	B	H	H	H	H	B	H	H	H	B	B	B	B	H	B	H	H	B	H	H	H	B	H	H	H	B	B	H	H	H	H	B	H	H	B	B	B	B	B	B	H	B	B	B	B	H
Marker168899	LG3	<lmxll>	50.291	B	H	H	H	H	B	H	H	H	B	B	B	B	H	B	H	H	B	H	H	H	B	H	H	H	B	B	H	H	H	H	B	H	H	B	B	B	B	B	B	H	B	B	B	B	H
Marker27007	LG3	<lmxll>	50.291	B	H	H	H	H	B	H	H	H	B	B	B	B	H	B	H	H	B	H	H	H	B	H	H	H	B	B	H	H	H	H	B	H	H	B	B	B	B	B	B	H	B	B	B	B	H
Marker12041	LG3	<lmxll>	50.291	H	B	B	B	B	H	B	B	B	H	H	H	H	B	H	B	B	H	B	B	B	H	B	B	B	H	H	B	B	B	B	H	B	B	H	H	H	H	H	H	B	H	H	H	H	B
Marker22138	LG3	<lmxll>	50.594	H	B	B	B	B	H	B	B	B	H	H	H	H	B	H	B	B	H	B	B	B	H	B	B	B	H	H	B	B	B	B	H	B	B	H	H	H	H	H	H	B	H	H	H	H	B
Marker120262	LG3	<lmxll>	50.918	H	B	B	B	B	H	B	B	B	H	H	H	H	B	H	B	B	H	B	B	B	H	B	B	B	H	H	B	B	B	B	H	B	B	H	H	H	H	H	H	B	H	H	H	H	B
Marker203973	LG3	<lmxll>	50.918	H	B	B	B	B	H	B	B	B	H	H	H	H	B	H	B	B	H	B	B	B	H	B	B	B	H	H	B	B	B	B	H	B	B	H	H	H	H	H	H	B	H	H	H	H	B
Marker188451	LG3	<lmxll>	50.918	H	B	B	B	B	H	B	B	B	H	H	H	H	B	H	B	B	H	B	B	B	H	B	B	B	H	H	B	B	B	B	H	B	B	H	H	H	H	H	H	B	H	H	H	H	B
Marker31211	LG3	<lmxll>	50.918	H	B	B	B	B	H	B	B	B	H	H	H	H	B	H	B	B	H	B	B	B	H	B	B	B	H	H	B	B	B	B	H	B	B	H	H	H	H	H	H	B	H	H	H	H	B
Marker169008	LG3	<lmxll>	51.567	H	B	B	B	B	H	B	B	B	H	H	H	H	B	H	B	B	H	B	B	B	H	B	B	B	H	H	B	B	B	B	H	B	B	H	H	H	H	H	H	B	H	H	H	H	B
Marker49522	LG3	<lmxll>	51.567	B	H	H	H	H	B	H	H	H	B	B	B	B	H	B	H	H	B	H	H	H	B	H	H	H	B	B	H	H	H	H	B	H	H	B	B	B	B	B	B	H	B	B	B	B	H
Marker202202	LG3	<lmxll>	51.567	B	H	H	H	H	B	H	H	H	B	B	B	B	H	B	H	H	B	H	H	H	B	H	H	H	B	B	H	H	H	H	B	H	H	B	B	B	B	B	B	H	B	B	B	B	H
Marker21122	LG3	<lmxll>	51.567	H	B	B	B	B	H	B	B	B	H	H	H	H	B	H	B	B	H	B	B	B	H	B	B	B	H	H	B	B	B	B	H	B	B	H	H	H	H	H	H	B	H	H	H	H	B
Marker166971	LG3	<lmxll>	51.567	B	H	H	H	H	B	H	H	H	B	B	B	B	H	B	H	H	B	H	H	H	B	H	H	H	B	B	H	H	H	H	B	H	H	B	B	B	B	B	B	H	B	B	B	B	H
Marker137681	LG3	<lmxll>	51.567	H	B	B	B	B	H	B	B	B	H	H	H	H	B	H	B	B	H	B	B	B	H	B	B	B	H	H	B	B	B	B	H	B	B	H	H	H	H	H	H	B	H	H	H	H	B
Marker33675	LG3	<lmxll>	51.891	B	H	H	H	H	B	H	H	H	B	B	B	B	H	B	H	H	B	H	H	H	B	H	H	H	B	B	H	H	H	H	B	H	H	B	B	B	B	B	B	H	B	B	B	B	H
Marker124085	LG3	<lmxll>	51.891	H	B	B	B	B	H	B	B	B	H	H	H	H	B	H	B	B	H	B	B	B	H	B	B	B	H	H	B	B	B	B	H	B	B	H	H	H	H	H	H	B	H	H	H	H	B
Marker28666	LG3	<lmxll>	51.891	B	H	H	H	H	B	H	H	H	B	B	B	B	H	B	H	H	B	H	H	H	B	H	H	H	B	B	H	H	H	H	B	H	H	B	B	B	B	B	B	H	B	B	B	B	H
Marker205386	LG3	<lmxll>	51.891	H	B	B	B	B	H	B	B	B	H	H	H	H	B	H	B	B	H	B	B	B	H	B	B	B	H	H	B	B	B	B	H	B	B	H	H	H	H	H	H	B	H	H	H	H	B
Marker16345	LG3	<lmxll>	51.891	H	B	B	B	B	H	B	B	B	H	H	H	H	B	H	B	B	H	B	B	B	H	B	B	B	H	H	B	B	B	B	H	B	B	H	H	H	H	H	H	B	H	H	H	H	B
Marker160106	LG3	<lmxll>	51.891	H	B	B	B	B	H	B	B	B	H	H	H	H	B	H	B	B	H	B	B	B	H	B	B	B	H	H	B	B	B	B	H	B	B	H	H	H	H	H	H	B	H	H	H	H	B
Marker58047	LG3	<lmxll>	51.891	H	B	B	B	B	H	B	B	B	H	H	H	H	B	H	B	B	H	B	B	B	H	B	B	B	H	H	B	B	B	B	H	B	B	H	H	H	H	H	H	B	H	H	H	H	B
Marker72271	LG3	<lmxll>	51.891	H	B	B	B	B	H	B	B	B	H	H	H	H	B	H	B	B	H	B	B	B	H	B	B	B	H	H	B	B	B	B	H	B	B	H	H	H	H	H	H	B	H	H	H	H	B
Marker54464	LG3	<lmxll>	51.891	H	B	B	B	B	H	B	B	B	H	H	H	H	B	H	B	B	H	B	B	B	H	B	B	B	H	H	B	B	B	B	H	B	B	H	H	H	H	H	H	B	H	H	H	H	B
Marker171680	LG3	<lmxll>	51.891	H	B	B	B	B	H	B	B	B	H	H	H	H	B	H	B	B	H	B	B	B	H	B	B	B	H	H	B	B	B	B	H	B	B	H	H	H	H	H	H	B	H	H	H	H	B
Marker194332	LG3	<lmxll>	51.891	H	B	B	B	B	H	B	B	B	H	H	H	H	B	H	B	B	H	B	B	B	H	B	B	B	H	H	B	B	B	B	H	B	B	H	H	H	H	H	H	B	H	H	H	H	B
Marker174295	LG3	<lmxll>	51.891	B	H	H	H	H	B	H	H	H	B	B	B	B	H	B	H	H	B	H	H	H	B	H	H	H	B	B	H	H	H	H	B	H	H	B	B	B	B	B	B	H	B	B	B	B	H
Marker152091	LG3	<lmxll>	51.891	H	B	B	B	B	H	B	B	B	H	H	H	H	B	H	B	B	H	B	B	B	H	B	B	B	H	H	B	B	B	B	H	B	B	H	H	H	H	H	H	B	H	H	H	H	B
Marker170470	LG3	<lmxll>	51.891	H	B	B	B	B	H	B	B	B	H	H	H	H	B	H	B	B	H	B	B	B	H	B	B	B	H	H	B	B	B	B	H	B	B	H	H	H	H	H	H	B	H	H	H	H	B
Marker193913	LG3	<lmxll>	51.891	H	B	B	B	B	H	B	B	B	H	H	H	H	B	H	B	B	H	B	B	B	H	B	B	B	H	H	B	B	B	B	H	B	B	H	H	H	H	H	H	B	H	H	H	H	B
Marker17804	LG3	<lmxll>	52.02	H	B	B	B	B	H	B	B	B	H	H	H	H	B	H	B	B	H	B	B	B	H	B	B	B	H	H	B	B	B	B	H	B	B	H	H	H	H	H	H	B	H	H	H	H	B
Marker180428	LG3	<lmxll>	52.02	H	B	B	B	B	H	B	B	B	H	H	H	H	B	H	B	B	H	B	B	B	H	B	B	B	H	H	B	B	B	B	H	B	B	H	H	H	H	H	H	B	H	H	H	H	B
Marker84760	LG3	<lmxll>	52.02	H	B	B	B	B	H	B	B	B	H	H	H	H	B	H	B	B	H	B	B	B	H	B	B	B	H	H	B	B	B	B	H	B	B	H	H	H	H	H	H	B	H	H	H	H	B
Marker199175	LG3	<lmxll>	52.02	H	B	B	B	B	H	B	B	B	H	H	H	H	B	H	B	B	H	B	B	B	H	B	B	B	H	H	B	B	B	B	H	B	B	H	H	H	H	H	H	B	H	H	H	H	B
Marker64776	LG3	<lmxll>	52.02	H	B	B	B	B	H	B	B	B	H	H	H	H	B	H	B	B	H	B	B	B	H	B	B	B	H	H	B	B	B	B	H	B	B	H	H	H	H	H	H	B	H	H	H	H	B
Marker225395	LG3	<lmxll>	52.02	B	H	H	H	H	B	H	H	H	B	B	B	B	H	B	H	H	B	H	H	H	B	H	H	H	B	B	H	H	H	H	B	H	H	B	B	B	B	B	B	H	B	B	B	B	H
Marker77135	LG3	<lmxll>	52.02	H	B	B	B	B	H	B	B	B	H	H	H	H	B	H	B	B	H	B	B	B	H	B	B	B	H	H	B	B	B	B	H	B	B	H	H	H	H	H	H	B	H	H	H	H	B
Marker28840	LG3	<lmxll>	52.02	H	B	B	B	B	H	B	B	B	H	H	H	H	B	H	B	B	H	B	B	B	H	B	B	B	H	H	B	B	B	B	H	B	B	H	H	H	H	H	H	B	H	H	H	H	B
Marker62110	LG3	<lmxll>	52.02	H	B	B	B	B	H	B	B	B	H	H	H	H	B	H	B	B	H	B	B	B	H	B	B	B	H	H	B	B	B	B	H	B	B	H	H	H	H	H	H	B	H	H	H	H	B
Marker109291	LG3	<lmxll>	52.02	H	B	B	B	B	H	B	B	B	H	H	H	H	B	H	B	B	H	B	B	B	H	B	B	B	H	H	B	B	B	B	H	B	B	H	H	H	H	H	H	B	H	H	H	H	B
Marker70456	LG3	<lmxll>	52.28	H	B	B	B	B	H	B	B	B	H	H	H	H	B	H	B	B	H	B	B	B	H	B	B	B	H	H	B	B	B	B	H	B	B	H	H	H	H	H	H	B	H	H	H	H	B
Marker71632	LG3	<lmxll>	52.28	H	B	B	B	B	H	B	B	B	H	H	H	H	B	H	B	B	H	B	B	B	H	B	B	B	H	H	B	B	B	B	H	B	B	H	H	H	H	H	H	B	H	H	H	H	B
Marker37313	LG3	<lmxll>	52.28	H	B	B	B	B	H	B	B	B	H	H	H	H	B	H	B	B	H	B	B	B	H	B	B	B	H	H	B	B	B	B	H	B	B	H	H	H	H	H	H	B	H	H	H	H	B
Marker185680	LG3	<lmxll>	52.28	H	B	B	B	B	H	B	B	B	H	H	H	H	B	H	B	B	H	B	B	B	H	B	B	B	H	H	B	B	B	B	H	B	B	H	H	H	H	H	H	B	H	H	H	H	B
Marker80300	LG3	<lmxll>	52.669	H	B	B	B	B	H	B	B	B	H	H	H	H	B	H	B	B	H	B	B	B	H	B	B	B	H	H	B	B	B	B	H	B	B	H	H	H	H	H	H	B	H	H	H	H	B
Marker125445	LG3	<lmxll>	53.057	B	H	H	H	H	B	H	H	H	B	B	B	B	H	B	H	H	B	H	H	H	B	H	H	H	B	B	H	H	H	H	B	H	H	B	B	B	B	B	B	H	B	B	B	B	H
Marker176891	LG3	<lmxll>	53.446	H	B	B	B	B	H	B	B	B	H	H	H	H	B	H	B	B	H	B	B	B	H	B	B	B	H	H	B	B	B	B	H	B	B	H	H	H	H	H	H	B	H	H	H	H	B
Marker40862	LG3	<lmxll>	53.446	B	H	H	H	H	B	H	H	H	B	B	B	B	H	B	H	H	B	H	H	H	B	H	H	H	B	B	H	H	H	H	B	H	H	B	B	B	B	B	B	H	B	B	B	B	H
Marker150073	LG3	<lmxll>	53.446	H	B	B	B	B	H	B	B	B	H	H	H	H	B	H	B	B	H	B	B	B	H	B	B	B	H	H	B	B	B	B	H	B	B	H	H	H	H	H	H	B	H	H	H	H	B
Marker101193	LG3	<lmxll>	53.446	H	B	B	B	B	H	B	B	B	H	H	H	H	B	H	B	B	H	B	B	B	H	B	B	B	H	H	B	B	B	B	H	B	B	H	H	H	H	H	H	B	H	H	H	H	B
Marker199591	LG3	<lmxll>	53.446	B	H	H	H	H	B	H	H	H	B	B	B	B	H	B	H	H	B	H	H	H	B	H	H	H	B	B	H	H	H	H	B	H	H	B	B	B	B	B	B	H	B	B	B	B	H
Marker6689	LG3	<lmxll>	53.446	H	B	B	B	B	H	B	B	B	H	H	H	H	B	H	B	B	H	B	B	B	H	B	B	B	H	H	B	B	B	B	H	B	B	H	H	H	H	H	H	B	H	H	H	H	B
Marker223042	LG3	<lmxll>	53.446	H	B	B	B	B	H	B	B	B	H	H	H	H	B	H	B	B	H	B	B	B	H	B	B	B	H	H	B	B	B	B	H	B	B	H	H	H	H	H	H	B	H	H	H	H	B
Marker147238	LG3	<lmxll>	53.575	H	B	B	B	B	H	B	B	B	H	H	H	H	B	H	B	B	H	B	B	B	H	B	B	B	H	H	B	B	B	B	H	B	B	H	H	H	H	H	H	B	H	H	H	H	B
Marker42629	LG3	<lmxll>	53.705	H	B	B	B	B	H	B	B	B	H	H	H	H	B	H	B	B	H	B	B	B	H	B	B	B	H	H	B	B	B	B	H	B	B	H	H	H	H	H	H	B	H	H	H	H	B
Marker88093	LG3	<lmxll>	53.705	H	B	B	B	B	H	B	B	B	H	H	H	H	B	H	B	B	H	B	B	B	H	B	B	B	H	H	B	B	B	B	H	B	B	H	H	H	H	H	H	B	H	H	H	H	B
Marker195372	LG3	<lmxll>	53.705	B	H	H	H	H	B	H	H	H	B	B	B	B	H	B	H	H	B	H	H	H	B	H	H	H	B	B	H	H	H	H	B	H	H	B	B	B	B	B	B	H	B	B	B	B	H
Marker174398	LG3	<lmxll>	54.094	H	B	B	B	B	H	B	B	B	H	H	H	H	B	H	B	B	H	B	B	B	H	B	B	B	H	H	B	B	B	B	H	B	B	H	H	H	H	H	H	B	H	H	H	H	B
Marker120630	LG3	<lmxll>	54.094	H	B	B	B	B	H	B	B	B	H	H	H	H	B	H	B	B	H	B	B	B	H	B	B	B	H	H	B	B	B	B	H	B	B	H	H	H	H	H	H	B	H	H	H	H	B
Marker43562	LG3	<lmxll>	54.094	H	B	B	B	B	H	B	B	B	H	H	H	H	B	H	B	B	H	B	B	B	H	B	B	B	H	H	B	B	B	B	H	B	B	H	H	H	H	H	H	B	H	H	H	H	B
Marker170259	LG3	<lmxll>	54.094	H	B	B	B	B	H	B	B	B	H	H	H	H	B	H	B	B	H	B	B	B	H	B	B	B	H	H	B	B	B	B	H	B	B	H	H	H	H	H	H	B	H	H	H	H	B
Marker176257	LG3	<lmxll>	54.094	B	H	H	H	H	B	H	H	H	B	B	B	B	H	B	H	H	B	H	H	H	B	H	H	H	B	B	H	H	H	H	B	H	H	B	B	B	B	B	B	H	B	B	B	B	H
Marker20443	LG3	<lmxll>	54.094	B	H	H	H	H	B	H	H	H	B	B	B	B	H	B	H	H	B	H	H	H	B	H	H	H	B	B	H	H	H	H	B	H	H	B	B	B	B	B	B	H	B	B	B	B	H
Marker195996	LG3	<lmxll>	54.094	B	H	H	H	H	B	H	H	H	B	B	B	B	H	B	H	H	B	H	H	H	B	H	H	H	B	B	H	H	H	H	B	H	H	B	B	B	B	B	B	H	B	B	B	B	H
Marker98895	LG3	<lmxll>	54.094	B	H	H	H	H	B	H	H	H	B	B	B	B	H	B	H	H	B	H	H	H	B	H	H	H	B	B	H	H	H	H	B	H	H	B	B	B	B	B	B	H	B	B	B	B	H
Marker32875	LG3	<lmxll>	54.743	H	B	B	B	B	H	B	B	B	H	H	H	H	B	H	B	B	H	B	B	B	H	B	B	B	H	H	B	B	B	B	H	B	B	H	H	H	H	H	H	B	H	H	H	H	B
Marker36735	LG3	<lmxll>	54.743	B	H	H	H	H	B	H	H	H	B	B	B	B	H	B	H	H	B	H	H	H	B	H	H	H	B	B	H	H	H	H	B	H	H	B	B	B	B	B	B	H	B	B	B	B	H
Marker62421	LG3	<lmxll>	55.131	H	B	B	B	B	H	B	B	B	H	H	H	H	B	H	B	B	H	B	B	B	H	B	B	B	H	H	B	B	B	B	H	B	B	H	H	H	H	H	H	B	H	H	H	H	B
Marker102659	LG3	<lmxll>	55.391	H	B	B	B	B	H	B	B	B	H	H	H	H	B	H	B	B	H	B	B	B	H	B	B	B	H	H	B	B	B	B	H	B	B	H	H	H	H	H	H	B	H	H	H	H	B
Marker156456	LG3	<lmxll>	55.391	H	B	B	B	B	H	B	B	B	H	H	H	H	B	H	B	B	H	B	B	B	H	B	B	B	H	H	B	B	B	B	H	B	B	H	H	H	H	H	H	B	H	H	H	H	B
Marker171029	LG3	<lmxll>	55.391	H	B	B	B	B	H	B	B	B	H	H	H	H	B	H	B	B	H	B	B	B	H	B	B	B	H	H	B	B	B	B	H	B	B	H	H	H	H	H	H	B	H	H	H	H	B
Marker144228	LG3	<lmxll>	55.52	H	B	B	B	B	H	B	B	B	H	H	H	H	B	H	B	B	H	B	B	B	H	B	B	B	H	H	B	B	B	B	H	B	B	H	H	H	H	H	H	B	H	H	H	H	B
Marker111701	LG3	<lmxll>	55.65	H	B	B	B	B	H	B	B	B	H	H	H	H	B	H	B	B	H	B	B	B	H	B	B	B	H	H	B	B	B	B	H	B	B	H	H	H	H	H	H	B	H	B	H	H	B
Marker109071	LG3	<lmxll>	55.65	H	B	B	B	B	H	B	B	B	H	H	H	H	B	H	B	B	H	B	B	B	H	B	B	B	H	H	B	B	B	B	H	B	B	H	H	H	H	H	H	B	H	B	H	H	B
Marker110542	LG3	<lmxll>	55.65	H	B	B	B	B	H	B	B	B	H	H	H	H	B	H	B	B	H	B	B	B	H	B	B	B	H	H	B	B	B	B	H	B	B	H	H	H	H	H	H	B	H	B	H	H	B
Marker193072	LG3	<lmxll>	55.65	H	B	B	B	B	H	B	B	B	H	H	H	H	B	H	B	B	H	B	B	B	H	B	B	B	H	H	B	B	B	B	H	B	B	H	H	H	H	H	H	B	H	B	H	H	B
Marker192793	LG3	<lmxll>	57.024	H	B	B	B	H	H	B	B	B	H	H	H	H	B	H	B	B	H	B	B	B	H	B	B	B	H	H	B	B	B	B	H	B	B	H	H	H	H	H	H	B	H	B	H	H	B
Marker169646	LG3	<lmxll>	57.429	H	B	B	B	H	H	B	B	B	H	H	H	H	B	H	B	B	H	B	B	B	H	B	B	B	H	H	B	B	B	B	H	B	B	H	H	H	H	H	H	B	H	B	H	H	B
Marker69720	LG3	<lmxll>	57.63	B	H	H	H	B	B	H	H	H	B	B	B	B	H	B	H	H	B	H	H	H	B	H	H	H	B	B	H	H	H	H	B	H	H	B	B	B	B	B	B	H	B	H	B	B	H
Marker57019	LG3	<lmxll>	58.035	B	H	H	H	B	B	H	H	H	B	B	B	B	H	B	H	H	B	H	H	H	B	H	H	H	B	B	H	H	H	H	B	H	H	B	B	B	B	B	B	H	B	H	B	B	H
Marker57882	LG3	<lmxll>	58.236	B	H	H	H	B	B	H	H	H	B	B	B	B	H	B	H	H	B	H	H	H	B	H	H	H	B	B	H	H	H	H	B	H	H	B	B	B	B	B	B	H	B	H	B	B	H
Marker209162	LG3	<lmxll>	59.03	B	H	H	H	B	B	H	H	H	B	B	B	B	H	B	H	H	B	H	H	H	B	H	H	H	B	B	H	H	H	H	B	H	H	B	B	B	B	B	B	H	B	H	B	B	H
Marker67283	LG3	<lmxll>	59.742	H	B	B	B	H	H	B	B	B	H	H	H	H	B	H	B	B	H	B	B	B	H	B	B	B	H	H	B	B	B	B	H	B	B	H	H	H	H	H	H	B	H	B	H	H	B
Marker5220	LG3	<lmxll>	60.327	H	B	B	B	H	H	B	B	B	H	H	H	H	B	H	B	B	H	B	B	B	H	B	B	B	H	H	B	B	B	B	H	B	B	H	H	H	H	H	H	B	H	B	H	H	B
Marker15537	LG3	<lmxll>	60.457	B	H	H	H	B	B	H	H	H	B	B	B	B	H	B	H	H	B	H	H	H	B	H	H	H	B	B	H	H	H	H	B	H	H	B	B	B	B	B	B	H	B	H	B	B	H
Marker202777	LG3	<lmxll>	60.759	B	H	H	H	B	B	H	H	H	B	B	B	B	H	B	H	H	B	H	H	H	B	H	H	H	B	B	H	H	H	H	B	H	H	B	B	B	B	B	B	H	B	H	B	B	H
Marker132940	LG3	<lmxll>	60.932	B	H	H	H	B	B	H	H	H	B	B	B	B	H	B	H	H	B	H	H	H	B	H	H	H	B	B	H	H	H	H	B	H	H	B	B	B	B	B	B	H	B	H	B	B	H
Marker17997	LG3	<lmxll>	61.919	B	H	H	H	B	B	H	H	H	B	B	B	B	H	B	H	H	B	H	H	H	B	H	H	H	B	B	H	H	H	H	B	H	H	B	B	B	B	B	B	H	B	H	B	B	H
Marker53274	LG3	<lmxll>	62.084	B	H	H	H	B	B	H	H	H	B	B	B	B	H	B	H	H	B	H	H	H	B	H	H	H	B	B	H	H	H	H	B	H	H	B	B	B	B	B	B	H	B	H	B	B	H
Marker137590	LG3	<lmxll>	62.084	B	H	H	H	B	B	H	H	H	B	B	B	B	H	B	H	H	B	H	H	H	B	H	H	H	B	B	H	H	H	H	B	H	H	B	B	B	B	B	B	H	B	H	B	B	H
Marker102123	LG3	<lmxll>	62.248	B	H	H	H	B	B	H	H	H	B	B	B	B	H	B	H	H	B	H	H	H	B	H	H	H	B	B	H	H	H	H	B	H	H	B	B	B	B	B	B	H	B	H	B	B	H
Marker144814	LG3	<lmxll>	62.248	H	B	B	B	H	H	B	B	B	H	H	H	H	B	H	B	B	H	B	B	B	H	B	B	B	H	H	B	B	B	B	H	B	B	H	H	H	H	H	H	B	H	B	H	H	B
Marker11509	LG3	<lmxll>	62.577	B	H	H	H	B	B	H	H	H	B	B	B	B	H	B	H	H	B	H	H	H	B	H	H	H	B	B	H	H	H	H	B	H	H	B	B	B	B	B	B	H	B	H	B	B	H
Marker75877	LG3	<lmxll>	63.408	B	H	H	H	B	B	H	H	H	B	B	B	B	H	B	H	H	B	H	H	H	B	H	H	H	H	B	H	H	H	H	H	H	H	B	B	B	B	B	B	H	B	H	B	B	H
Marker197610	LG3	<lmxll>	63.737	H	B	B	B	H	H	B	B	B	H	H	H	H	B	H	B	B	H	B	B	B	H	B	B	B	B	H	B	B	B	B	H	B	B	H	H	H	H	H	H	B	H	B	H	H	B
Marker197704	LG3	<lmxll>	64.736	H	B	B	B	H	H	B	B	B	H	H	H	H	H	H	B	B	H	B	B	B	H	B	B	B	B	H	B	B	B	B	B	B	B	H	B	H	H	H	H	B	H	B	H	H	B
Marker223993	LG3	<lmxll>	65.398	H	B	B	B	B	H	B	B	B	H	H	H	H	H	H	B	B	H	B	B	B	H	B	B	B	B	H	B	B	B	B	B	B	B	H	B	H	H	H	H	B	H	B	H	H	B
[truncated: 2,313 more rows]
[truncated: 296 more columns]

## Sheet: <nnxnp>
Genotyping profile for <nnxnp> segregated type
Marker ID	Linkage group	Segregation	Position	Ind-1	Ind-2	Ind-3	Ind-4	Ind-5	Ind-6	Ind-7	Ind-8	Ind-9	Ind-10	Ind-11	Ind-12	Ind-13	Ind-14	Ind-15	Ind-16	Ind-17	Ind-18	Ind-19	Ind-20	Ind-21	Ind-22	Ind-23	Ind-24	Ind-25	Ind-26	Ind-27	Ind-28	Ind-29	Ind-30	Ind-31	Ind-32	Ind-33	Ind-34	Ind-35	Ind-36	Ind-37	Ind-38	Ind-39	Ind-40	Ind-41	Ind-42	Ind-43	Ind-44	Ind-45	Ind-46
Marker1907903	LG1	<nnxnp>	15.247	H	A	A	A	H	H	H	A	H	A	A	H	A	H	H	H	H	H	H	A	A	A	H	A	A	A	H	A	A	A	H	A	H	A	A	A	A	H	A	A	A	A	A	A	H	H
Marker1854182	LG1	<nnxnp>	16.064	H	A	A	A	H	H	H	A	H	A	A	H	A	H	H	H	H	H	H	A	A	A	H	A	A	A	H	A	A	A	H	A	H	A	A	A	A	H	A	A	A	A	A	A	X	H
Marker1853390	LG1	<nnxnp>	16.921	A	H	H	H	A	A	A	H	A	H	H	A	H	A	A	A	A	A	A	H	H	H	A	H	H	H	A	H	H	H	A	H	A	H	H	H	H	A	H	H	H	H	H	H	A	A
Marker1780005	LG1	<nnxnp>	16.921	A	H	H	H	A	A	A	H	A	H	H	A	H	A	A	A	A	A	A	H	H	H	A	H	H	H	A	H	H	H	A	H	A	H	H	H	H	A	H	H	H	H	H	H	A	A
Marker1839907	LG1	<nnxnp>	16.921	A	H	H	H	A	A	A	H	A	H	H	A	H	A	A	A	A	A	A	H	H	H	A	H	H	H	A	H	H	H	A	H	A	H	H	H	H	A	H	H	H	H	H	H	A	A
Marker1877771	LG1	<nnxnp>	17.505	H	A	A	A	A	H	H	A	H	A	A	H	A	H	H	H	H	H	H	A	A	A	H	A	A	A	H	A	A	A	H	A	H	A	A	A	A	H	A	A	A	A	A	A	H	H
Marker1748054	LG1	<nnxnp>	17.505	H	A	A	A	A	H	H	A	H	A	A	H	A	H	H	H	H	H	H	A	A	A	H	A	A	A	H	A	A	A	H	A	H	A	A	A	A	H	A	A	A	A	A	A	H	H
Marker1861342	LG1	<nnxnp>	18.024	A	H	H	H	A	A	A	H	A	H	H	A	H	A	A	A	A	A	A	H	H	H	A	H	H	H	A	H	H	H	A	H	A	H	H	H	H	A	H	H	H	H	H	H	A	A
Marker1869210	LG1	<nnxnp>	18.024	A	H	H	H	A	A	A	H	A	H	H	A	H	A	A	A	A	A	A	H	H	H	A	H	H	H	A	H	H	H	A	H	A	H	H	H	H	A	H	H	H	H	H	H	A	A
Marker1753982	LG1	<nnxnp>	18.543	H	A	A	A	A	H	H	A	H	A	A	H	A	H	H	H	H	H	H	A	A	A	H	A	A	A	H	A	A	A	H	A	H	A	A	A	A	H	A	A	A	A	A	A	H	H
Marker1863170	LG1	<nnxnp>	18.543	H	A	A	A	A	H	H	A	H	A	A	H	A	H	H	H	H	H	H	A	A	A	H	A	A	A	H	A	A	A	H	A	H	A	A	A	A	H	A	A	A	A	A	A	H	H
Marker1914564	LG1	<nnxnp>	29.732	A	H	H	H	A	A	A	H	A	H	H	A	H	A	A	A	A	A	A	H	H	H	A	H	H	H	A	H	H	H	A	H	A	H	A	H	H	A	H	H	H	H	H	H	A	A
Marker1945306	LG1	<nnxnp>	31.463	A	H	H	H	A	A	A	H	A	H	H	A	H	A	A	A	A	A	A	H	H	H	A	H	H	H	A	H	H	H	A	H	A	H	A	H	H	A	H	H	H	H	H	H	A	A
Marker1799491	LG1	<nnxnp>	32.567	H	A	A	A	H	H	H	A	H	A	A	H	A	H	H	H	H	H	H	A	A	A	H	A	A	A	H	A	A	A	H	A	H	A	H	A	A	H	A	A	A	A	A	A	H	H
Marker1956532	LG1	<nnxnp>	32.567	H	A	A	A	H	H	H	A	H	A	A	H	A	H	H	H	H	H	H	A	A	A	H	A	A	A	H	A	A	A	H	A	H	A	H	A	A	H	A	A	A	A	A	A	H	H
Marker1769905	LG1	<nnxnp>	32.567	A	H	H	H	A	A	A	H	A	H	H	A	H	A	A	A	A	A	A	H	H	H	A	H	H	H	A	H	H	H	A	H	A	H	A	H	H	A	H	H	H	H	H	H	A	A
Marker1805162	LG1	<nnxnp>	34.227	H	A	A	A	H	H	H	A	H	A	A	H	A	H	H	H	H	H	H	A	A	A	H	A	A	A	H	A	A	A	H	A	H	A	H	A	A	H	A	A	A	H	A	A	H	H
Marker1924159	LG1	<nnxnp>	34.227	H	A	A	A	H	H	H	A	H	A	A	H	A	H	H	H	H	H	H	A	A	A	H	A	A	A	H	A	A	A	H	A	H	A	H	A	A	H	A	A	A	H	A	A	H	H
Marker1896541	LG1	<nnxnp>	34.778	H	A	A	A	H	H	H	A	H	A	A	H	A	H	H	H	H	H	H	A	A	A	H	A	A	A	H	A	A	A	H	A	H	A	H	A	A	H	A	A	A	H	A	A	H	H
Marker1942399	LG1	<nnxnp>	39.839	A	H	H	H	A	A	A	H	A	H	H	A	H	A	H	A	A	A	A	H	H	H	A	H	H	H	H	H	H	H	A	H	A	H	A	H	H	A	H	H	H	A	H	H	A	A
Marker1749079	LG1	<nnxnp>	39.839	A	H	H	H	A	A	A	H	A	H	H	A	H	A	H	A	A	A	A	H	H	H	A	H	H	H	H	H	H	H	A	H	A	H	A	H	H	A	H	H	H	A	H	H	A	A
Marker1728198	LG1	<nnxnp>	39.839	A	H	H	H	A	A	A	H	A	H	H	A	H	A	H	A	A	A	A	H	H	H	A	H	H	H	H	H	H	H	A	H	A	H	A	H	H	A	H	H	H	A	H	H	A	A
Marker1796456	LG1	<nnxnp>	40.389	A	H	H	H	A	A	A	H	A	H	H	A	H	A	H	A	A	A	A	H	H	H	A	H	H	H	H	H	H	H	A	H	A	H	A	H	H	A	H	H	H	A	H	H	A	A
Marker1954775	LG1	<nnxnp>	40.94	H	A	A	A	A	H	H	A	H	A	A	H	A	H	A	H	H	H	H	A	A	A	H	A	A	A	A	A	A	A	H	A	H	A	H	A	A	H	A	A	A	H	A	A	H	H
Marker1875387	LG1	<nnxnp>	42.044	H	A	A	A	H	H	H	A	H	A	A	H	A	H	A	H	H	H	H	A	A	A	H	A	A	A	A	A	A	A	H	A	H	A	H	A	A	H	A	A	A	H	A	A	H	H
Marker1922775	LG1	<nnxnp>	44.08	A	H	H	H	H	A	A	H	A	H	H	A	H	A	H	A	A	A	A	H	H	H	A	H	H	H	H	H	H	H	A	H	A	H	A	H	H	A	H	H	H	A	H	H	A	A
Marker1900395	LG1	<nnxnp>	46.116	A	H	H	H	A	A	A	H	A	H	H	A	H	A	H	A	A	A	A	H	H	H	A	H	H	H	H	H	H	H	A	H	A	H	A	H	H	A	H	H	H	A	H	H	A	A
Marker1754250	LG1	<nnxnp>	47.47	A	H	H	H	A	A	A	H	A	H	H	A	H	A	H	A	A	A	A	H	H	H	A	H	H	H	H	H	H	H	A	H	A	H	A	H	H	A	H	H	H	A	H	H	A	A
Marker1893052	LG1	<nnxnp>	55.097	H	A	A	H	A	H	H	A	H	A	A	H	A	H	A	A	H	H	H	A	A	A	H	A	A	A	A	A	A	A	H	A	H	A	H	A	A	H	A	A	A	H	A	A	H	H
Marker1832048	LG1	<nnxnp>	55.097	H	A	A	H	A	H	H	A	H	A	A	H	A	H	A	A	H	H	H	A	A	A	H	A	A	A	A	A	A	A	H	A	H	A	H	A	A	H	A	A	A	H	A	A	H	H
Marker1850800	LG1	<nnxnp>	55.356	A	H	H	A	A	A	A	H	A	H	H	A	H	A	H	H	A	A	A	H	H	H	A	H	H	H	H	H	H	H	A	H	A	H	A	H	H	A	H	H	H	A	H	H	A	A
Marker1783002	LG1	<nnxnp>	57.574	H	A	A	H	H	H	H	A	H	A	A	H	A	H	A	A	H	H	H	A	A	A	H	A	A	A	A	A	A	A	H	A	H	A	H	A	A	H	A	A	A	H	A	A	H	H
Marker1820004	LG1	<nnxnp>	58.354	H	A	A	H	A	H	H	A	H	A	A	H	A	H	A	H	H	H	H	A	A	A	H	A	A	A	A	A	A	A	H	A	H	A	H	A	A	H	A	A	A	H	A	A	H	H
Marker1740088	LG1	<nnxnp>	58.872	H	A	A	H	H	H	H	A	H	A	A	H	A	H	A	A	H	H	H	A	A	A	H	A	A	A	A	A	A	A	H	A	H	A	H	A	A	H	A	A	A	H	A	A	H	H
Marker1788972	LG1	<nnxnp>	58.872	A	H	H	A	A	A	A	H	A	H	H	A	H	A	H	H	A	A	A	H	H	H	A	H	H	H	H	H	H	H	A	H	A	H	A	H	H	A	H	H	H	A	H	H	A	A
Marker1733684	LG1	<nnxnp>	59.131	H	A	A	H	A	H	H	A	H	A	A	H	A	H	A	A	H	H	H	A	A	A	H	A	A	A	A	A	A	A	H	A	H	A	H	A	A	H	A	A	A	H	A	A	H	H
Marker1779033	LG1	<nnxnp>	59.65	A	H	H	A	A	A	A	H	A	H	H	A	H	A	H	A	A	A	A	H	H	H	A	H	H	H	H	H	H	H	A	H	A	H	A	H	H	A	H	H	H	A	H	H	A	A
Marker1900335	LG1	<nnxnp>	59.65	A	H	H	A	A	A	A	H	A	H	H	A	H	A	H	A	A	A	A	H	H	H	A	H	H	H	H	H	H	H	A	H	A	H	A	H	H	A	H	H	H	A	H	H	A	A
Marker1807390	LG1	<nnxnp>	59.909	H	A	A	H	A	H	H	A	H	A	A	H	A	H	A	H	H	H	H	A	A	A	H	A	A	A	A	A	A	A	H	A	H	A	H	A	A	H	A	A	A	H	A	A	H	H
Marker1839550	LG1	<nnxnp>	59.909	H	A	A	H	A	H	H	A	H	A	A	H	A	H	A	H	H	H	H	A	A	A	H	A	A	A	A	A	A	A	H	A	H	A	H	A	A	H	A	A	A	H	A	A	H	H
Marker1733851	LG1	<nnxnp>	61.347	H	A	A	H	A	H	H	A	H	A	A	H	A	H	A	A	H	H	H	A	A	A	H	A	A	A	A	A	A	A	H	A	H	A	H	A	A	H	A	A	A	H	A	A	H	H
Marker1853943	LG1	<nnxnp>	61.49	H	A	A	H	A	H	H	A	H	A	A	H	A	H	A	A	H	H	H	A	A	A	H	A	A	A	A	A	A	A	H	A	H	A	H	A	A	H	A	A	A	H	A	A	H	H
Marker1947392	LG1	<nnxnp>	61.776	A	H	H	A	H	A	A	H	A	H	H	A	H	A	H	H	A	A	A	H	H	H	A	H	H	H	H	H	H	H	A	H	H	H	A	H	H	A	H	H	H	A	H	H	A	A
Marker1952149	LG1	<nnxnp>	61.999	A	H	H	A	X	A	A	H	A	H	H	A	H	A	H	H	A	A	A	H	H	H	A	H	H	H	H	H	H	H	A	H	H	H	A	H	H	A	H	H	H	A	H	H	A	A
Marker1905730	LG1	<nnxnp>	62.204	A	H	H	A	A	A	A	H	A	H	H	A	H	A	H	H	A	A	A	H	H	H	A	H	H	H	H	H	H	H	A	H	H	H	A	H	H	A	H	H	H	A	H	H	A	A
Marker1863859	LG1	<nnxnp>	62.346	H	A	A	H	H	H	H	A	H	A	A	H	A	H	A	A	H	H	H	A	A	A	H	A	A	A	A	A	A	A	H	A	A	A	H	A	A	H	A	A	A	H	A	A	H	H
Marker1906409	LG1	<nnxnp>	62.489	A	H	H	A	A	A	A	H	A	H	H	A	H	A	H	H	A	A	A	H	H	H	A	H	H	H	H	H	H	H	A	H	H	H	A	H	H	A	H	H	H	A	H	H	A	A
Marker1918766	LG1	<nnxnp>	62.775	H	A	A	H	A	H	H	A	H	A	A	H	A	H	A	A	H	H	H	A	A	A	H	A	A	A	A	A	A	A	H	A	A	A	H	A	A	H	A	A	A	H	A	A	H	H
Marker1772944	LG1	<nnxnp>	62.917	H	A	A	H	H	H	H	A	H	A	A	H	A	H	A	A	H	H	H	A	A	A	H	A	A	A	A	A	A	A	H	A	A	A	H	A	A	H	A	A	A	H	A	A	H	H
Marker1834735	LG1	<nnxnp>	63.06	H	A	A	H	A	H	H	A	H	A	A	H	A	H	A	A	H	H	H	A	A	A	H	A	A	A	A	A	A	A	H	A	A	A	H	A	A	H	A	A	A	H	A	A	H	H
Marker1932639	LG1	<nnxnp>	63.345	H	A	A	H	H	H	H	A	H	A	A	H	A	H	A	A	H	H	H	A	A	A	H	A	A	A	A	A	A	A	H	A	A	A	H	A	A	H	A	A	A	H	A	A	H	H
Marker1939114	LG1	<nnxnp>	63.345	A	H	H	A	A	A	A	H	A	H	H	A	H	A	H	H	A	A	A	H	H	H	A	H	H	H	H	H	H	H	A	H	H	H	A	H	H	A	H	H	H	A	H	H	A	A
Marker1785518	LG1	<nnxnp>	63.345	A	H	H	A	A	A	A	H	A	H	H	A	H	A	H	H	A	A	A	H	H	H	A	H	H	H	H	H	H	H	A	H	H	H	A	H	H	A	H	H	H	A	H	H	A	A
Marker1871995	LG1	<nnxnp>	63.345	A	H	H	A	A	A	A	H	A	H	H	A	H	A	H	H	A	A	A	H	H	H	A	H	H	H	H	H	H	H	A	H	H	H	A	H	H	A	H	H	H	A	H	H	A	A
Marker1857523	LG1	<nnxnp>	63.488	H	A	A	H	A	H	H	A	H	A	A	H	A	H	A	A	H	H	H	A	A	A	H	A	A	A	A	A	A	A	H	A	A	A	H	A	A	H	A	A	A	H	A	A	H	H
Marker1936237	LG1	<nnxnp>	63.488	H	A	A	H	A	H	H	A	H	A	A	H	A	H	A	A	H	H	H	A	A	A	H	A	A	A	A	A	A	A	H	A	A	A	H	A	A	H	A	A	A	H	A	A	H	H
Marker1764909	LG1	<nnxnp>	63.488	H	A	A	H	A	H	H	A	H	A	A	H	A	H	A	A	H	H	H	A	A	A	H	A	A	A	A	A	A	A	H	A	A	A	H	A	A	H	A	A	A	H	A	A	H	H
Marker1813057	LG1	<nnxnp>	63.63	A	H	H	A	H	A	A	H	A	H	H	A	H	A	H	H	A	A	A	H	H	H	A	H	H	H	H	H	H	H	A	H	H	H	A	H	H	A	H	H	H	A	H	H	A	A
Marker1958936	LG1	<nnxnp>	63.773	H	A	A	H	A	H	H	A	H	A	A	H	A	H	A	A	H	H	H	A	A	A	H	A	A	A	A	A	A	A	H	A	A	A	H	A	A	H	A	A	A	H	A	A	H	H
Marker1771060	LG1	<nnxnp>	63.915	A	H	H	A	H	A	A	H	A	H	H	A	H	A	H	H	A	A	A	H	H	H	A	H	H	H	H	H	H	H	A	H	H	H	A	H	H	A	H	H	H	A	H	H	A	A
Marker1950438	LG1	<nnxnp>	63.915	A	H	H	A	H	A	A	H	A	H	H	A	H	A	H	H	A	A	A	H	H	H	A	H	H	H	H	H	H	H	A	H	H	H	A	H	H	A	H	H	H	A	H	H	A	A
Marker1775100	LG1	<nnxnp>	63.915	A	H	H	A	H	A	A	H	A	H	H	A	H	A	H	H	A	A	A	H	H	H	A	H	H	H	H	H	H	H	A	H	H	H	A	H	H	A	H	H	H	A	H	H	A	A
Marker1732939	LG1	<nnxnp>	63.915	A	H	H	A	H	A	A	H	A	H	H	A	H	A	H	H	A	A	A	H	H	H	A	H	H	H	H	H	H	H	A	H	H	H	A	H	H	A	H	H	H	A	H	H	A	A
Marker1934768	LG1	<nnxnp>	64.058	A	H	H	A	H	A	A	H	A	H	H	A	H	A	H	H	A	A	A	H	H	H	A	H	H	H	H	H	H	H	A	H	H	H	A	H	H	A	H	H	H	A	H	H	A	A
Marker1818968	LG1	<nnxnp>	66.191	A	H	H	A	H	A	A	H	A	H	H	A	H	A	H	H	A	A	A	H	H	H	A	H	H	H	H	H	H	H	A	H	H	H	A	H	H	A	H	H	H	A	H	H	A	A
Marker1912986	LG1	<nnxnp>	66.191	A	H	H	A	H	A	A	H	A	H	H	A	H	A	H	H	A	A	A	H	H	H	A	H	H	H	H	H	H	H	A	H	H	H	A	H	H	A	H	H	H	A	H	H	A	A
Marker1755597	LG1	<nnxnp>	66.191	A	H	H	A	H	A	A	H	A	H	H	A	H	A	H	H	A	A	A	H	H	H	A	H	H	H	H	H	H	H	A	H	H	H	A	H	H	A	H	H	H	A	H	H	A	A
Marker1969138	LG1	<nnxnp>	70.409	H	A	A	H	A	H	H	A	H	A	A	H	A	H	A	A	H	H	H	A	A	A	H	H	A	A	A	A	A	A	H	A	A	A	H	A	A	H	A	A	A	H	A	A	H	H
Marker1919574	LG1	<nnxnp>	70.409	A	H	H	A	H	A	A	H	A	H	H	A	H	A	H	H	A	A	A	H	H	H	A	A	H	H	H	H	H	H	A	H	H	H	A	H	H	A	H	H	H	A	H	H	A	A
Marker1772650	LG1	<nnxnp>	71.234	H	A	A	H	A	H	H	A	H	A	A	H	A	H	A	A	H	H	H	A	A	A	H	H	A	A	A	A	A	A	H	A	A	A	H	A	A	H	A	A	A	H	A	A	H	H
Marker1745225	LG1	<nnxnp>	71.646	H	A	A	H	A	H	H	A	H	A	A	H	A	H	A	A	H	H	H	A	A	A	H	H	A	A	A	A	A	A	H	A	A	A	H	A	A	H	A	A	A	H	A	A	H	H
Marker1773296	LG1	<nnxnp>	72.472	A	H	H	A	H	A	A	H	A	H	H	A	H	A	H	H	A	A	A	H	H	H	A	A	H	H	H	H	H	H	A	H	H	H	A	H	H	A	H	H	H	A	H	H	A	A
Marker1860836	LG1	<nnxnp>	72.884	A	H	H	A	H	A	A	H	A	H	H	A	H	A	H	H	A	A	A	H	H	H	A	A	H	H	H	H	H	H	A	H	H	H	A	H	H	A	H	H	H	A	H	H	A	A
Marker1804094	LG1	<nnxnp>	73.71	A	H	H	A	H	A	A	H	A	H	H	A	H	A	H	H	A	A	A	H	H	H	A	A	H	H	H	H	H	H	A	H	H	H	A	H	H	A	H	H	H	A	H	H	A	A
Marker1968771	LG1	<nnxnp>	74.122	H	A	A	H	A	H	H	A	H	A	A	H	A	H	A	A	H	H	H	A	A	A	H	H	A	A	A	A	A	A	H	A	A	A	H	A	A	H	A	A	A	H	A	A	H	H
Marker1921904	LG1	<nnxnp>	74.122	H	A	A	H	A	H	H	A	H	A	A	H	A	H	A	A	H	H	H	A	A	A	H	H	A	A	A	A	A	A	H	A	A	A	H	A	A	H	A	A	A	H	A	A	H	H
Marker1921360	LG1	<nnxnp>	74.122	A	H	H	A	H	A	A	H	A	H	H	A	H	A	H	H	A	A	A	H	H	H	A	A	H	H	H	H	H	H	A	H	H	H	A	H	H	A	H	H	H	A	H	H	A	A
Marker1753050	LG1	<nnxnp>	74.122	A	H	H	A	H	A	A	H	A	H	H	A	H	A	H	H	A	A	A	H	H	H	A	A	H	H	H	H	H	H	A	H	H	H	A	H	H	A	H	H	H	A	H	H	A	A
Marker1888700	LG1	<nnxnp>	74.122	A	H	H	A	H	A	A	H	A	H	H	A	H	A	H	H	A	A	A	H	H	H	A	A	H	H	H	H	H	H	A	H	H	H	A	H	H	A	H	H	H	A	H	H	A	A
Marker1913055	LG1	<nnxnp>	74.899	H	A	A	H	A	H	H	A	H	A	A	H	A	H	A	A	H	H	H	A	A	A	H	H	A	A	A	A	A	A	H	A	A	A	H	A	A	H	A	A	A	H	A	A	H	H
Marker1906426	LG1	<nnxnp>	75.614	A	H	H	A	A	A	A	H	A	H	H	A	H	A	H	H	A	A	A	H	H	H	A	A	H	H	H	H	H	H	A	H	H	H	A	H	H	A	H	H	H	A	H	H	A	A
Marker1750411	LG1	<nnxnp>	75.614	H	A	A	H	H	H	H	A	H	A	A	H	A	H	A	A	H	H	H	A	A	A	H	H	A	A	A	A	A	A	H	A	A	A	H	A	A	H	A	A	A	H	A	A	H	H
Marker1814201	LG1	<nnxnp>	75.97	H	A	A	H	H	H	H	A	H	A	A	H	A	H	A	A	H	H	H	A	A	A	H	H	A	A	A	A	A	A	H	A	A	A	H	A	A	H	A	A	A	H	A	A	H	H
Marker1775850	LG1	<nnxnp>	76.326	H	A	A	H	H	H	H	A	H	A	A	H	A	H	A	A	H	H	H	A	A	A	H	H	A	A	A	A	A	A	H	A	A	A	H	A	A	H	A	A	A	H	A	A	H	H
Marker1916098	LG1	<nnxnp>	80.489	A	H	H	A	A	A	A	H	A	H	H	A	H	A	H	H	A	A	A	H	H	H	A	A	H	H	H	H	H	H	H	H	H	H	A	H	H	A	H	H	H	A	H	H	A	A
Marker1763688	LG1	<nnxnp>	80.489	H	A	A	H	H	H	H	A	H	A	A	H	A	H	A	A	H	H	H	A	A	A	H	H	A	A	A	A	A	A	A	A	A	A	H	A	A	H	A	A	A	H	A	A	H	H
Marker1762878	LG1	<nnxnp>	80.749	H	A	A	H	H	H	H	A	H	A	A	H	A	H	A	A	H	H	H	A	A	A	H	H	A	A	A	A	A	A	A	A	A	A	H	A	A	H	A	A	A	H	A	A	H	H
Marker1759905	LG1	<nnxnp>	80.749	H	A	A	H	H	H	H	A	H	A	A	H	A	H	A	A	H	H	H	A	A	A	H	H	A	A	A	A	A	A	A	A	A	A	H	A	A	H	A	A	A	H	A	A	H	H
Marker1899895	LG1	<nnxnp>	82.019	A	A	A	H	H	H	H	A	H	A	A	H	A	H	A	A	H	H	H	A	A	A	H	H	A	A	A	A	A	A	A	A	A	A	H	A	A	H	A	A	A	H	A	A	H	H
Marker1753560	LG1	<nnxnp>	82.019	A	A	A	H	H	H	H	A	H	A	A	H	A	H	A	A	H	H	H	A	A	A	H	H	A	A	A	A	A	A	A	A	A	A	H	A	A	H	A	A	A	H	A	A	H	H
Marker1817223	LG1	<nnxnp>	82.44	H	H	H	A	A	A	A	H	A	H	H	A	H	A	H	H	A	A	A	H	H	H	A	A	H	H	H	H	H	H	H	H	H	H	A	H	H	A	H	H	H	A	H	H	A	A
Marker1765315	LG1	<nnxnp>	82.96	H	H	H	A	H	A	A	H	A	H	H	A	H	A	H	H	A	A	A	H	H	H	A	A	H	H	H	H	H	H	H	H	H	H	A	H	H	A	H	H	H	A	H	H	A	A
Marker1746893	LG1	<nnxnp>	82.96	H	H	H	A	H	A	A	H	A	H	H	A	H	A	H	H	A	A	A	H	H	H	A	A	H	H	H	H	H	H	H	H	H	H	A	H	H	A	H	H	H	A	H	H	A	A
Marker1845103	LG1	<nnxnp>	82.96	H	H	H	A	H	A	A	H	A	H	H	A	H	A	H	H	A	A	A	H	H	H	A	A	H	H	H	H	H	H	H	H	H	H	A	H	H	A	H	H	H	A	H	H	A	A
Marker1941775	LG1	<nnxnp>	82.96	H	H	H	A	H	A	A	H	A	H	H	A	H	A	H	H	A	A	A	H	H	H	A	A	H	H	H	H	H	H	H	H	H	H	A	H	H	A	H	H	H	A	H	H	A	A
Marker1923435	LG1	<nnxnp>	82.96	H	H	H	A	H	A	A	H	A	H	H	A	H	A	H	H	A	A	A	H	H	H	A	A	H	H	H	H	H	H	H	H	H	H	A	H	H	A	H	H	H	A	H	H	A	A
Marker1745357	LG1	<nnxnp>	82.96	H	H	H	A	H	A	A	H	A	H	H	A	H	A	H	H	A	A	A	H	H	H	A	A	H	H	H	H	H	H	H	H	H	H	A	H	H	A	H	H	H	A	H	H	A	A
Marker1822802	LG1	<nnxnp>	82.96	H	H	H	A	H	A	A	H	A	H	H	A	H	A	H	H	A	A	A	H	H	H	A	A	H	H	H	H	H	H	H	H	H	H	A	H	H	A	H	H	H	A	H	H	A	A
Marker1869810	LG1	<nnxnp>	82.96	H	H	H	A	H	A	A	H	A	H	H	A	H	A	H	H	A	A	A	H	H	H	A	A	H	H	H	H	H	H	H	H	H	H	A	H	H	A	H	H	H	A	H	H	A	A
Marker1758548	LG1	<nnxnp>	83.48	H	H	H	A	H	A	A	H	A	H	H	A	H	A	H	H	A	A	A	H	H	H	A	A	H	H	H	H	H	H	H	H	H	H	A	H	H	A	H	H	H	A	H	H	A	A
Marker1772478	LG1	<nnxnp>	83.999	H	H	H	A	H	A	A	H	A	H	H	A	H	A	H	H	A	A	A	H	H	H	A	A	H	H	H	H	H	H	H	H	H	H	A	H	H	A	H	H	H	A	H	H	A	A
Marker1851228	LG1	<nnxnp>	83.999	H	H	H	A	H	A	A	H	A	H	H	A	H	A	H	H	A	A	A	H	H	H	A	A	H	H	H	H	H	H	H	H	H	H	A	H	H	A	H	H	H	A	H	H	A	A
Marker1956021	LG1	<nnxnp>	83.999	H	H	H	A	H	A	A	H	A	H	H	A	H	A	H	H	A	A	A	H	H	H	A	A	H	H	H	H	H	H	H	H	H	H	A	H	H	A	H	H	H	A	H	H	A	A
Marker1947946	LG1	<nnxnp>	83.999	H	H	H	A	H	A	A	H	A	H	H	A	H	A	H	H	A	A	A	H	H	H	A	A	H	H	H	H	H	H	H	H	H	H	A	H	H	A	H	H	H	A	H	H	A	A
Marker1731762	LG1	<nnxnp>	83.999	H	H	H	A	H	A	A	H	A	H	H	A	H	A	H	H	A	A	A	H	H	H	A	A	H	H	H	H	H	H	H	H	H	H	A	H	H	A	H	H	H	A	H	H	A	A
Marker1870661	LG1	<nnxnp>	83.999	H	H	H	A	H	A	A	H	A	H	H	A	H	A	H	H	A	A	A	H	H	H	A	A	H	H	H	H	H	H	H	H	H	H	A	H	H	A	H	H	H	A	H	H	A	A
Marker1893745	LG1	<nnxnp>	83.999	H	H	H	A	H	A	A	H	A	H	H	A	H	A	H	H	A	A	A	H	H	H	A	A	H	H	H	H	H	H	H	H	H	H	A	H	H	A	H	H	H	A	H	H	A	A
Marker1870863	LG1	<nnxnp>	83.999	A	A	A	H	A	H	H	A	H	A	A	H	A	H	A	A	H	H	H	A	A	A	H	H	A	A	A	A	A	A	A	A	A	A	H	A	A	H	A	A	A	H	A	A	H	H
Marker1829244	LG1	<nnxnp>	83.999	H	H	H	A	H	A	A	H	A	H	H	A	H	A	H	H	A	A	A	H	H	H	A	A	H	H	H	H	H	H	H	H	H	H	A	H	H	A	H	H	H	A	H	H	A	A
Marker1861792	LG1	<nnxnp>	83.999	H	H	H	A	H	A	A	H	A	H	H	A	H	A	H	H	A	A	A	H	H	H	A	A	H	H	H	H	H	H	H	H	H	H	A	H	H	A	H	H	H	A	H	H	A	A
Marker1959951	LG1	<nnxnp>	83.999	H	H	H	A	H	A	A	H	A	H	H	A	H	A	H	H	A	A	A	H	H	H	A	A	H	H	H	H	H	H	H	H	H	H	A	H	H	A	H	H	H	A	H	H	A	A
Marker1937508	LG1	<nnxnp>	83.999	H	H	H	A	H	A	A	H	A	H	H	A	H	A	H	H	A	A	A	H	H	H	A	A	H	H	H	H	H	H	H	H	H	H	A	H	H	A	H	H	H	A	H	H	A	A
Marker1744489	LG1	<nnxnp>	83.999	H	H	H	A	H	A	A	H	A	H	H	A	H	A	H	H	A	A	A	H	H	H	A	A	H	H	H	H	H	H	H	H	H	H	A	H	H	A	H	H	H	A	H	H	A	A
Marker1736266	LG1	<nnxnp>	83.999	H	H	H	A	H	A	A	H	A	H	H	A	H	A	H	H	A	A	A	H	H	H	A	A	H	H	H	H	H	H	H	H	H	H	A	H	H	A	H	H	H	A	H	H	A	A
Marker1910285	LG1	<nnxnp>	83.999	H	H	H	A	H	A	A	H	A	H	H	A	H	A	H	H	A	A	A	H	H	H	A	A	H	H	H	H	H	H	H	H	H	H	A	H	H	A	H	H	H	A	H	H	A	A
Marker1953963	LG1	<nnxnp>	83.999	H	H	H	A	H	A	A	H	A	H	H	A	H	A	H	H	A	A	A	H	H	H	A	A	H	H	H	H	H	H	H	H	H	H	A	H	H	A	H	H	H	A	H	H	A	A
Marker1876059	LG1	<nnxnp>	83.999	H	H	H	A	H	A	A	H	A	H	H	A	H	A	H	H	A	A	A	H	H	H	A	A	H	H	H	H	H	H	H	H	H	H	A	H	H	A	H	H	H	A	H	H	A	A
Marker1874755	LG1	<nnxnp>	83.999	H	H	H	A	H	A	A	H	A	H	H	A	H	A	H	H	A	A	A	H	H	H	A	A	H	H	H	H	H	H	H	H	H	H	A	H	H	A	H	H	H	A	H	H	A	A
Marker1822756	LG1	<nnxnp>	83.999	H	H	H	A	H	A	A	H	A	H	H	A	H	A	H	H	A	A	A	H	H	H	A	A	H	H	H	H	H	H	H	H	H	H	A	H	H	A	H	H	H	A	H	H	A	A
Marker1929686	LG1	<nnxnp>	83.999	H	H	H	A	H	A	A	H	A	H	H	A	H	A	H	H	A	A	A	H	H	H	A	A	H	H	H	H	H	H	H	H	H	H	A	H	H	A	H	H	H	A	H	H	A	A
Marker1763695	LG1	<nnxnp>	83.999	H	H	H	A	H	A	A	H	A	H	H	A	H	A	H	H	A	A	A	H	H	H	A	A	H	H	H	H	H	H	H	H	H	H	A	H	H	A	H	H	H	A	H	H	A	A
Marker1799110	LG1	<nnxnp>	83.999	H	H	H	A	H	A	A	H	A	H	H	A	H	A	H	H	A	A	A	H	H	H	A	A	H	H	H	H	H	H	H	H	H	H	A	H	H	A	H	H	H	A	H	H	A	A
Marker1918046	LG1	<nnxnp>	83.999	H	H	H	A	H	A	A	H	A	H	H	A	H	A	H	H	A	A	A	H	H	H	A	A	H	H	H	H	H	H	H	H	H	H	A	H	H	A	H	H	H	A	H	H	A	A
Marker1934745	LG1	<nnxnp>	83.999	H	H	H	A	H	A	A	H	A	H	H	A	H	A	H	H	A	A	A	H	H	H	A	A	H	H	H	H	H	H	H	H	H	H	A	H	H	A	H	H	H	A	H	H	A	A
Marker1780688	LG1	<nnxnp>	83.999	H	H	H	A	H	A	A	H	A	H	H	A	H	A	H	H	A	A	A	H	H	H	A	A	H	H	H	H	H	H	H	H	H	H	A	H	H	A	H	H	H	A	H	H	A	A
Marker1784050	LG1	<nnxnp>	83.999	H	H	H	A	H	A	A	H	A	H	H	A	H	A	H	H	A	A	A	H	H	H	A	A	H	H	H	H	H	H	H	H	H	H	A	H	H	A	H	H	H	A	H	H	A	A
Marker1962106	LG1	<nnxnp>	83.999	H	H	H	A	H	A	A	H	A	H	H	A	H	A	H	H	A	A	A	H	H	H	A	A	H	H	H	H	H	H	H	H	H	H	A	H	H	A	H	H	H	A	H	H	A	A
Marker1914413	LG1	<nnxnp>	83.999	H	H	H	A	H	A	A	H	A	H	H	A	H	A	H	H	A	A	A	H	H	H	A	A	H	H	H	H	H	H	H	H	H	H	A	H	H	A	H	H	H	A	H	H	A	A
Marker1852470	LG1	<nnxnp>	83.999	H	H	H	A	H	A	A	H	A	H	H	A	H	A	H	H	A	A	A	H	H	H	A	A	H	H	H	H	H	H	H	H	H	H	A	H	H	A	H	H	H	A	H	H	A	A
Marker1901861	LG1	<nnxnp>	83.999	H	H	H	A	H	A	A	H	A	H	H	A	H	A	H	H	A	A	A	H	H	H	A	A	H	H	H	H	H	H	H	H	H	H	A	H	H	A	H	H	H	A	H	H	A	A
Marker1938031	LG1	<nnxnp>	85.167	H	H	H	A	H	A	A	H	A	H	H	A	H	A	H	H	A	A	A	H	H	H	A	A	H	H	H	H	H	H	H	H	H	H	A	H	H	A	H	H	H	A	H	H	A	A
Marker1749454	LG1	<nnxnp>	85.471	H	H	H	A	H	H	A	H	A	H	H	A	H	A	H	H	A	A	A	H	H	H	A	A	H	H	H	H	H	H	H	H	H	H	A	H	H	A	H	H	H	A	H	H	A	A
Marker1866684	LG1	<nnxnp>	85.774	H	H	H	A	H	H	A	H	A	H	H	A	H	A	H	H	A	A	A	H	H	H	A	A	H	H	H	H	H	H	H	H	H	H	A	H	H	A	H	H	H	A	H	H	A	A
Marker1911774	LG1	<nnxnp>	86.337	A	H	A	H	A	A	H	A	H	A	A	H	A	H	A	A	H	H	H	A	A	A	H	H	A	A	A	A	A	A	A	A	A	A	H	A	A	H	A	A	A	H	A	A	H	H
Marker1866574	LG1	<nnxnp>	86.337	A	H	A	H	A	A	H	A	H	A	A	H	A	H	A	A	H	H	H	A	A	A	H	H	A	A	A	A	A	A	A	A	A	A	H	A	A	H	A	A	A	H	A	A	H	H
Marker1950367	LG1	<nnxnp>	87.009	H	A	H	A	A	H	A	H	A	H	H	A	H	A	H	H	A	A	A	H	H	H	A	A	H	H	H	H	H	H	H	H	H	H	A	H	H	A	H	H	H	A	H	H	A	A
Marker1905670	LG1	<nnxnp>	87.232	A	H	A	H	H	A	H	A	H	A	A	H	A	H	A	A	H	H	H	A	A	A	H	H	A	A	A	A	A	A	A	A	A	A	H	A	A	H	A	A	A	H	A	A	H	H
Marker1813911	LG1	<nnxnp>	87.455	A	H	A	H	H	A	H	A	H	A	A	H	A	H	A	A	H	H	H	A	A	A	H	H	A	A	A	A	A	A	A	A	A	A	H	A	A	H	A	A	A	H	A	A	H	H
Marker1893822	LG1	<nnxnp>	87.677	H	A	H	A	A	H	A	H	A	H	H	A	H	A	H	H	A	A	A	H	H	H	A	A	H	H	H	H	H	H	H	H	H	H	A	H	H	A	H	H	H	A	H	H	A	A
Marker1786187	LG1	<nnxnp>	87.677	A	H	A	H	H	A	H	A	H	A	A	H	A	H	A	A	H	H	H	A	A	A	H	H	A	A	A	A	A	A	A	A	A	A	H	A	A	H	A	A	A	H	A	A	H	H
Marker1941680	LG1	<nnxnp>	88.184	H	A	H	A	A	H	A	H	A	H	H	A	H	A	H	H	A	A	A	H	H	H	A	A	H	H	H	H	H	H	H	H	H	H	A	H	H	A	H	H	H	A	H	H	A	A
Marker1760778	LG1	<nnxnp>	88.467	H	A	H	A	A	H	A	H	A	H	H	A	H	A	H	H	A	A	A	H	H	H	A	A	H	H	H	H	H	H	H	H	H	H	A	H	H	A	H	H	H	A	H	H	A	A
Marker1795544	LG1	<nnxnp>	88.467	H	A	H	A	A	H	A	H	A	H	H	A	H	A	H	H	A	A	A	H	H	H	A	A	H	H	H	H	H	H	H	H	H	H	A	H	H	A	H	H	H	A	H	H	A	A
Marker1947354	LG1	<nnxnp>	88.608	H	A	H	A	A	H	A	H	A	H	H	A	H	A	H	H	A	A	A	H	H	H	A	A	H	H	H	H	H	H	H	H	H	H	A	H	H	A	H	H	H	A	H	H	A	A
Marker1893289	LG1	<nnxnp>	89.034	A	H	A	H	A	A	H	A	H	A	A	H	A	H	A	A	H	H	H	A	A	A	H	H	A	A	A	A	A	A	A	A	A	A	H	A	A	H	A	A	A	H	A	A	H	H
Marker1853606	LG1	<nnxnp>	89.175	A	H	A	H	A	A	H	A	H	A	A	H	A	H	A	A	H	H	H	A	A	A	H	H	A	A	A	A	A	A	A	A	A	A	H	A	A	H	A	A	A	H	A	A	H	H
Marker1753640	LG1	<nnxnp>	89.175	H	A	H	A	H	H	A	H	A	H	H	A	H	A	H	H	A	A	A	H	H	H	A	A	H	H	H	H	H	H	H	H	H	H	A	H	H	A	H	H	H	A	H	H	A	A
Marker1911624	LG1	<nnxnp>	89.175	A	H	A	H	A	A	H	A	H	A	A	H	A	H	A	A	H	H	H	A	A	A	H	H	A	A	A	A	A	A	A	A	A	A	H	A	A	H	A	A	A	H	A	A	H	H
Marker1774222	LG1	<nnxnp>	89.175	A	H	A	H	A	A	H	A	H	A	A	H	A	H	A	A	H	H	H	A	A	A	H	H	A	A	A	A	A	A	A	A	A	A	H	A	A	H	A	A	A	H	A	A	H	H
Marker1873567	LG1	<nnxnp>	89.175	H	A	H	A	H	H	A	H	A	H	H	A	H	A	H	H	A	A	A	H	H	H	A	A	H	H	H	H	H	H	H	H	H	H	A	H	H	A	H	H	H	A	H	H	A	A
Marker1880335	LG1	<nnxnp>	89.175	H	A	H	A	H	H	A	H	A	H	H	A	H	A	H	H	A	A	A	H	H	H	A	A	H	H	H	H	H	H	H	H	H	H	A	H	H	A	H	H	H	A	H	H	A	A
Marker1754151	LG1	<nnxnp>	89.175	H	A	H	A	H	H	A	H	A	H	H	A	H	A	H	H	A	A	A	H	H	H	A	A	H	H	H	H	H	H	H	H	H	H	A	H	H	A	H	H	H	A	H	H	A	A
Marker1799171	LG1	<nnxnp>	89.317	H	A	H	A	H	H	A	H	A	H	H	A	H	A	H	H	A	A	A	H	H	H	A	A	H	H	H	H	H	H	H	H	H	H	A	H	H	A	H	H	H	A	H	H	A	A
Marker1759802	LG1	<nnxnp>	89.458	H	A	H	A	H	H	A	H	A	H	H	A	H	A	H	H	A	A	A	H	H	H	A	A	H	H	H	H	H	H	H	H	H	H	A	H	H	A	H	H	H	A	H	H	A	A
Marker1941611	LG1	<nnxnp>	89.717	A	H	A	H	A	A	H	A	H	A	A	H	A	H	A	A	H	H	H	A	A	A	H	H	A	H	A	A	A	A	A	A	A	A	H	A	A	H	A	A	A	H	A	A	H	H
Marker1761648	LG1	<nnxnp>	89.977	H	A	H	A	H	H	A	H	A	H	H	A	H	A	H	H	A	A	A	H	H	H	A	A	H	A	H	H	H	H	H	H	H	H	A	H	H	A	H	H	H	A	H	H	A	A
Marker1813576	LG1	<nnxnp>	89.977	H	A	H	A	H	H	A	H	A	H	H	A	H	A	H	H	A	A	A	H	H	H	A	A	H	A	H	H	H	H	H	H	H	H	A	H	H	A	H	H	H	A	H	H	A	A
Marker1741504	LG1	<nnxnp>	89.977	A	H	A	H	A	A	H	A	H	A	A	H	A	H	A	A	H	H	H	A	A	A	H	H	A	H	A	A	A	A	A	A	A	A	H	A	A	H	A	A	A	H	A	A	H	H
Marker1762985	LG1	<nnxnp>	90.106	A	H	A	H	A	A	H	A	H	A	A	H	A	H	A	A	H	H	H	A	A	A	H	H	A	H	A	A	A	A	A	A	A	A	H	A	A	H	A	A	A	H	A	A	H	H
Marker1787291	LG1	<nnxnp>	91.145	H	A	H	A	H	H	A	H	A	H	H	A	H	A	H	H	A	A	A	H	H	H	A	A	H	A	H	H	H	H	H	H	H	H	A	H	H	A	H	H	H	A	H	H	A	A
Marker1866985	LG1	<nnxnp>	91.145	H	A	H	A	H	H	A	H	A	H	H	A	H	A	H	H	A	A	A	H	H	H	A	A	H	A	H	H	H	H	H	H	H	H	A	H	H	A	H	H	H	A	H	H	A	A
Marker1791059	LG1	<nnxnp>	91.145	A	H	A	H	A	A	H	A	H	A	A	H	A	H	A	A	H	H	H	A	A	A	H	H	A	H	A	A	A	A	A	A	A	A	H	A	A	H	A	A	A	H	A	A	H	H
Marker1928204	LG1	<nnxnp>	92.376	H	A	H	A	A	H	A	H	A	H	H	A	H	A	H	H	A	A	A	H	H	H	A	A	H	A	H	H	H	H	H	H	H	H	A	H	H	A	H	H	H	A	H	H	A	A
Marker1828490	LG1	<nnxnp>	92.831	H	A	H	A	A	H	A	H	A	H	H	A	H	A	H	H	A	A	A	H	H	H	A	A	H	A	H	H	H	H	H	H	H	H	A	H	H	A	H	H	H	A	H	H	A	A
Marker1911334	LG1	<nnxnp>	93.22	A	H	A	H	H	A	H	A	H	A	A	H	A	H	A	A	H	H	H	A	A	A	H	H	A	H	A	A	A	A	A	A	A	A	H	A	A	H	A	A	A	H	A	A	H	H
Marker1837774	LG1	<nnxnp>	93.22	A	H	A	H	H	A	H	A	H	A	A	H	A	H	A	A	H	H	H	A	A	A	H	H	A	H	A	A	A	A	A	A	A	A	H	A	A	H	A	A	A	H	A	A	H	H
Marker1907051	LG1	<nnxnp>	93.22	A	H	A	H	H	A	H	A	H	A	A	H	A	H	A	A	H	H	H	A	A	A	H	H	A	H	A	A	A	A	A	A	A	A	H	A	A	H	A	A	A	H	A	A	H	H
Marker1766654	LG1	<nnxnp>	93.738	A	H	A	H	H	A	H	A	H	A	A	H	A	H	A	A	H	H	H	A	A	A	H	H	A	H	A	A	A	A	A	A	A	A	H	A	A	H	A	A	A	H	A	A	H	H
Marker1967790	LG1	<nnxnp>	93.738	A	H	A	H	H	A	H	A	H	A	A	H	A	H	A	A	H	H	H	A	A	A	H	H	A	H	A	A	A	A	A	A	A	A	H	A	A	H	A	A	A	H	A	A	H	H
Marker1962807	LG1	<nnxnp>	93.738	A	H	A	H	H	A	H	A	H	A	A	H	A	H	A	A	H	H	H	A	A	A	H	H	A	H	A	A	A	A	A	A	A	A	H	A	A	H	A	A	A	H	A	A	H	H
Marker1815491	LG1	<nnxnp>	94.258	A	H	A	H	H	A	H	A	A	A	A	H	A	H	A	A	H	H	H	A	A	A	H	H	A	H	A	A	A	A	A	A	A	A	H	A	A	H	A	A	A	H	A	A	H	H
Marker1894629	LG1	<nnxnp>	94.474	H	A	H	A	A	H	A	H	H	H	H	A	H	A	H	H	A	A	A	H	H	H	A	A	H	A	H	H	H	H	H	H	H	H	A	H	H	A	H	H	H	A	H	H	A	A
Marker1859400	LG1	<nnxnp>	94.69	A	H	A	H	H	A	H	A	A	A	A	H	A	H	A	A	H	H	H	A	A	A	H	H	A	H	A	A	A	A	A	A	A	A	H	A	A	H	A	A	A	H	A	A	H	H
Marker1889080	LG1	<nnxnp>	95.1	A	H	A	H	H	A	H	A	A	A	A	H	A	H	A	A	H	H	H	A	A	A	H	H	A	H	A	A	A	A	A	A	A	A	H	A	A	H	A	A	A	H	A	A	H	H
Marker1805380	LG1	<nnxnp>	95.294	A	H	A	H	H	A	H	A	A	A	A	H	A	H	A	A	H	H	H	A	A	A	H	H	A	H	A	A	A	A	A	A	A	A	H	A	A	H	A	A	A	H	A	A	H	H
Marker1862899	LG1	<nnxnp>	95.294	A	H	A	H	H	A	H	A	A	A	A	H	A	H	A	A	H	H	H	A	A	A	H	H	A	H	A	A	A	A	A	A	A	A	H	A	A	H	A	A	A	H	A	A	H	H
Marker1952014	LG1	<nnxnp>	95.294	H	A	H	A	A	H	A	H	H	H	H	A	H	A	H	H	A	A	A	H	H	H	A	A	H	A	H	H	H	H	H	H	H	H	A	H	H	A	H	H	H	A	H	H	A	A
Marker1800056	LG1	<nnxnp>	95.294	A	H	A	H	H	A	H	A	A	A	A	H	A	H	A	A	H	H	H	A	A	A	H	H	A	H	A	A	A	A	A	A	A	A	H	A	A	H	A	A	A	H	A	A	H	H
Marker1821312	LG1	<nnxnp>	95.294	A	H	A	H	H	A	H	A	A	A	A	H	A	H	A	A	H	H	H	A	A	A	H	H	A	H	A	A	A	A	A	A	A	A	H	A	A	H	A	A	A	H	A	A	H	H
Marker1884270	LG1	<nnxnp>	95.683	A	H	A	H	H	A	H	A	A	A	A	H	A	H	A	A	H	H	H	A	A	A	H	H	A	H	A	A	A	A	A	A	A	A	H	A	A	H	A	A	A	H	A	A	H	H
Marker1926006	LG1	<nnxnp>	95.683	A	H	A	H	H	A	H	A	A	A	A	H	A	H	A	A	H	H	H	A	A	A	H	H	A	H	A	A	A	A	A	A	A	A	H	A	A	H	A	A	A	H	A	A	H	H
Marker1957648	LG1	<nnxnp>	96.072	A	H	A	H	H	A	H	A	A	A	A	H	A	H	A	A	H	H	H	A	A	A	H	H	A	H	A	A	A	A	A	A	A	A	H	A	A	H	A	A	A	H	A	A	H	H
Marker1775915	LG1	<nnxnp>	96.072	A	H	A	H	H	A	H	A	A	A	A	H	A	H	A	A	H	H	H	A	A	A	H	H	A	H	A	A	A	A	A	A	A	A	H	A	A	H	A	A	A	H	A	A	H	H
Marker1856250	LG1	<nnxnp>	96.072	A	H	A	H	H	A	H	A	A	A	A	H	A	H	A	A	H	H	H	A	A	A	H	H	A	H	A	A	A	A	A	A	A	A	H	A	A	H	A	A	A	H	A	A	H	H
Marker1941522	LG1	<nnxnp>	96.072	A	H	A	H	H	A	H	A	A	A	A	H	A	H	A	A	H	H	H	A	A	A	H	H	A	H	A	A	A	A	A	A	A	A	H	A	A	H	A	A	A	H	A	A	H	H
Marker1965184	LG1	<nnxnp>	96.072	A	H	A	H	H	A	H	A	A	A	A	H	A	H	A	A	H	H	H	A	A	A	H	H	A	H	A	A	A	A	A	A	A	A	H	A	A	H	A	A	A	H	A	A	H	H
Marker1779457	LG1	<nnxnp>	96.072	A	H	A	H	H	A	H	A	A	A	A	H	A	H	A	A	H	H	H	A	A	A	H	H	A	H	A	A	A	A	A	A	A	A	H	A	A	H	A	A	A	H	A	A	H	H
Marker1965258	LG1	<nnxnp>	96.072	A	H	A	H	H	A	H	A	A	A	A	H	A	H	A	A	H	H	H	A	A	A	H	H	A	H	A	A	A	A	A	A	A	A	H	A	A	H	A	A	A	H	A	A	H	H
Marker1785062	LG1	<nnxnp>	96.072	A	H	A	H	H	A	H	A	A	A	A	H	A	H	A	A	H	H	H	A	A	A	H	H	A	H	A	A	A	A	A	A	A	A	H	A	A	H	A	A	A	H	A	A	H	H
Marker1883860	LG1	<nnxnp>	96.072	A	H	A	H	H	A	H	A	A	A	A	H	A	H	A	A	H	H	H	A	A	A	H	H	A	H	A	A	A	A	A	A	A	A	H	A	A	H	A	A	A	H	A	A	H	H
Marker1834259	LG1	<nnxnp>	96.072	A	H	A	H	H	A	H	A	A	A	A	H	A	H	A	A	H	H	H	A	A	A	H	H	A	H	A	A	A	A	A	A	A	A	H	A	A	H	A	A	A	H	A	A	H	H
Marker1808405	LG1	<nnxnp>	96.072	A	H	A	H	H	A	H	A	A	A	A	H	A	H	A	A	H	H	H	A	A	A	H	H	A	H	A	A	A	A	A	A	A	A	H	A	A	H	A	A	A	H	A	A	H	H
Marker1918511	LG1	<nnxnp>	96.072	A	H	A	H	H	A	H	A	A	A	A	H	A	H	A	A	H	H	H	A	A	A	H	H	A	H	A	A	A	A	A	A	A	A	H	A	A	H	A	A	A	H	A	A	H	H
Marker1830967	LG1	<nnxnp>	97.071	A	H	A	H	H	A	H	A	A	A	A	H	A	H	A	A	H	H	H	A	A	A	H	H	A	H	A	A	A	A	A	A	A	A	H	A	A	H	H	A	H	H	A	A	H	H
Marker1736841	LG1	<nnxnp>	97.57	A	H	A	H	H	A	H	A	A	A	A	H	A	H	A	A	H	H	H	A	A	A	H	H	A	H	A	A	A	A	A	A	A	A	H	A	A	H	H	A	H	H	A	A	H	H
Marker1856602	LG1	<nnxnp>	98.068	A	H	A	H	H	A	H	A	A	A	A	H	A	H	A	A	H	H	H	A	A	A	H	H	A	H	A	A	A	A	A	A	A	A	H	A	A	H	H	A	H	H	A	A	H	H
Marker1948508	LG1	<nnxnp>	98.566	H	A	H	A	A	H	A	H	H	H	H	A	H	A	H	H	A	A	A	H	H	H	A	A	H	A	H	H	H	H	H	H	H	H	A	H	H	A	A	H	A	A	H	H	A	A
Marker1905219	LG1	<nnxnp>	98.566	H	A	H	A	A	H	A	H	H	H	H	A	H	A	H	H	A	A	A	H	H	H	A	A	H	A	H	H	H	H	H	H	H	H	A	H	H	A	A	H	A	A	H	H	A	A
Marker1757337	LG1	<nnxnp>	98.566	H	A	H	A	A	H	A	H	H	H	H	A	H	A	H	H	A	A	A	H	H	H	A	A	H	A	H	H	H	H	H	H	H	H	A	H	H	A	A	H	A	A	H	H	A	A
Marker1918322	LG1	<nnxnp>	99.065	H	A	H	A	H	H	A	H	H	H	H	A	H	A	H	H	A	A	A	H	H	H	A	A	H	A	H	H	H	H	H	H	H	H	A	H	H	A	A	H	A	A	H	H	A	A
Marker1885483	LG1	<nnxnp>	99.065	H	A	H	A	H	H	A	H	H	H	H	A	H	A	H	H	A	A	A	H	H	H	A	A	H	A	H	H	H	H	H	H	H	H	A	H	H	A	A	H	A	A	H	H	A	A
Marker1788181	LG1	<nnxnp>	99.49	H	A	H	A	H	H	A	H	H	H	H	A	H	A	H	H	A	A	A	H	H	H	A	A	H	A	H	H	H	H	H	H	H	H	A	H	H	A	A	H	A	A	H	H	A	A
Marker1822804	LG1	<nnxnp>	99.916	H	A	H	A	H	H	A	H	H	H	H	A	H	A	H	H	A	A	A	H	H	H	A	A	H	A	H	H	H	H	H	H	H	H	A	H	H	A	H	H	A	A	H	H	A	A
Marker1834339	LG1	<nnxnp>	100.341	A	H	A	H	A	A	H	A	A	A	A	H	A	H	A	A	H	H	H	A	A	A	H	H	A	H	A	A	A	A	A	A	A	A	H	A	A	H	A	A	H	H	A	A	H	H
Marker1762823	LG1	<nnxnp>	102.576	A	H	A	H	H	A	H	A	A	A	A	H	A	H	A	A	H	H	H	A	A	A	H	H	A	H	A	A	A	A	A	A	A	A	H	A	A	H	A	A	A	H	A	A	H	H
Marker1845129	LG1	<nnxnp>	102.576	A	H	A	H	H	A	H	A	A	A	A	H	A	H	A	A	H	H	H	A	A	A	H	H	A	H	A	A	A	A	A	A	A	A	H	A	A	H	A	A	A	H	A	A	H	H
Marker1826192	LG1	<nnxnp>	102.576	A	H	A	H	H	A	H	A	A	A	A	H	A	H	A	A	H	H	H	A	A	A	H	H	A	H	A	A	A	A	A	A	A	A	H	A	A	H	A	A	A	H	A	A	H	H
Marker1878905	LG1	<nnxnp>	102.576	H	A	H	A	A	H	A	H	H	H	H	A	H	A	H	H	A	A	A	H	H	H	A	A	H	A	H	H	H	H	H	H	H	H	A	H	H	A	H	H	H	A	H	H	A	A
Marker1932362	LG1	<nnxnp>	102.576	A	H	A	H	H	A	H	A	A	A	A	H	A	H	A	A	H	H	H	A	A	A	H	H	A	H	A	A	A	A	A	A	A	A	H	A	A	H	A	A	A	H	A	A	H	H
Marker1907251	LG1	<nnxnp>	102.576	A	H	A	H	H	A	H	A	A	A	A	H	A	H	A	A	H	H	H	A	A	A	H	H	A	H	A	A	A	A	A	A	A	A	H	A	A	H	A	A	A	H	A	A	H	H
Marker1912255	LG1	<nnxnp>	102.576	A	H	A	H	H	A	H	A	A	A	A	H	A	H	A	A	H	H	H	A	A	A	H	H	A	H	A	A	A	A	A	A	A	A	H	A	A	H	A	A	A	H	A	A	H	H
Marker1822444	LG1	<nnxnp>	102.792	A	H	A	H	H	A	H	A	A	A	A	H	A	H	A	A	H	H	H	A	A	A	H	H	A	H	A	A	A	A	A	A	A	A	H	A	A	H	A	A	A	H	A	A	H	H
Marker1790776	LG1	<nnxnp>	103.008	A	H	A	H	H	A	H	A	A	A	A	H	A	H	A	A	H	H	H	A	A	A	H	H	A	H	A	A	A	A	A	A	A	A	H	A	A	H	A	A	A	H	A	A	H	H
Marker1780259	LG1	<nnxnp>	103.223	A	H	A	H	H	A	H	A	A	A	A	H	A	H	A	A	H	H	H	A	A	A	H	H	A	H	A	A	A	A	A	A	A	A	H	A	A	H	A	A	A	H	A	A	H	H
Marker1925561	LG1	<nnxnp>	103.223	A	H	A	H	H	A	H	A	A	A	A	H	A	H	A	A	H	H	H	A	A	A	H	H	A	H	A	A	A	A	A	A	A	A	H	A	A	H	A	A	A	H	A	A	H	H
Marker1962394	LG1	<nnxnp>	103.223	A	H	A	H	H	A	H	A	A	A	A	H	A	H	A	A	H	H	H	A	A	A	H	H	A	H	A	A	A	A	A	A	A	A	H	A	A	H	A	A	A	H	A	A	H	H
Marker1936595	LG1	<nnxnp>	103.223	A	H	A	H	H	A	H	A	A	A	A	H	A	H	A	A	H	H	H	A	A	A	H	H	A	H	A	A	A	A	A	A	A	A	H	A	A	H	A	A	A	H	A	A	H	H
Marker1819122	LG1	<nnxnp>	103.223	A	H	A	H	H	A	H	A	A	A	A	H	A	H	A	A	H	H	H	A	A	A	H	H	A	H	A	A	A	A	A	A	A	A	H	A	A	H	A	A	A	H	A	A	H	H
Marker1748395	LG1	<nnxnp>	103.223	A	H	A	H	H	A	H	A	A	A	A	H	A	H	A	A	H	H	H	A	A	A	H	H	A	H	A	A	A	A	A	A	A	A	H	A	A	H	A	A	A	H	A	A	H	H
Marker1773935	LG1	<nnxnp>	103.223	A	H	A	H	H	A	H	A	A	A	A	H	A	H	A	A	H	H	H	A	A	A	H	H	A	H	A	A	A	A	A	A	A	A	H	A	A	H	A	A	A	H	A	A	H	H
Marker1736044	LG1	<nnxnp>	103.223	A	H	A	H	H	A	H	A	A	A	A	H	A	H	A	A	H	H	H	A	A	A	H	H	A	H	A	A	A	A	A	A	A	A	H	A	A	H	A	A	A	H	A	A	H	H
Marker1770856	LG1	<nnxnp>	103.223	A	H	A	H	H	A	H	A	A	A	A	H	A	H	A	A	H	H	H	A	A	A	H	H	A	H	A	A	A	A	A	A	A	A	H	A	A	H	A	A	A	H	A	A	H	H
Marker1778505	LG1	<nnxnp>	103.223	A	H	A	H	H	A	H	A	A	A	A	H	A	H	A	A	H	H	H	A	A	A	H	H	A	H	A	A	A	A	A	A	A	A	H	A	A	H	A	A	A	H	A	A	H	H
Marker1927512	LG1	<nnxnp>	103.353	A	H	A	H	H	A	H	A	A	A	A	H	A	H	A	A	H	H	H	A	A	A	H	H	A	H	A	A	A	A	A	A	A	A	H	A	A	H	A	A	A	H	A	A	H	H
Marker1958546	LG1	<nnxnp>	103.483	A	H	A	H	H	A	H	A	A	A	A	H	A	H	A	A	H	H	H	A	A	A	H	H	A	H	A	A	A	A	A	A	A	A	H	A	A	H	A	A	A	H	A	A	H	H
Marker1849860	LG1	<nnxnp>	106.132	H	A	H	A	A	H	A	H	H	H	H	A	H	A	H	H	A	A	A	H	H	H	A	A	H	A	H	H	H	H	H	H	H	H	A	H	H	A	A	H	A	A	H	H	A	A
Marker1952774	LG1	<nnxnp>	106.132	H	A	H	A	A	H	A	H	H	H	H	A	H	A	H	H	A	A	A	H	H	H	A	A	H	A	H	H	H	H	H	H	H	H	A	H	H	A	A	H	A	A	H	H	A	A
Marker1735084	LG1	<nnxnp>	106.709	H	A	H	A	H	H	A	H	H	H	H	A	H	A	H	H	A	A	A	H	H	H	A	A	H	A	H	H	H	H	H	H	H	H	A	H	H	A	A	H	A	A	H	H	A	A
Marker1880921	LG1	<nnxnp>	107.866	H	A	H	A	H	H	A	H	H	H	H	A	H	A	H	H	A	A	A	H	H	H	A	A	H	A	H	H	H	H	H	H	H	H	A	H	H	A	A	H	A	A	H	H	A	A
Marker1956307	LG1	<nnxnp>	109.043	H	A	H	A	H	H	A	H	H	H	H	A	H	A	H	H	A	A	A	H	H	H	A	A	H	A	H	H	H	H	H	H	H	H	A	H	H	A	A	H	A	A	H	H	A	A
Marker1958965	LG1	<nnxnp>	109.342	H	A	H	A	H	H	A	H	H	H	H	A	H	A	H	H	A	A	A	H	H	H	A	A	H	A	H	H	H	H	H	H	H	H	A	H	H	A	A	H	A	A	H	H	A	A
Marker1731537	LG1	<nnxnp>	109.941	A	H	A	H	A	A	H	A	A	A	A	H	A	H	A	A	H	H	H	A	A	A	H	H	A	H	A	A	A	A	A	A	A	A	H	A	A	H	H	A	H	H	A	A	H	H
Marker1968688	LG1	<nnxnp>	110.24	A	H	A	H	A	A	H	A	A	A	A	H	A	H	A	A	H	H	H	A	A	A	H	H	A	H	A	A	A	A	A	A	A	A	H	A	A	H	H	A	H	H	A	A	H	H
Marker1959682	LG1	<nnxnp>	110.84	A	H	A	H	A	A	H	A	A	A	A	H	A	H	A	A	H	H	H	A	A	A	H	H	A	H	A	A	A	A	A	A	A	A	H	A	A	H	H	A	H	H	A	A	H	H
Marker1894600	LG1	<nnxnp>	111.829	A	H	A	H	A	A	H	A	A	A	A	H	A	H	A	A	H	H	H	A	A	A	H	H	A	H	A	A	A	A	A	A	A	A	H	A	A	H	H	A	H	H	A	A	H	H
Marker1887355	LG1	<nnxnp>	111.829	H	A	H	A	H	H	A	H	H	H	H	A	H	A	H	H	A	A	A	H	H	H	A	A	H	A	H	H	H	H	H	H	H	H	A	H	H	A	A	H	A	A	H	H	A	A
Marker1805060	LG1	<nnxnp>	111.958	H	A	H	A	H	H	A	H	H	H	H	A	H	A	H	H	A	A	A	H	H	H	A	A	H	A	H	H	H	H	H	H	H	H	A	H	H	A	A	H	A	A	H	H	A	A
Marker1825653	LG1	<nnxnp>	111.958	H	A	H	A	H	H	A	H	H	H	H	A	H	A	H	H	A	A	A	H	H	H	A	A	H	A	H	H	H	H	H	H	H	H	A	H	H	A	A	H	A	A	H	H	A	A
Marker1842234	LG1	<nnxnp>	112.609	H	A	H	A	H	H	A	H	H	H	H	A	H	A	H	H	A	A	A	H	H	H	A	A	H	A	H	H	H	H	H	H	H	H	A	H	H	A	A	H	A	A	H	H	A	A
Marker1905588	LG1	<nnxnp>	115.727	A	H	A	H	H	A	H	A	A	A	A	H	A	H	A	A	H	H	H	A	A	A	H	H	A	H	A	A	A	A	A	A	A	A	H	A	A	H	H	H	H	H	A	A	H	H
Marker1759465	LG1	<nnxnp>	115.727	A	H	A	H	H	A	H	A	A	A	A	H	A	H	A	A	H	H	H	A	A	A	H	H	A	H	A	A	A	A	A	A	A	A	H	A	A	H	H	H	H	H	A	A	H	H
Marker1780611	LG1	<nnxnp>	115.727	A	H	A	H	H	A	H	A	A	A	A	H	A	H	A	A	H	H	H	A	A	A	H	H	A	H	A	A	A	A	A	A	A	A	H	A	A	H	H	H	H	H	A	A	H	H
Marker1775243	LG1	<nnxnp>	115.727	A	H	A	H	H	A	H	A	A	A	A	H	A	H	A	A	H	H	H	A	A	A	H	H	A	H	A	A	A	A	A	A	A	A	H	A	A	H	H	H	H	H	A	A	H	H
Marker1846313	LG1	<nnxnp>	129.026	H	A	H	A	A	H	A	H	H	H	H	A	H	A	H	H	A	A	A	H	H	H	A	A	H	A	H	H	H	H	H	H	H	H	A	H	H	A	A	A	A	A	H	H	A	A
Marker1834420	LG1	<nnxnp>	129.026	A	H	A	H	H	A	H	A	A	A	A	H	A	H	A	A	H	H	H	A	A	A	H	H	A	H	A	A	A	A	A	A	A	A	H	A	A	H	H	H	H	H	A	A	H	H
Marker1948139	LG1	<nnxnp>	129.026	H	A	H	A	A	H	A	H	H	H	H	A	H	A	H	H	A	A	A	H	H	H	A	A	H	A	H	H	H	H	H	H	H	H	A	H	H	A	A	A	A	A	H	H	A	A
Marker1903318	LG1	<nnxnp>	129.026	A	H	A	H	H	A	H	A	A	A	A	H	A	H	A	A	H	H	H	A	A	A	H	H	A	H	A	A	A	A	A	A	A	A	H	A	A	H	H	H	H	H	A	A	H	H
Marker1809790	LG1	<nnxnp>	134.7	A	H	A	H	A	A	H	A	A	A	A	H	A	H	A	A	H	H	H	A	A	A	H	H	A	H	A	A	A	A	A	A	A	A	H	A	A	H	H	H	H	H	A	A	H	H
Marker1893467	LG1	<nnxnp>	135.349	H	A	H	A	H	H	A	H	H	H	H	A	H	A	H	H	A	A	A	H	H	H	A	A	H	A	H	H	H	H	H	H	H	H	A	H	H	A	A	A	A	A	H	H	A	A
Marker1796617	LG1	<nnxnp>	136.227	H	A	H	A	H	H	A	H	H	H	H	A	H	A	H	H	A	A	A	H	H	H	A	A	H	A	H	H	H	H	H	H	H	H	A	H	H	A	A	A	A	A	H	H	A	A
Marker1952029	LG1	<nnxnp>	136.227	A	H	A	H	A	A	H	A	A	A	A	H	A	H	A	A	H	H	H	A	A	A	H	H	A	H	A	A	A	A	A	A	A	A	H	A	A	H	H	H	H	H	A	A	H	H
Marker1778541	LG1	<nnxnp>	136.227	H	A	H	A	H	H	A	H	H	H	H	A	H	A	H	H	A	A	A	H	H	H	A	A	H	A	H	H	H	H	H	H	H	H	A	H	H	A	A	A	A	A	H	H	A	A
Marker1865346	LG1	<nnxnp>	136.518	H	A	H	A	H	H	A	H	H	H	H	A	H	A	H	H	A	A	A	A	H	H	A	A	H	A	H	H	H	H	H	H	H	H	A	H	H	A	A	A	A	A	H	H	A	A
Marker1866448	LG1	<nnxnp>	136.518	H	A	H	A	H	H	A	H	H	H	H	A	H	A	H	H	A	A	A	A	H	H	A	A	H	A	H	H	H	H	H	H	H	H	A	H	H	A	A	A	A	A	H	H	A	A
Marker1910674	LG1	<nnxnp>	136.907	H	A	H	A	H	H	A	H	H	H	H	A	H	A	H	H	A	A	A	A	H	H	A	A	H	A	H	H	H	H	H	H	H	H	A	H	H	A	A	A	A	A	H	H	A	A
Marker1916017	LG1	<nnxnp>	136.907	H	A	H	A	H	H	A	H	H	H	H	A	H	A	H	H	A	A	A	A	H	H	A	A	H	A	H	H	H	H	H	H	H	H	A	H	H	A	A	A	A	A	H	H	A	A
Marker1945711	LG1	<nnxnp>	137.426	H	A	H	A	H	H	A	H	H	H	H	A	H	A	H	H	A	A	A	A	H	H	A	A	H	A	H	H	H	H	H	H	H	H	A	H	H	A	A	A	A	A	H	H	A	A
Marker1872452	LG1	<nnxnp>	137.426	H	A	H	A	H	H	A	H	H	H	H	A	H	A	H	H	A	A	A	A	H	H	A	A	H	A	H	H	H	H	H	H	H	H	A	H	H	A	A	A	A	A	H	H	A	A
Marker1890134	LG1	<nnxnp>	137.426	H	A	H	A	H	H	A	H	H	H	H	A	H	A	H	H	A	A	A	A	H	H	A	A	H	A	H	H	H	H	H	H	H	H	A	H	H	A	A	A	A	A	H	H	A	A
Marker1935972	LG1	<nnxnp>	137.426	H	A	H	A	H	H	A	H	H	H	H	A	H	A	H	H	A	A	A	A	H	H	A	A	H	A	H	H	H	H	H	H	H	H	A	H	H	A	A	A	A	A	H	H	A	A
Marker1798291	LG1	<nnxnp>	141.849	H	A	H	A	H	H	A	H	H	H	H	A	H	A	H	H	A	A	A	A	H	H	A	A	H	A	H	H	H	H	H	H	H	H	A	H	H	A	A	A	A	A	H	H	A	A
Marker1823193	LG1	<nnxnp>	141.979	H	A	H	A	H	H	A	H	H	H	H	A	H	A	H	H	A	A	A	A	H	H	A	A	H	A	H	H	H	H	H	H	H	H	A	H	H	A	A	A	A	A	H	H	A	A
Marker1769749	LG1	<nnxnp>	142.367	A	H	A	H	A	A	H	A	A	A	A	H	A	H	A	A	H	H	H	H	A	A	H	H	A	H	A	A	A	A	A	A	A	A	H	A	A	H	H	H	H	H	A	A	H	H
Marker1859030	LG1	<nnxnp>	143.147	A	H	A	H	A	A	H	A	A	A	A	H	A	H	A	A	H	H	H	H	A	A	H	H	A	H	A	A	A	A	A	A	A	A	H	A	A	H	H	H	H	H	A	A	H	H
Marker1803954	LG1	<nnxnp>	143.535	H	A	H	A	H	H	A	H	H	H	H	A	H	A	H	H	A	A	A	A	H	H	A	A	H	A	H	H	H	H	H	H	H	H	A	H	H	A	A	A	A	A	H	H	A	A
Marker1754129	LG1	<nnxnp>	143.535	H	A	H	A	H	H	A	H	H	H	H	A	H	A	H	H	A	A	A	A	H	H	A	A	H	A	H	H	H	H	H	H	H	H	A	H	H	A	A	A	A	A	H	H	A	A
Marker1751241	LG1	<nnxnp>	143.535	H	A	H	A	H	H	A	H	H	H	H	A	H	A	H	H	A	A	A	A	H	H	A	A	H	A	H	H	H	H	H	H	H	H	A	H	H	A	A	A	A	A	H	H	A	A
Marker1773074	LG1	<nnxnp>	143.535	H	A	H	A	H	H	A	H	H	H	H	A	H	A	H	H	A	A	A	A	H	H	A	A	H	A	H	H	H	H	H	H	H	H	A	H	H	A	A	A	A	A	H	H	A	A
Marker1889891	LG1	<nnxnp>	143.535	A	H	A	H	A	A	H	A	A	A	A	H	A	H	A	A	H	H	H	H	A	A	H	H	A	H	A	A	A	A	A	A	A	A	H	A	A	H	H	H	H	H	A	A	H	H
Marker1950211	LG1	<nnxnp>	143.535	H	A	H	A	H	H	A	H	H	H	H	A	H	A	H	H	A	A	A	A	H	H	A	A	H	A	H	H	H	H	H	H	H	H	A	H	H	A	A	A	A	A	H	H	A	A
Marker1897359	LG1	<nnxnp>	146.924	H	A	H	A	H	H	A	H	H	H	H	A	H	A	H	H	A	A	A	A	H	H	A	A	H	A	H	H	H	H	H	H	H	H	A	H	H	A	A	A	A	A	H	H	A	A
Marker1768856	LG1	<nnxnp>	146.924	H	A	H	A	H	H	A	H	H	H	H	A	H	A	H	H	A	A	A	A	H	H	A	A	H	A	H	H	H	H	H	H	H	H	A	H	H	A	A	A	A	A	H	H	A	A
Marker1857448	LG1	<nnxnp>	146.924	A	H	A	H	A	A	H	A	A	A	A	H	A	H	A	A	H	H	H	H	A	A	H	H	A	H	A	A	A	A	A	A	A	A	H	A	A	H	H	H	H	H	A	A	H	H
Marker1946542	LG1	<nnxnp>	146.924	H	A	H	A	H	H	A	H	H	H	H	A	H	A	H	H	A	A	A	A	H	H	A	A	H	A	H	H	H	H	H	H	H	H	A	H	H	A	A	A	A	A	H	H	A	A
Marker1928776	LG1	<nnxnp>	147.121	H	A	H	A	A	H	A	H	H	H	H	A	H	A	H	H	A	A	A	A	H	H	A	A	H	A	H	H	H	H	H	H	H	H	A	H	H	A	A	A	A	A	H	H	A	A
Marker1936139	LG1	<nnxnp>	147.121	A	H	A	H	H	A	H	A	A	A	A	H	A	H	A	A	H	H	H	H	A	A	H	H	A	H	A	A	A	A	A	A	A	A	H	A	A	H	H	H	H	H	A	A	H	H
Marker1912624	LG1	<nnxnp>	147.121	A	H	A	H	H	A	H	A	A	A	A	H	A	H	A	A	H	H	H	H	A	A	H	H	A	H	A	A	A	A	A	A	A	A	H	A	A	H	H	H	H	H	A	A	H	H
Marker1922733	LG1	<nnxnp>	147.121	H	A	H	A	A	H	A	H	H	H	H	A	H	A	H	H	A	A	A	A	H	H	A	A	H	A	H	H	H	H	H	H	H	H	A	H	H	A	A	A	A	A	H	H	A	A
Marker1940993	LG1	<nnxnp>	147.121	A	H	A	H	H	A	H	A	A	A	A	H	A	H	A	A	H	H	H	H	A	A	H	H	A	H	A	A	A	A	A	A	A	A	H	A	A	H	H	H	H	H	A	A	H	H
Marker1904451	LG1	<nnxnp>	147.318	A	H	A	H	H	A	H	A	A	A	A	H	A	H	A	A	H	H	H	H	A	A	H	H	A	H	A	A	A	A	A	A	A	A	H	A	A	H	H	H	H	H	A	A	H	H
Marker1854787	LG1	<nnxnp>	149.751	A	H	A	H	H	A	H	A	A	A	A	H	A	H	A	A	H	H	H	H	A	A	H	H	A	H	A	A	A	A	A	A	A	A	H	A	A	H	H	H	H	H	H	A	H	H
Marker1933097	LG1	<nnxnp>	153.716	A	H	A	H	H	A	H	A	A	A	A	H	A	H	A	A	H	H	H	H	A	A	H	H	A	H	A	A	H	A	A	A	A	A	H	A	A	H	H	H	H	H	H	A	H	H
Marker1830671	LG1	<nnxnp>	154.186	A	H	A	H	H	A	H	A	A	A	A	H	A	H	A	A	H	H	H	H	A	A	H	H	A	H	A	A	H	A	A	A	A	A	H	A	A	H	H	H	H	H	H	A	H	H
Marker1886406	LG1	<nnxnp>	154.186	A	H	A	H	H	A	H	A	A	A	A	H	A	H	A	A	H	H	H	H	A	A	H	H	A	H	A	A	H	A	A	A	A	A	H	A	A	H	H	H	H	H	H	A	H	H
Marker1864252	LG1	<nnxnp>	154.186	A	H	A	H	H	A	H	A	A	A	A	H	A	H	A	A	H	H	H	H	A	A	H	H	A	H	A	A	H	A	A	A	A	A	H	A	A	H	H	H	H	H	H	A	H	H
Marker1941533	LG1	<nnxnp>	154.186	A	H	A	H	H	A	H	A	A	A	A	H	A	H	A	A	H	H	H	H	A	A	H	H	A	H	A	A	H	A	A	A	A	A	H	A	A	H	H	H	H	H	H	A	H	H
Marker1862058	LG1	<nnxnp>	154.186	A	H	A	H	H	A	H	A	A	A	A	H	A	H	A	A	H	H	H	H	A	A	H	H	A	H	A	A	H	A	A	A	A	A	H	A	A	H	H	H	H	H	H	A	H	H
Marker1855415	LG1	<nnxnp>	154.475	A	H	A	H	H	A	H	A	A	A	A	H	A	H	A	A	H	H	H	H	A	A	H	H	A	H	A	A	H	A	A	A	A	A	H	A	A	H	H	H	H	H	H	A	H	H
Marker1941972	LG1	<nnxnp>	186.529	A	H	A	H	H	A	H	A	A	A	A	H	A	H	A	A	H	H	H	H	A	A	H	H	A	H	A	A	H	A	A	A	A	A	H	A	A	H	H	H	H	H	A	A	H	H
Marker1902370	LG1	<nnxnp>	186.918	A	H	A	H	H	A	H	A	A	A	A	H	A	H	A	A	H	H	H	H	A	A	H	H	A	H	A	A	A	A	A	A	A	A	H	A	A	H	H	H	H	H	A	A	H	H
Marker1930046	LG1	<nnxnp>	187.437	A	H	A	H	H	A	H	A	A	A	A	H	A	H	A	A	H	H	H	H	A	A	H	H	A	H	A	A	A	A	A	A	A	A	H	A	A	H	H	H	H	H	A	A	H	H
Marker1858678	LG1	<nnxnp>	188.086	A	H	A	H	H	A	H	A	A	A	A	H	A	H	A	A	H	H	H	H	A	A	H	H	A	H	A	A	A	A	A	A	A	A	H	A	A	H	H	H	H	H	A	A	H	H
Marker1911456	LG1	<nnxnp>	188.216	A	H	A	H	H	A	H	A	A	A	A	H	A	H	A	A	H	H	H	H	A	A	H	H	A	H	A	A	A	A	A	A	A	A	H	A	A	H	H	H	H	H	A	A	H	H
Marker1772521	LG1	<nnxnp>	189.833	A	H	A	H	H	A	H	A	A	A	A	H	A	H	A	A	H	H	H	H	A	A	H	H	A	H	A	A	A	A	A	A	A	A	H	A	A	H	H	H	H	H	A	A	H	H
Marker1802120	LG1	<nnxnp>	189.833	A	H	A	H	H	A	H	A	A	A	A	H	A	H	A	A	H	H	H	H	A	A	H	H	A	H	A	A	A	A	A	A	A	A	H	A	A	H	H	H	H	H	A	A	H	H
Marker1966513	LG1	<nnxnp>	190.039	A	H	A	H	H	A	H	A	A	A	A	H	A	H	A	A	H	H	H	H	A	A	H	H	A	H	A	A	A	A	A	A	A	A	H	A	A	H	H	H	H	H	A	A	H	H
Marker1748032	LG1	<nnxnp>	190.298	A	H	A	H	H	A	H	A	A	A	A	H	A	H	A	A	H	H	H	H	A	A	H	H	A	H	A	A	A	A	A	A	A	A	H	A	A	H	H	H	H	H	A	A	H	H
Marker1831435	LG1	<nnxnp>	191.08	H	A	H	A	A	H	A	H	H	H	H	A	H	A	H	H	A	A	A	A	H	H	A	A	H	A	H	H	H	H	H	H	H	H	A	H	H	A	A	A	A	A	H	H	A	A
Marker1738030	LG1	<nnxnp>	191.6	A	H	A	H	A	A	H	A	A	A	A	H	A	H	A	A	H	H	H	H	A	A	H	H	A	H	A	A	A	A	A	A	A	A	H	A	A	H	H	H	H	H	A	A	H	H
Marker1733718	LG1	<nnxnp>	191.859	H	A	H	A	H	H	A	H	H	H	H	A	H	A	H	H	A	A	A	A	H	H	A	A	H	A	H	H	H	H	H	H	H	H	A	H	H	A	A	A	A	A	H	H	A	A
Marker1813135	LG1	<nnxnp>	192.379	H	A	H	A	A	H	A	H	H	H	H	A	H	A	H	H	A	A	A	A	H	H	A	A	H	A	H	H	H	H	H	H	H	H	A	H	H	A	A	A	A	A	H	H	A	A
Marker1829966	LG1	<nnxnp>	192.899	H	A	H	A	H	H	A	H	H	H	H	A	H	A	H	H	A	A	A	A	H	H	A	A	H	A	H	H	H	H	H	H	H	H	A	H	H	A	A	A	A	A	H	H	A	A
Marker1915428	LG1	<nnxnp>	193.159	A	H	A	H	A	A	H	A	A	A	A	H	A	H	A	A	H	H	H	H	A	A	H	H	A	H	A	A	A	A	A	A	A	A	H	A	A	H	H	H	H	H	A	A	H	H
Marker1764713	LG1	<nnxnp>	193.418	H	A	H	A	H	H	A	H	H	H	H	A	H	A	H	H	A	A	A	A	H	H	A	A	H	A	H	H	H	H	H	H	H	H	A	H	H	A	A	A	A	A	H	H	A	A
Marker1832192	LG1	<nnxnp>	193.418	H	A	H	A	H	H	A	H	H	H	H	A	H	A	H	H	A	A	A	A	H	H	A	A	H	A	H	H	H	H	H	H	H	H	A	H	H	A	A	A	A	A	H	H	A	A
Marker1909470	LG1	<nnxnp>	193.418	H	A	H	A	H	H	A	H	H	H	H	A	H	A	H	H	A	A	A	A	H	H	A	A	H	A	H	H	H	H	H	H	H	H	A	H	H	A	A	A	A	A	H	H	A	A
Marker1774862	LG1	<nnxnp>	193.677	A	H	A	H	A	A	H	A	A	A	A	H	A	H	A	A	H	H	H	H	A	A	H	H	A	H	A	A	A	A	A	A	A	A	H	A	A	H	H	H	H	H	A	A	H	H
Marker1900263	LG1	<nnxnp>	193.677	A	H	A	H	A	A	H	A	A	A	A	H	A	H	A	A	H	H	H	H	A	A	H	H	A	H	A	A	A	A	A	A	A	A	H	A	A	H	H	H	H	H	A	A	H	H
Marker1741314	LG1	<nnxnp>	201.656	H	A	H	A	H	H	A	H	H	H	H	A	H	A	H	H	A	A	A	A	H	H	A	A	H	A	H	H	A	H	H	H	H	H	A	H	H	A	A	A	A	A	A	H	H	A
Marker1763436	LG1	<nnxnp>	204.312	H	A	H	A	H	H	A	H	H	H	H	A	H	A	H	H	A	A	A	A	H	H	A	A	H	A	H	H	A	H	H	H	H	H	A	H	H	A	A	A	A	A	A	H	H	A
Marker1900205	LG1	<nnxnp>	205.183	H	A	H	A	A	H	A	H	H	H	H	A	H	A	H	H	A	A	A	A	H	H	A	A	H	A	H	H	A	H	H	H	H	H	A	H	H	A	A	A	A	A	A	H	H	A
Marker1861773	LG1	<nnxnp>	205.472	A	H	A	H	A	A	H	A	A	A	A	H	A	H	A	A	H	H	H	H	A	A	H	H	A	H	A	A	H	A	A	A	A	A	H	A	A	H	H	H	H	H	H	A	A	H
Marker1934898	LG1	<nnxnp>	205.472	A	H	A	H	A	A	H	A	A	A	A	H	A	H	A	A	H	H	H	H	A	A	H	H	A	H	A	A	H	A	A	A	A	A	H	A	A	H	H	H	H	H	H	A	A	H
Marker1829742	LG1	<nnxnp>	205.761	H	A	H	A	A	H	A	H	H	H	H	A	H	A	H	H	A	A	A	A	H	H	A	A	H	A	H	H	A	H	H	H	H	H	A	H	H	A	A	A	A	A	A	H	H	A
Marker1863004	LG1	<nnxnp>	205.761	H	A	H	A	A	H	A	H	H	H	H	A	H	A	H	H	A	A	A	A	H	H	A	A	H	A	H	H	A	H	H	H	H	H	A	H	H	A	A	A	A	A	A	H	H	A
Marker1945498	LG1	<nnxnp>	206.049	A	H	A	H	A	A	H	A	A	A	A	H	A	H	A	A	H	H	H	H	A	A	H	H	A	H	A	A	H	A	A	A	A	A	H	A	A	H	H	H	H	H	H	A	A	H
Marker1830016	LG1	<nnxnp>	206.338	H	A	H	A	A	H	A	H	H	H	H	A	H	A	H	H	A	A	A	A	H	H	A	A	H	A	H	H	A	H	H	H	H	H	A	H	H	A	A	A	A	A	A	H	H	A
Marker1891216	LG1	<nnxnp>	206.627	H	A	H	A	A	H	A	H	H	H	H	A	H	A	H	H	A	A	A	A	H	H	A	A	H	A	H	H	A	H	H	H	H	H	A	H	H	A	A	A	A	A	A	H	H	A
Marker1785607	LG1	<nnxnp>	206.627	H	A	H	A	A	H	A	H	H	H	H	A	H	A	H	H	A	A	A	A	H	H	A	A	H	A	H	H	A	H	H	H	H	H	A	H	H	A	A	A	A	A	A	H	H	A
Marker1852989	LG1	<nnxnp>	207.496	A	H	A	H	H	A	H	A	A	A	A	H	A	H	A	A	H	H	H	H	A	A	H	H	A	H	A	A	H	A	A	A	A	A	H	A	A	H	H	H	H	H	H	A	A	H
Marker1815388	LG1	<nnxnp>	208.365	A	H	A	H	H	A	H	A	A	A	A	H	A	H	A	A	H	H	H	H	A	A	H	H	A	H	A	A	H	A	A	A	A	A	H	A	A	H	H	H	H	H	H	A	H	H
Marker1814302	LG1	<nnxnp>	208.365	A	H	A	H	H	A	H	A	A	A	A	H	A	H	A	A	H	H	H	H	A	A	H	H	A	H	A	A	H	A	A	A	A	A	H	A	A	H	H	H	H	H	H	A	H	H
Marker1844914	LG1	<nnxnp>	208.365	A	H	A	H	H	A	H	A	A	A	A	H	A	H	A	A	H	H	H	H	A	A	H	H	A	H	A	A	H	A	A	A	A	A	H	A	A	H	H	H	H	H	H	A	H	H
Marker1933365	LG1	<nnxnp>	208.365	A	H	A	H	H	A	H	A	A	A	A	H	A	H	A	A	H	H	H	H	A	A	H	H	A	H	A	A	H	A	A	A	A	A	H	A	A	H	H	H	H	H	H	A	H	H
Marker1795124	LG1	<nnxnp>	209.689	A	H	A	H	H	A	A	A	A	A	A	H	A	H	A	A	H	H	H	H	A	A	H	H	A	H	A	A	H	A	A	A	A	A	H	A	A	H	H	H	H	H	H	A	H	H
Marker1770649	LG1	<nnxnp>	209.917	H	A	H	A	A	H	A	H	H	H	H	A	H	A	H	H	A	A	A	A	H	H	A	A	H	A	H	H	A	H	H	H	H	H	A	H	H	A	A	A	A	A	A	H	A	A
Marker1925445	LG1	<nnxnp>	213.791	H	A	H	A	A	H	H	H	H	H	H	A	H	A	H	H	A	A	A	A	H	H	A	A	H	A	H	H	A	H	H	H	H	H	A	H	H	A	A	A	A	A	A	H	H	A
Marker1943724	LG1	<nnxnp>	215.2	H	A	H	A	A	H	H	H	H	H	H	A	H	A	H	H	A	A	A	A	H	H	A	A	H	A	H	H	A	H	H	H	H	A	A	H	H	A	A	A	A	A	A	H	H	A
Marker1806348	LG1	<nnxnp>	215.2	H	A	H	A	A	H	H	H	H	H	H	A	H	A	H	H	A	A	A	A	H	H	A	A	H	A	H	H	A	H	H	H	H	A	A	H	H	A	A	A	A	A	A	H	H	A
Marker1777586	LG1	<nnxnp>	216.137	A	H	A	H	A	A	A	A	A	A	A	H	A	H	A	A	H	H	H	H	A	A	H	H	A	H	A	A	H	A	A	A	A	H	H	A	A	A	H	H	H	H	H	A	A	H
Marker1931000	LG1	<nnxnp>	216.137	A	H	A	H	A	A	A	A	A	A	A	H	A	H	A	A	H	H	H	H	A	A	H	H	A	H	A	A	H	A	A	A	A	H	H	A	A	A	H	H	H	H	H	A	A	H
Marker1852219	LG1	<nnxnp>	216.137	A	H	A	H	A	A	A	A	A	A	A	H	A	H	A	A	H	H	H	H	A	A	H	H	A	H	A	A	H	A	A	A	A	H	H	A	A	A	H	H	H	H	H	A	A	H
Marker1880592	LG1	<nnxnp>	216.137	A	H	A	H	A	A	A	A	A	A	A	H	A	H	A	A	H	H	H	H	A	A	H	H	A	H	A	A	H	A	A	A	A	H	H	A	A	A	H	H	H	H	H	A	A	H
Marker1840451	LG1	<nnxnp>	217.374	A	H	A	H	A	A	A	A	A	A	A	H	A	H	A	A	H	H	H	H	A	A	H	H	A	H	A	A	H	A	A	A	A	H	H	A	A	A	H	H	H	H	H	A	A	H
Marker1803049	LG1	<nnxnp>	217.569	H	A	H	A	A	H	H	H	H	H	H	A	H	A	H	H	A	A	A	A	H	H	A	A	H	A	H	H	A	H	H	H	H	A	A	H	H	H	A	A	A	A	A	H	H	A
Marker1935108	LG1	<nnxnp>	217.569	H	A	H	A	A	H	H	H	H	H	H	A	H	A	H	H	A	A	A	A	H	H	A	A	H	A	H	H	A	H	H	H	H	A	A	H	H	H	A	A	A	A	A	H	H	A
Marker1849722	LG1	<nnxnp>	217.763	H	A	H	A	H	H	H	H	H	H	H	A	H	A	H	H	A	A	A	A	H	H	A	A	H	A	H	H	A	H	H	H	H	A	A	H	H	H	A	A	A	A	A	H	H	A
Marker1882124	LG1	<nnxnp>	217.763	H	A	H	A	H	H	H	H	H	H	H	A	H	A	H	H	A	A	A	A	H	H	A	A	H	A	H	H	A	H	H	H	H	A	A	H	H	H	A	A	A	A	A	H	H	A
Marker1738476	LG1	<nnxnp>	217.957	H	A	H	A	A	H	H	H	H	H	H	A	H	A	H	H	A	A	A	A	H	H	A	A	H	A	H	H	A	H	H	H	H	A	A	H	H	H	A	A	A	A	A	H	H	A
Marker1962161	LG1	<nnxnp>	218.693	A	H	A	H	A	A	A	A	A	A	A	H	A	H	A	A	H	H	H	H	A	A	H	H	A	H	A	A	H	A	A	A	A	H	H	A	A	A	H	H	H	H	H	A	A	H
Marker1793450	LG1	<nnxnp>	218.693	A	H	A	H	A	A	A	A	A	A	A	H	A	H	A	A	H	H	H	H	A	A	H	H	A	H	A	A	H	A	A	A	A	H	H	A	A	A	H	H	H	H	H	A	A	H
Marker1781357	LG1	<nnxnp>	218.693	A	H	A	H	A	A	A	A	A	A	A	H	A	H	A	A	H	H	H	H	A	A	H	H	A	H	A	A	H	A	A	A	A	H	H	A	A	A	H	H	H	H	H	A	A	H
Marker1749267	LG1	<nnxnp>	218.693	A	H	A	H	A	A	A	A	A	A	A	H	A	H	A	A	H	H	H	H	A	A	H	H	A	H	A	A	H	A	A	A	A	H	H	A	A	A	H	H	H	H	H	A	A	H
Marker1958871	LG1	<nnxnp>	218.995	H	A	H	A	A	H	H	H	H	H	H	A	H	A	H	H	A	A	A	A	H	H	A	A	H	A	H	H	A	H	H	H	H	A	A	H	H	H	A	A	A	A	A	H	H	A
Marker1874757	LG1	<nnxnp>	218.995	H	A	H	A	A	H	H	H	H	H	H	A	H	A	H	H	A	A	A	A	H	H	A	A	H	A	H	H	A	H	H	H	H	A	A	H	H	H	A	A	A	A	A	H	H	A
Marker1906454	LG1	<nnxnp>	218.995	H	A	H	A	A	H	H	H	H	H	H	A	H	A	H	H	A	A	A	A	H	H	A	A	H	A	H	H	A	H	H	H	H	A	A	H	H	H	A	A	A	A	A	H	H	A
Marker1907713	LG1	<nnxnp>	219.255	A	H	A	H	H	A	A	A	A	A	A	H	A	H	A	A	H	H	H	H	A	A	H	H	A	H	A	A	H	A	A	A	A	H	H	A	A	A	H	H	H	H	H	A	A	H
Marker1920999	LG1	<nnxnp>	220.292	A	H	A	H	H	A	A	A	A	A	A	H	A	H	A	A	H	H	H	H	A	A	H	H	A	H	A	A	H	A	A	A	A	H	H	A	A	A	H	H	H	H	H	A	A	H
Marker1806964	LG1	<nnxnp>	220.292	A	H	A	H	H	A	A	A	A	A	A	H	A	H	A	A	H	H	H	H	A	A	H	H	A	H	A	A	H	A	A	A	A	H	H	A	A	A	H	H	H	H	H	A	A	H
Marker1825121	LG1	<nnxnp>	220.292	H	A	H	A	A	H	H	H	H	H	H	A	H	A	H	H	A	A	A	A	H	H	A	A	H	A	H	H	A	H	H	H	H	A	A	H	H	H	A	A	A	A	A	H	H	A
Marker1912747	LG1	<nnxnp>	220.292	A	H	A	H	H	A	A	A	A	A	A	H	A	H	A	A	H	H	H	H	A	A	H	H	A	H	A	A	H	A	A	A	A	H	H	A	A	A	H	H	H	H	H	A	A	H
Marker1812541	LG1	<nnxnp>	220.292	H	A	H	A	A	H	H	H	H	H	H	A	H	A	H	H	A	A	A	A	H	H	A	A	H	A	H	H	A	H	H	H	H	A	A	H	H	H	A	A	A	A	A	H	H	A
Marker1879510	LG1	<nnxnp>	220.292	A	H	A	H	H	A	A	A	A	A	A	H	A	H	A	A	H	H	H	H	A	A	H	H	A	H	A	A	H	A	A	A	A	H	H	A	A	A	H	H	H	H	H	A	A	H
Marker1957675	LG1	<nnxnp>	220.292	A	H	A	H	H	A	A	A	A	A	A	H	A	H	A	A	H	H	H	H	A	A	H	H	A	H	A	A	H	A	A	A	A	H	H	A	A	A	H	H	H	H	H	A	A	H
Marker1827807	LG1	<nnxnp>	220.421	A	H	A	H	H	A	A	A	A	A	A	H	A	H	A	A	H	H	H	H	A	A	H	H	A	H	A	A	H	A	A	A	A	H	H	A	A	A	H	H	H	H	H	A	A	H
Marker1822617	LG1	<nnxnp>	221.36	H	A	H	A	A	H	H	H	H	H	H	A	H	A	H	H	A	A	A	A	H	H	A	A	H	A	H	H	A	H	H	H	H	A	A	H	H	H	A	A	A	A	A	H	H	A
Marker1823461	LG1	<nnxnp>	222.112	H	A	H	A	A	H	H	H	H	H	H	A	H	A	H	H	A	A	A	A	H	H	A	A	H	A	H	H	A	H	H	H	H	A	A	H	H	H	A	A	A	A	A	H	H	A
Marker1793068	LG1	<nnxnp>	222.631	A	H	A	H	H	A	A	A	A	A	A	H	A	H	A	A	H	H	H	H	A	A	H	H	A	H	A	A	H	A	A	A	A	H	H	A	A	A	H	H	H	H	H	A	A	H
Marker1776136	LG1	<nnxnp>	225.62	A	H	A	H	H	A	A	A	A	A	A	H	A	H	A	A	H	H	H	H	A	A	H	H	A	H	A	A	H	A	A	A	A	H	H	A	A	A	H	H	H	H	H	A	A	H
Marker1872811	LG1	<nnxnp>	225.62	A	H	A	H	H	A	A	A	A	A	A	H	A	H	A	A	H	H	H	H	A	A	H	H	A	H	A	A	H	A	A	A	A	H	H	A	A	A	H	H	H	H	H	A	A	H
Marker1853778	LG1	<nnxnp>	225.62	A	H	A	H	H	A	A	A	A	A	A	H	A	H	A	A	H	H	H	H	A	A	H	H	A	H	A	A	H	A	A	A	A	H	H	A	A	A	H	H	H	H	H	A	A	H
Marker1930903	LG1	<nnxnp>	225.62	A	H	A	H	H	A	A	A	A	A	A	H	A	H	A	A	H	H	H	H	A	A	H	H	A	H	A	A	H	A	A	A	A	H	H	A	A	A	H	H	H	H	H	A	A	H
Marker1892017	LG1	<nnxnp>	227.657	A	H	A	H	A	A	A	A	A	A	A	H	A	H	A	A	H	H	H	H	A	A	H	H	A	H	A	A	H	A	A	A	A	H	H	A	A	A	H	H	H	H	H	A	A	H
Marker1833078	LG1	<nnxnp>	227.657	A	H	A	H	A	A	A	A	A	A	A	H	A	H	A	A	H	H	H	H	A	A	H	H	A	H	A	A	H	A	A	A	A	H	H	A	A	A	H	H	H	H	H	A	A	H
Marker1804128	LG1	<nnxnp>	227.959	H	A	H	A	A	H	H	H	H	H	H	A	H	A	H	H	A	A	A	A	H	H	A	A	H	A	H	H	A	H	H	H	H	A	A	H	H	H	A	A	A	A	A	H	H	A
Marker1906582	LG1	<nnxnp>	227.959	H	A	H	A	A	H	H	H	H	H	H	A	H	A	H	H	A	A	A	A	H	H	A	A	H	A	H	H	A	H	H	H	H	A	A	H	H	H	A	A	A	A	A	H	H	A
Marker1890831	LG1	<nnxnp>	229	A	H	A	H	A	A	A	A	A	A	A	H	A	H	A	A	H	H	H	H	A	A	H	H	A	H	A	A	H	A	A	A	A	H	H	A	A	A	H	H	H	H	H	A	A	H
Marker1880259	LG1	<nnxnp>	229.407	H	A	H	A	A	H	H	H	H	H	H	A	H	A	H	H	A	A	A	A	H	H	A	A	H	A	H	H	A	H	H	H	H	A	A	H	H	H	A	A	A	A	A	H	H	A
Marker1813195	LG1	<nnxnp>	229.555	H	A	H	A	A	H	H	H	H	H	H	A	H	A	H	H	A	A	A	A	H	H	A	A	H	A	H	H	A	H	H	H	H	A	A	H	H	H	A	A	A	A	A	H	H	A
Marker1743350	LG1	<nnxnp>	229.703	H	A	H	A	A	H	H	H	H	H	H	A	H	A	H	H	A	A	A	A	H	H	A	A	H	A	H	H	A	H	H	H	H	A	A	H	H	H	A	A	A	A	A	H	H	A
Marker1827128	LG1	<nnxnp>	229.703	H	A	H	A	A	H	H	H	H	H	H	A	H	A	H	H	A	A	A	A	H	H	A	A	H	A	H	H	A	H	H	H	H	A	A	H	H	H	A	A	A	A	A	H	H	A
Marker1921839	LG1	<nnxnp>	230	A	H	A	H	A	A	A	A	A	A	A	H	A	H	A	A	H	H	H	H	A	A	H	H	A	H	A	A	H	A	A	A	A	H	H	A	A	A	H	H	H	H	H	A	A	H
Marker1833791	LG1	<nnxnp>	230	A	H	A	H	A	A	A	A	A	A	A	H	A	H	A	A	H	H	H	H	A	A	H	H	A	H	A	A	H	A	A	A	A	H	H	A	A	A	H	H	H	H	H	A	A	H
Marker1852456	LG1	<nnxnp>	230.148	H	A	H	A	A	H	H	H	H	H	H	A	H	A	H	H	A	A	A	A	H	H	A	A	H	A	H	H	A	H	H	H	H	A	A	H	H	H	A	A	A	A	A	H	H	A
Marker1869181	LG1	<nnxnp>	230.296	H	A	H	A	A	H	H	H	H	H	H	A	H	A	H	H	A	A	A	A	H	H	A	A	H	A	H	H	A	H	H	H	H	A	A	H	H	H	A	A	A	A	A	H	H	A
Marker1927403	LG1	<nnxnp>	230.296	A	H	A	H	H	A	A	A	A	A	A	H	A	H	A	A	H	H	H	H	A	A	H	H	A	H	A	A	H	A	A	A	A	H	H	A	A	A	H	H	H	H	H	A	A	H
Marker1923402	LG1	<nnxnp>	230.555	A	H	A	H	H	A	A	A	A	A	A	H	A	H	A	A	H	H	H	H	A	A	H	H	A	H	A	A	H	A	A	A	A	H	H	A	A	A	H	H	H	H	H	A	A	H
Marker1768995	LG1	<nnxnp>	230.555	A	H	A	H	H	A	A	A	A	A	A	H	A	H	A	A	H	H	H	H	A	A	H	H	A	H	A	A	H	A	A	A	A	H	H	A	A	A	H	H	H	H	H	A	A	H
Marker1792475	LG1	<nnxnp>	230.555	A	H	A	H	H	A	A	A	A	A	A	H	A	H	A	A	H	H	H	H	A	A	H	H	A	H	A	A	H	A	A	A	A	H	H	A	A	A	H	H	H	H	H	A	A	H
Marker1912242	LG1	<nnxnp>	230.555	H	A	H	A	A	H	H	H	H	H	H	A	H	A	H	H	A	A	A	A	H	H	A	A	H	A	H	H	A	H	H	H	H	A	A	H	H	H	A	A	A	A	A	H	H	A
Marker1742070	LG1	<nnxnp>	230.555	A	H	A	H	H	A	A	A	A	A	A	H	A	H	A	A	H	H	H	H	A	A	H	H	A	H	A	A	H	A	A	A	A	H	H	A	A	A	H	H	H	H	H	A	A	H
Marker1795772	LG1	<nnxnp>	230.555	A	H	A	H	H	A	A	A	A	A	A	H	A	H	A	A	H	H	H	H	A	A	H	H	A	H	A	A	H	A	A	A	A	H	H	A	A	A	H	H	H	H	H	A	A	H
Marker1899776	LG1	<nnxnp>	230.555	H	A	H	A	A	H	H	H	H	H	H	A	H	A	H	H	A	A	A	A	H	H	A	A	H	A	H	H	A	H	H	H	H	A	A	H	H	H	A	A	A	A	A	H	H	A
Marker1769139	LG1	<nnxnp>	230.555	A	H	A	H	H	A	A	A	A	A	A	H	A	H	A	A	H	H	H	H	A	A	H	H	A	H	A	A	H	A	A	A	A	H	H	A	A	A	H	H	H	H	H	A	A	H
Marker1800365	LG1	<nnxnp>	230.555	H	A	H	A	A	H	H	H	H	H	H	A	H	A	H	H	A	A	A	A	H	H	A	A	H	A	H	H	A	H	H	H	H	A	A	H	H	H	A	A	A	A	A	H	H	A
Marker1730222	LG1	<nnxnp>	230.555	A	H	A	H	H	A	A	A	A	A	A	H	A	H	A	A	H	H	H	H	A	A	H	H	A	H	A	A	H	A	A	A	A	H	H	A	A	A	H	H	H	H	H	A	A	H
Marker1806771	LG1	<nnxnp>	230.685	H	A	H	A	A	H	H	H	H	H	H	A	H	A	H	H	A	A	A	A	H	H	A	A	H	A	H	H	A	H	H	H	H	A	A	H	H	H	A	A	A	A	A	H	H	A
Marker1961008	LG1	<nnxnp>	230.685	H	A	H	A	A	H	H	H	H	H	H	A	H	A	H	H	A	A	A	A	H	H	A	A	H	A	H	H	A	H	H	H	H	A	A	H	H	H	A	A	A	A	A	H	H	A
Marker1805386	LG1	<nnxnp>	230.814	A	H	A	H	A	A	A	A	A	A	A	H	A	H	A	A	H	H	H	H	A	A	H	H	A	H	A	A	H	A	A	A	A	H	H	A	A	A	H	H	H	H	H	A	A	H
Marker1823235	LG1	<nnxnp>	230.944	A	H	A	H	A	A	A	A	A	A	A	H	A	H	A	A	H	H	H	H	A	A	H	H	A	H	A	A	H	A	A	A	A	H	H	A	A	A	H	H	H	H	H	A	A	H
Marker1755181	LG1	<nnxnp>	230.944	A	H	A	H	A	A	A	A	A	A	A	H	A	H	A	A	H	H	H	H	A	A	H	H	A	H	A	A	H	A	A	A	A	H	H	A	A	A	H	H	H	H	H	A	A	H
Marker1951297	LG1	<nnxnp>	230.944	A	H	A	H	A	A	A	A	A	A	A	H	A	H	A	A	H	H	H	H	A	A	H	H	A	H	A	A	H	A	A	A	A	H	H	A	A	A	H	H	H	H	H	A	A	H
Marker1842292	LG1	<nnxnp>	231.073	A	H	A	H	A	A	A	A	A	A	A	H	A	H	A	A	H	H	H	H	A	A	H	H	A	H	A	A	H	A	A	A	A	H	H	A	A	A	H	H	H	H	H	A	A	A
Marker1878227	LG1	<nnxnp>	231.073	A	H	A	H	A	A	A	A	A	A	A	H	A	H	A	A	H	H	H	H	A	A	H	H	A	H	A	A	H	A	A	A	A	H	H	A	A	A	H	H	H	H	H	A	A	A
Marker1932600	LG1	<nnxnp>	231.203	H	A	H	A	H	H	H	H	H	H	H	A	H	A	H	H	A	A	A	A	H	H	A	A	H	A	H	H	A	H	H	H	H	A	A	H	H	H	A	A	A	A	A	H	H	H
Marker1822616	LG1	<nnxnp>	231.203	H	A	H	A	H	H	H	H	H	H	H	A	H	A	H	H	A	A	A	A	H	H	A	A	H	A	H	H	A	H	H	H	H	A	A	H	H	H	A	A	A	A	A	H	H	H
Marker1912782	LG1	<nnxnp>	231.203	H	A	H	A	H	H	H	H	H	H	H	A	H	A	H	H	A	A	A	A	H	H	A	A	H	A	H	H	A	H	H	H	H	A	A	H	H	H	A	A	A	A	A	H	H	H
Marker1968790	LG1	<nnxnp>	231.203	H	A	H	A	H	H	H	H	H	H	H	A	H	A	H	H	A	A	A	A	H	H	A	A	H	A	H	H	A	H	H	H	H	A	A	H	H	H	A	A	A	A	A	H	H	H
Marker1876600	LG1	<nnxnp>	231.203	H	A	H	A	H	H	H	H	H	H	H	A	H	A	H	H	A	A	A	A	H	H	A	A	H	A	H	H	A	H	H	H	H	A	A	H	H	H	A	A	A	A	A	H	H	H
Marker1746963	LG1	<nnxnp>	231.332	H	A	H	A	H	H	H	H	H	H	H	A	H	A	H	H	A	A	A	A	H	H	A	A	H	A	H	H	A	H	H	H	H	A	A	H	H	H	A	A	A	A	A	H	H	H
Marker1769254	LG1	<nnxnp>	231.738	A	H	A	H	A	A	A	A	A	A	A	H	A	H	A	A	H	H	H	H	A	A	H	H	A	H	A	A	H	A	A	A	A	H	H	A	A	A	H	H	H	H	H	A	A	A
Marker1727041	LG1	<nnxnp>	231.738	A	H	A	H	A	A	A	A	A	A	A	H	A	H	A	A	H	H	H	H	A	A	H	H	A	H	A	A	H	A	A	A	A	H	H	A	A	A	H	H	H	H	H	A	A	A
Marker1940465	LG1	<nnxnp>	232.143	A	H	A	H	A	A	A	A	A	A	A	H	A	H	A	A	H	H	H	H	A	A	H	H	A	H	A	A	H	A	A	A	A	H	H	A	A	A	H	H	H	H	H	A	A	A
Marker1957858	LG1	<nnxnp>	232.955	A	H	A	H	H	A	A	A	A	A	A	H	A	H	A	A	H	H	H	H	A	A	H	H	A	H	A	A	H	A	A	A	A	H	H	A	A	A	H	H	H	H	H	A	A	A
Marker1843325	LG1	<nnxnp>	233.36	H	A	H	A	A	H	H	H	H	H	H	A	H	A	H	H	A	A	A	A	H	H	A	A	H	A	H	H	A	H	H	H	H	A	A	H	H	H	A	A	A	A	A	H	H	H
Marker1769565	LG1	<nnxnp>	233.36	A	H	A	H	H	A	A	A	A	A	A	H	A	H	A	A	H	H	H	H	A	A	H	H	A	H	A	A	H	A	A	A	A	H	H	A	A	A	H	H	H	H	H	A	A	A
Marker1821696	LG1	<nnxnp>	233.36	H	A	H	A	A	H	H	H	H	H	H	A	H	A	H	H	A	A	A	A	H	H	A	A	H	A	H	H	A	H	H	H	H	A	A	H	H	H	A	A	A	A	A	H	H	H
Marker1918474	LG1	<nnxnp>	233.765	H	A	H	A	A	H	H	H	H	H	H	A	H	A	H	H	A	A	A	A	H	H	A	A	H	A	H	H	A	H	H	H	H	A	A	H	H	H	A	A	A	A	A	H	H	H
Marker1891644	LG1	<nnxnp>	234.17	A	H	A	H	A	A	A	A	A	A	A	H	A	H	A	A	H	H	H	H	A	A	H	H	A	H	A	A	H	A	A	A	A	H	H	A	A	A	H	H	H	H	H	A	A	A
Marker1238679	LG2	<nnxnp>	2.29	A	A	H	H	X	H	H	H	H	H	H	A	H	A	A	H	A	A	H	A	A	H	A	H	H	H	H	A	H	A	H	H	H	H	H	H	A	A	H	H	H	H	H	X	H	A
Marker1410601	LG2	<nnxnp>	12.813	H	H	A	A	H	A	A	A	A	A	A	H	A	H	H	A	H	H	A	H	H	A	H	A	A	A	A	H	A	H	A	A	A	A	A	A	H	H	A	A	A	A	A	H	A	H
Marker1225538	LG2	<nnxnp>	13.11	H	H	A	A	H	A	A	A	A	A	A	H	A	H	H	A	H	H	A	H	H	A	H	A	A	A	A	H	A	H	A	A	A	A	A	A	H	H	A	A	A	A	A	H	A	H
Marker1129754	LG2	<nnxnp>	13.258	H	H	A	A	A	A	A	A	A	A	A	H	A	H	H	A	H	H	A	H	H	A	H	A	A	A	A	H	A	H	A	A	A	A	A	A	H	H	A	A	A	A	A	H	A	H
Marker1228568	LG2	<nnxnp>	13.555	A	A	H	H	A	H	H	H	H	H	H	A	H	A	A	H	A	A	H	A	A	H	A	H	H	H	H	A	H	A	H	H	H	H	H	H	A	A	H	H	H	H	H	A	H	A
Marker1326209	LG2	<nnxnp>	13.852	H	H	A	A	H	A	A	A	A	A	A	H	A	H	H	A	H	H	A	H	H	A	H	A	A	A	A	H	A	H	A	A	A	A	A	A	H	H	A	A	A	A	A	H	A	H
Marker1363788	LG2	<nnxnp>	13.852	A	A	H	H	A	H	H	H	H	H	H	A	H	A	A	H	A	A	H	A	A	H	A	H	H	H	H	A	H	A	H	H	H	H	H	H	A	A	H	H	H	H	H	A	H	A
Marker1450669	LG2	<nnxnp>	13.852	A	A	H	H	A	H	H	H	H	H	H	A	H	A	A	H	A	A	H	A	A	H	A	H	H	H	H	A	H	A	H	H	H	H	H	H	A	A	H	H	H	H	H	A	H	A
Marker1157011	LG2	<nnxnp>	13.852	A	A	H	H	A	H	H	H	H	H	H	A	H	A	A	H	A	A	H	A	A	H	A	H	H	H	H	A	H	A	H	H	H	H	H	H	A	A	H	H	H	H	H	A	H	A
Marker1152273	LG2	<nnxnp>	13.981	H	H	A	A	H	A	A	A	A	A	A	H	A	H	H	A	H	H	A	H	H	A	H	A	A	A	A	H	A	H	A	A	A	A	A	A	H	H	A	A	A	A	A	H	A	H
Marker1425280	LG2	<nnxnp>	13.981	A	A	H	H	A	H	H	H	H	H	H	A	H	A	A	H	A	A	H	A	A	H	A	H	H	H	H	A	H	A	H	H	H	H	H	H	A	A	H	H	H	H	H	A	H	A
Marker1426984	LG2	<nnxnp>	13.981	H	H	A	A	H	A	A	A	A	A	A	H	A	H	H	A	H	H	A	H	H	A	H	A	A	A	A	H	A	H	A	A	A	A	A	A	H	H	A	A	A	A	A	H	A	H
[truncated: 2,082 more rows]
[truncated: 296 more columns]
