# Supplementary material for: Identification of the PmWEEP locus controlling weeping traits in Prunus mume through an integrated genome-wide association study and quantitative trait locus mapping
Source: Hortic Res. 2021 Jun 1;8:131. doi: 10.1038/s41438-021-00573-4 (PMC8167129; doi:10.1038/s41438-021-00573-4)
Supplement: Supplementary file 7 — Dataset2 [file 41438_2021_573_MOESM7_ESM.xlsx]

## Sheet: Data S2
Data S2 SNPs with strong selective sweep in 9.21–12.18 Mb region on chromsome 7
SNP_ID	Chr	Pos	Fst	Pi_weeping	Pi_upright	Freq(weeping)		Freq(upright)
						Allele1	Allele2	Allele1	Allele2
Pm_7_9201766	7	9201766	0.455295	0.506352	0.101053	G:0.465517	A:0.534483	G:0.955263	A:0.0447368
Pm_7_9207268	7	9207268	0.403753	0.506352	0.147368	C:0.465517	T:0.534483	C:0.931579	T:0.0684211
Pm_7_9208756	7	9208756	0.410843	0.508167	0.124561	T:0.482759	C:0.517241	T:0.907895	C:0.0921053
Pm_7_9209078	7	9209078	0.429577	0.506352	0.124561	G:0.465517	C:0.534483	G:0.942105	C:0.0578947
Pm_7_9210017	7	9210017	0.46709	0.499093	0.124561	C:0.431034	T:0.568966	C:0.907895	T:0.0921053
Pm_7_9210813	7	9210813	0.455295	0.506352	0.101053	A:0.465517	G:0.534483	A:0.957895	G:0.0421053
Pm_7_9211758	7	9211758	0.455295	0.506352	0.101053	T:0.465517	A:0.534483	T:0.955263	A:0.0447368
Pm_7_9211845	7	9211845	0.44833	0.503327	0.124561	C:0.448276	A:0.551724	C:0.881579	A:0.118421
Pm_7_9212052	7	9212052	0.455295	0.506352	0.101053	A:0.465517	C:0.534483	A:0.955263	C:0.0447368
Pm_7_9212511	7	9212511	0.455295	0.506352	0.101053	T:0.465517	C:0.534483	T:0.931579	C:0.0684211
Pm_7_9213028	7	9213028	0.510706	0.493648	0.101053	A:0.413793	G:0.586207	A:0.947368	G:0.0526316
Pm_7_9232987	7	9232987	0.445953	0.333938	0.38	T:0.206897	C:0.793103	T:0.807895	C:0.192105
Pm_7_9235414	7	9235414	0.419915	0.372656	0.366316	G:0.241379	A:0.758621	G:0.771053	A:0.228947
Pm_7_9235512	7	9235512	0.402312	0.372656	0.38	G:0.241379	A:0.758621	G:0.792105	A:0.207895
Pm_7_9245709	7	9245709	0.496572	0.470054	0.169474	C:0.362069	T:0.637931	C:0.884211	T:0.115789
Pm_7_9266766	7	9266766	0.412178	0.486993	0.211579	C:0.396552	T:0.603448	C:0.868421	T:0.131579
Pm_7_9268283	7	9268283	0.457252	0.486993	0.169474	C:0.396552	T:0.603448	C:0.884211	T:0.115789
Pm_7_9278144	7	9278144	0.418641	0.3902	0.35193	C:0.258621	T:0.741379	C:0.742105	T:0.257895
Pm_7_9280062	7	9280062	0.418641	0.3902	0.35193	G:0.258621	T:0.741379	G:0.763158	T:0.236842
Pm_7_9280659	7	9280659	0.425026	0.399351	0.336842	C:0.267857	T:0.732143	C:0.771053	T:0.228947
Pm_7_9281095	7	9281095	0.400721	0.3902	0.366316	T:0.258621	G:0.741379	T:0.742105	G:0.257895
Pm_7_9286696	7	9286696	0.490486	0.508167	0.0519298	C:0.482759	G:0.517241	C:0.963158	G:0.0368421
Pm_7_9286813	7	9286813	0.417078	0.499093	0.169474	C:0.431034	G:0.568966	C:0.834211	G:0.165789
Pm_7_9286851	7	9286851	0.490486	0.508167	0.0519298	A:0.482759	T:0.517241	A:0.952632	T:0.0473684
Pm_7_9286871	7	9286871	0.417078	0.499093	0.169474	T:0.431034	C:0.568966	T:0.852632	C:0.147368
Pm_7_9286909	7	9286909	0.417078	0.499093	0.169474	C:0.431034	T:0.568966	C:0.839474	T:0.160526
Pm_7_9287108	7	9287108	0.519182	0.508167	0.0263158	A:0.482759	T:0.517241	A:0.960526	T:0.0394737
Pm_7_9288959	7	9288959	0.490486	0.508167	0.0519298	C:0.482759	G:0.517241	C:0.955263	G:0.0447368
Pm_7_9291923	7	9291923	0.435857	0.508167	0.101053	T:0.482759	C:0.517241	T:0.918421	C:0.0815789
Pm_7_9292864	7	9292864	0.4706	0.498701	0.124561	T:0.428571	C:0.571429	T:0.905263	C:0.0947368
Pm_7_9292989	7	9292989	0.491386	0.499093	0.101053	G:0.431034	A:0.568966	G:0.918421	A:0.0815789
Pm_7_9293032	7	9293032	0.44001	0.499093	0.147368	C:0.431034	A:0.568966	C:0.886842	A:0.113158
Pm_7_9293239	7	9293239	0.535352	0.493648	0.0768421	A:0.413793	T:0.586207	A:0.910526	T:0.0894737
Pm_7_9293248	7	9293248	0.45909	0.493648	0.147368	A:0.413793	T:0.586207	A:0.892105	T:0.107895
Pm_7_9293462	7	9293462	0.480914	0.506352	0.0768421	T:0.465517	G:0.534483	T:0.905263	G:0.0947368
Pm_7_9293531	7	9293531	0.480914	0.506352	0.0768421	A:0.465517	G:0.534483	A:0.905263	G:0.0947368
Pm_7_9301317	7	9301317	0.508287	0.506352	0.0519298	A:0.465517	C:0.534483	A:0.939474	C:0.0605263
Pm_7_9301597	7	9301597	0.508287	0.506352	0.0519298	A:0.465517	C:0.534483	A:0.936842	C:0.0631579
Pm_7_9304544	7	9304544	0.419272	0.508167	0.0788597	G:0.517241	A:0.482759	G:0.931217	A:0.0687831
Pm_7_9304724	7	9304724	0.416361	0.508772	0.101053	C:0.5	T:0.5	C:0.928947	T:0.0710526
Pm_7_9306986	7	9306986	0.461764	0.508167	0.0768421	G:0.482759	A:0.517241	G:0.931579	A:0.0684211
Pm_7_9307335	7	9307335	0.490486	0.508167	0.0519298	T:0.482759	A:0.517241	T:0.942105	A:0.0578947
Pm_7_9307506	7	9307506	0.495276	0.509091	0.0277778	C:0.5	T:0.5	C:0.937853	T:0.0621469
Pm_7_9312461	7	9312461	0.490486	0.508167	0.0519298	C:0.482759	T:0.517241	C:0.931579	T:0.0684211
Pm_7_9317423	7	9317423	0.467061	0.508772	0.0533136	G:0.5	A:0.5	G:0.939474	A:0.0605263
Pm_7_9320348	7	9320348	0.490486	0.508167	0.0519298	A:0.482759	T:0.517241	A:0.936842	T:0.0631579
Pm_7_9321212	7	9321212	0.508287	0.506352	0.0519298	G:0.465517	A:0.534483	G:0.931579	A:0.0684211
Pm_7_9323021	7	9323021	0.479993	0.506352	0.0768421	C:0.465517	T:0.534483	C:0.928947	T:0.0710526
Pm_7_9336185	7	9336185	0.517238	0.499093	0.0768421	G:0.431034	T:0.568966	G:0.931217	T:0.0687831
Pm_7_9336496	7	9336496	0.407399	0.470054	0.250877	A:0.362069	G:0.637931	A:0.833333	G:0.166667
Pm_7_9340253	7	9340253	0.508287	0.506352	0.0519298	G:0.465517	T:0.534483	G:0.928947	T:0.0710526
Pm_7_9377863	7	9377863	0.479993	0.506352	0.0768421	G:0.465517	A:0.534483	G:0.920635	A:0.0793651
Pm_7_9383108	7	9383108	0.417946	0.499093	0.169474	C:0.431034	T:0.568966	C:0.889474	T:0.110526
Pm_7_9383849	7	9383849	0.460777	0.493648	0.147368	A:0.413793	T:0.586207	A:0.855263	T:0.144737
Pm_7_9387461	7	9387461	0.429183	0.470054	0.231579	A:0.362069	C:0.637931	A:0.734211	C:0.265789
Pm_7_9388141	7	9388141	0.450648	0.470054	0.211579	T:0.362069	C:0.637931	T:0.760526	C:0.239474
Pm_7_9389563	7	9389563	0.491386	0.499093	0.101053	A:0.431034	G:0.568966	A:0.892105	G:0.107895
Pm_7_9389656	7	9389656	0.471995	0.503327	0.101053	A:0.448276	G:0.551724	A:0.892105	G:0.107895
Pm_7_9393892	7	9393892	0.466224	0.499093	0.124561	T:0.431034	C:0.568966	T:0.878947	C:0.121053
Pm_7_9397769	7	9397769	0.441745	0.499093	0.147368	G:0.431034	A:0.568966	G:0.871053	A:0.128947
Pm_7_9399367	7	9399367	0.509865	0.493648	0.101053	T:0.413793	G:0.586207	T:0.884211	G:0.115789
Pm_7_9400261	7	9400261	0.414226	0.3902	0.35193	G:0.258621	A:0.741379	G:0.763158	A:0.236842
Pm_7_9400330	7	9400330	0.408987	0.435572	0.304561	A:0.310345	C:0.689655	A:0.802632	C:0.197368
Pm_7_9404434	7	9404434	0.490486	0.508167	0.0519298	A:0.482759	G:0.517241	A:0.947368	G:0.0526316
Pm_7_9405359	7	9405359	0.443518	0.508772	0.0768421	T:0.5	G:0.5	T:0.934211	G:0.0657895
Pm_7_9408100	7	9408100	0.441745	0.499093	0.147368	C:0.431034	A:0.568966	C:0.913158	A:0.0868421
Pm_7_9408115	7	9408115	0.441745	0.499093	0.147368	G:0.431034	A:0.568966	G:0.913158	A:0.0868421
Pm_7_9408635	7	9408635	0.441745	0.499093	0.147368	A:0.431034	G:0.568966	A:0.905263	G:0.0947368
Pm_7_9414629	7	9414629	0.414182	0.493648	0.190877	T:0.413793	A:0.586207	T:0.897368	A:0.102632
Pm_7_9417501	7	9417501	0.444502	0.508772	0.0768421	T:0.5	C:0.5	T:0.952632	C:0.0473684
Pm_7_9418408	7	9418408	0.417946	0.499093	0.169474	T:0.431034	C:0.568966	T:0.85	C:0.15
Pm_7_9418500	7	9418500	0.441745	0.499093	0.147368	T:0.431034	A:0.568966	T:0.902632	A:0.0973684
Pm_7_9422241	7	9422241	0.435857	0.508167	0.101053	T:0.482759	C:0.517241	T:0.955263	C:0.0447368
Pm_7_9429580	7	9429580	0.480914	0.506352	0.0768421	C:0.465517	T:0.534483	C:0.955263	T:0.0447368
Pm_7_9436386	7	9436386	0.408947	0.508167	0.124561	A:0.482759	G:0.517241	A:0.915789	G:0.0842105
Pm_7_9441088	7	9441088	0.408947	0.508167	0.124561	G:0.482759	A:0.517241	G:0.934211	A:0.0657895
Pm_7_9466868	7	9466868	0.400957	0.479129	0.233099	C:0.37931	T:0.62069	C:0.868263	T:0.131737
Pm_7_9466911	7	9466911	0.480027	0.486993	0.138279	G:0.396552	A:0.603448	G:0.890244	A:0.109756
Pm_7_9472946	7	9472946	0.472887	0.503327	0.101053	T:0.448276	C:0.551724	T:0.907895	C:0.0921053
Pm_7_9473888	7	9473888	0.472887	0.503327	0.101053	G:0.448276	A:0.551724	G:0.897368	A:0.102632
Pm_7_9481820	7	9481820	0.462716	0.508167	0.0768421	C:0.482759	T:0.517241	C:0.944737	T:0.0552632
Pm_7_9483635	7	9483635	0.412025	0.435572	0.304561	G:0.310345	A:0.689655	G:0.794737	A:0.205263
Pm_7_9485415	7	9485415	0.403049	0.372656	0.38	C:0.241379	T:0.758621	C:0.747368	T:0.252632
Pm_7_9492144	7	9492144	0.425263	0.508167	0.0768421	C:0.517241	T:0.482759	C:0.955263	T:0.0447368
Pm_7_9495360	7	9495360	0.480914	0.506352	0.0768421	C:0.465517	A:0.534483	C:0.944737	A:0.0552632
Pm_7_9507250	7	9507250	0.434907	0.508167	0.101053	C:0.482759	T:0.517241	C:0.95	T:0.05
Pm_7_9507504	7	9507504	0.453455	0.506352	0.101053	G:0.465517	A:0.534483	G:0.942105	A:0.0578947
Pm_7_9507638	7	9507638	0.434907	0.508167	0.101053	C:0.482759	T:0.517241	C:0.952632	T:0.0473684
Pm_7_9507706	7	9507706	0.443518	0.508772	0.0768421	C:0.5	T:0.5	C:0.955263	T:0.0447368
Pm_7_9508192	7	9508192	0.480914	0.506352	0.0768421	G:0.465517	A:0.534483	G:0.944737	A:0.0552632
Pm_7_9520081	7	9520081	0.480914	0.506352	0.0768421	G:0.465517	T:0.534483	G:0.939474	T:0.0605263
Pm_7_9520131	7	9520131	0.480914	0.506352	0.0768421	T:0.465517	C:0.534483	T:0.942105	C:0.0578947
Pm_7_9520740	7	9520740	0.480914	0.506352	0.0768421	G:0.465517	A:0.534483	G:0.941799	A:0.0582011
Pm_7_9520779	7	9520779	0.453455	0.506352	0.101053	G:0.465517	A:0.534483	G:0.942105	A:0.0578947
Pm_7_9521082	7	9521082	0.480914	0.506352	0.0768421	A:0.465517	G:0.534483	A:0.944737	G:0.0552632
Pm_7_9521575	7	9521575	0.471617	0.421658	0.269474	A:0.293103	T:0.706897	A:0.834211	T:0.165789
Pm_7_9521650	7	9521650	0.435393	0.3902	0.336842	G:0.258621	T:0.741379	G:0.781579	T:0.218421
Pm_7_9521701	7	9521701	0.414316	0.406534	0.336842	G:0.275862	C:0.724138	G:0.765789	C:0.234211
Pm_7_9521871	7	9521871	0.402835	0.506352	0.147368	T:0.465517	C:0.534483	T:0.9	C:0.1
Pm_7_9524980	7	9524980	0.441745	0.499093	0.147368	G:0.431034	A:0.568966	G:0.918421	A:0.0815789
Pm_7_9525365	7	9525365	0.428658	0.506352	0.124561	C:0.465517	T:0.534483	C:0.910526	T:0.0894737
Pm_7_9532423	7	9532423	0.435857	0.508167	0.101053	C:0.482759	T:0.517241	C:0.947368	T:0.0526316
Pm_7_9533403	7	9533403	0.451339	0.448276	0.250877	G:0.327586	T:0.672414	G:0.839474	T:0.160526
Pm_7_9567481	7	9567481	0.409326	0.45977	0.269474	C:0.344828	G:0.655172	C:0.868421	G:0.131579
Pm_7_9567524	7	9567524	0.409326	0.45977	0.269474	C:0.344828	G:0.655172	C:0.863158	G:0.136842
Pm_7_9567548	7	9567548	0.409326	0.45977	0.269474	G:0.344828	A:0.655172	G:0.863158	A:0.136842
Pm_7_9568132	7	9568132	0.409326	0.45977	0.269474	A:0.344828	T:0.655172	A:0.865789	T:0.134211
Pm_7_9569352	7	9569352	0.418354	0.430519	0.304561	C:0.303571	T:0.696429	C:0.786842	T:0.213158
Pm_7_9569668	7	9569668	0.416434	0.3902	0.35193	C:0.258621	A:0.741379	C:0.742105	A:0.257895
Pm_7_9570612	7	9570612	0.415926	0.456494	0.269474	C:0.339286	A:0.660714	C:0.845745	A:0.154255
Pm_7_9570766	7	9570766	0.421658	0.444156	0.28169	C:0.321429	T:0.678571	C:0.856757	T:0.143243
Pm_7_9570948	7	9570948	0.428975	0.45977	0.250877	A:0.344828	G:0.655172	A:0.860526	G:0.139474
Pm_7_9576508	7	9576508	0.416434	0.3902	0.35193	C:0.258621	T:0.741379	C:0.823684	T:0.176316
Pm_7_9576873	7	9576873	0.416434	0.3902	0.35193	A:0.258621	G:0.741379	A:0.818421	G:0.181579
Pm_7_9577426	7	9577426	0.408806	0.448276	0.287368	C:0.327586	T:0.672414	C:0.849206	T:0.150794
Pm_7_9577474	7	9577474	0.45561	0.3902	0.317684	T:0.258621	A:0.741379	T:0.810345	A:0.189655
Pm_7_9577728	7	9577728	0.408544	0.45977	0.269474	T:0.344828	C:0.655172	T:0.859788	C:0.140212
Pm_7_9578704	7	9578704	0.415876	0.493648	0.190877	G:0.413793	A:0.586207	G:0.909091	A:0.0909091
Pm_7_9578802	7	9578802	0.419683	0.499093	0.169474	C:0.431034	T:0.568966	C:0.919786	T:0.0802139
Pm_7_9580696	7	9580696	0.510698	0.435572	0.211579	C:0.310345	T:0.689655	C:0.902703	T:0.0972973
Pm_7_9582338	7	9582338	0.454689	0.479129	0.190877	G:0.37931	A:0.62069	G:0.903743	A:0.0962567
Pm_7_9582698	7	9582698	0.470007	0.353902	0.341615	G:0.224138	A:0.775862	G:0.828571	A:0.171429
Pm_7_9582994	7	9582994	0.430359	0.421658	0.304561	A:0.293103	T:0.706897	A:0.828042	T:0.171958
Pm_7_9583619	7	9583619	0.439706	0.493648	0.169474	C:0.413793	A:0.586207	C:0.921053	A:0.0789474
Pm_7_9584001	7	9584001	0.420551	0.499093	0.169474	G:0.431034	T:0.568966	G:0.923684	T:0.0763158
Pm_7_9586109	7	9586109	0.458898	0.486993	0.169474	C:0.396552	T:0.603448	C:0.915789	T:0.0842105
Pm_7_9586265	7	9586265	0.433171	0.448276	0.261072	C:0.327586	G:0.672414	C:0.874317	G:0.125683
Pm_7_9586788	7	9586788	0.555084	0.435572	0.169474	G:0.310345	A:0.689655	G:0.905405	A:0.0945946
Pm_7_9587032	7	9587032	0.433604	0.493648	0.173639	G:0.413793	A:0.586207	G:0.906417	A:0.0935829
Pm_7_9587055	7	9587055	0.439706	0.493648	0.169474	G:0.413793	T:0.586207	G:0.901596	T:0.0984043
Pm_7_9588045	7	9588045	0.495391	0.456494	0.195483	G:0.339286	A:0.660714	G:0.891892	A:0.108108
Pm_7_9588502	7	9588502	0.512778	0.456494	0.178013	T:0.339286	C:0.660714	T:0.89071	C:0.10929
Pm_7_9588573	7	9588573	0.47435	0.45977	0.205383	T:0.344828	G:0.655172	T:0.888235	G:0.111765
Pm_7_9588745	7	9588745	0.462135	0.406534	0.293595	T:0.275862	C:0.724138	T:0.745989	C:0.254011
Pm_7_9588753	7	9588753	0.585655	0.3902	0.195483	G:0.258621	A:0.741379	G:0.887701	A:0.112299
Pm_7_9589407	7	9589407	0.493662	0.45977	0.190877	C:0.344828	G:0.655172	C:0.891534	G:0.108466
Pm_7_9589431	7	9589431	0.435257	0.486993	0.190877	A:0.396552	G:0.603448	A:0.899471	G:0.100529
Pm_7_9589597	7	9589597	0.439706	0.493648	0.169474	G:0.413793	A:0.586207	G:0.913158	A:0.0868421
Pm_7_9589704	7	9589704	0.439706	0.493648	0.169474	G:0.413793	A:0.586207	G:0.918421	A:0.0815789
Pm_7_9589809	7	9589809	0.419683	0.499093	0.169474	A:0.431034	G:0.568966	A:0.913158	G:0.0868421
Pm_7_9589815	7	9589815	0.454689	0.479129	0.190877	G:0.37931	T:0.62069	G:0.907895	T:0.0921053
Pm_7_9590573	7	9590573	0.439706	0.493648	0.169474	T:0.413793	G:0.586207	T:0.917989	G:0.0820106
Pm_7_9590856	7	9590856	0.420551	0.499093	0.169474	G:0.431034	T:0.568966	G:0.921053	T:0.0789474
Pm_7_9591046	7	9591046	0.439706	0.493648	0.169474	A:0.413793	C:0.586207	A:0.921053	C:0.0789474
Pm_7_9591477	7	9591477	0.420551	0.499093	0.169474	T:0.431034	A:0.568966	T:0.918421	A:0.0815789
Pm_7_9591744	7	9591744	0.458898	0.486993	0.169474	C:0.396552	T:0.603448	C:0.907895	T:0.0921053
Pm_7_9591892	7	9591892	0.416723	0.493648	0.190877	T:0.413793	C:0.586207	T:0.915789	C:0.0842105
Pm_7_9591960	7	9591960	0.439706	0.493648	0.169474	G:0.413793	T:0.586207	G:0.913158	T:0.0868421
Pm_7_9592041	7	9592041	0.439706	0.493648	0.169474	C:0.413793	T:0.586207	C:0.915789	T:0.0842105
Pm_7_9592077	7	9592077	0.439706	0.493648	0.169474	G:0.413793	A:0.586207	G:0.910526	A:0.0894737
Pm_7_9592238	7	9592238	0.416723	0.493648	0.190877	C:0.413793	T:0.586207	C:0.918421	T:0.0815789
Pm_7_9592380	7	9592380	0.420551	0.499093	0.169474	T:0.431034	C:0.568966	T:0.918421	C:0.0815789
Pm_7_9594290	7	9594290	0.439706	0.493648	0.169474	T:0.413793	A:0.586207	T:0.921053	A:0.0789474
Pm_7_9595089	7	9595089	0.439706	0.493648	0.169474	T:0.413793	A:0.586207	T:0.918421	A:0.0815789
Pm_7_9595245	7	9595245	0.439706	0.493648	0.169474	C:0.413793	T:0.586207	C:0.921053	T:0.0789474
Pm_7_9596480	7	9596480	0.470706	0.435572	0.250877	G:0.310345	T:0.689655	G:0.834211	T:0.165789
Pm_7_9597558	7	9597558	0.416723	0.493648	0.190877	C:0.413793	T:0.586207	C:0.907895	T:0.0921053
Pm_7_9597644	7	9597644	0.416723	0.493648	0.190877	C:0.413793	G:0.586207	C:0.889474	G:0.110526
Pm_7_9599701	7	9599701	0.416723	0.493648	0.190877	T:0.413793	C:0.586207	T:0.910526	C:0.0894737
Pm_7_9599770	7	9599770	0.416723	0.493648	0.190877	G:0.413793	A:0.586207	G:0.876316	A:0.123684
Pm_7_9600156	7	9600156	0.416723	0.493648	0.190877	T:0.413793	C:0.586207	T:0.907895	C:0.0921053
Pm_7_9601268	7	9601268	0.416723	0.493648	0.190877	G:0.413793	A:0.586207	G:0.910526	A:0.0894737
Pm_7_9610035	7	9610035	0.411266	0.435572	0.304561	A:0.310345	G:0.689655	A:0.834211	G:0.165789
Pm_7_9610267	7	9610267	0.439706	0.493648	0.169474	C:0.413793	T:0.586207	C:0.923684	T:0.0763158
Pm_7_9611125	7	9611125	0.401447	0.503327	0.169474	A:0.448276	C:0.551724	A:0.928947	C:0.0710526
Pm_7_9611710	7	9611710	0.416723	0.493648	0.190877	T:0.413793	C:0.586207	T:0.923684	C:0.0763158
Pm_7_9612139	7	9612139	0.429753	0.45977	0.250877	G:0.344828	T:0.655172	G:0.881579	T:0.118421
Pm_7_9615854	7	9615854	0.439706	0.493648	0.169474	T:0.413793	C:0.586207	T:0.921053	C:0.0789474
Pm_7_9615855	7	9615855	0.439706	0.493648	0.169474	G:0.413793	T:0.586207	G:0.921053	T:0.0789474
Pm_7_9616463	7	9616463	0.420551	0.499093	0.169474	T:0.431034	C:0.568966	T:0.923684	C:0.0763158
Pm_7_9616909	7	9616909	0.458898	0.486993	0.169474	A:0.396552	T:0.603448	A:0.910526	T:0.0894737
Pm_7_9616974	7	9616974	0.458898	0.486993	0.169474	T:0.396552	C:0.603448	T:0.907895	C:0.0921053
Pm_7_9617330	7	9617330	0.458898	0.486993	0.169474	A:0.396552	G:0.603448	A:0.907895	G:0.0921053
Pm_7_9617367	7	9617367	0.458898	0.486993	0.169474	C:0.396552	G:0.603448	C:0.907895	G:0.0921053
Pm_7_9617930	7	9617930	0.458898	0.486993	0.169474	T:0.396552	A:0.603448	T:0.907895	A:0.0921053
Pm_7_9618484	7	9618484	0.478118	0.479129	0.169474	A:0.37931	T:0.62069	A:0.905263	T:0.0947368
Pm_7_9618536	7	9618536	0.416723	0.493648	0.190877	A:0.413793	G:0.586207	A:0.907895	G:0.0921053
Pm_7_9619710	7	9619710	0.478118	0.479129	0.169474	T:0.37931	C:0.62069	T:0.910526	C:0.0894737
Pm_7_9619803	7	9619803	0.413006	0.486993	0.211579	G:0.396552	A:0.603448	G:0.907895	A:0.0921053
Pm_7_9619857	7	9619857	0.458898	0.486993	0.169474	T:0.396552	C:0.603448	T:0.910526	C:0.0894737
Pm_7_9620280	7	9620280	0.458898	0.486993	0.169474	C:0.396552	T:0.603448	C:0.910526	T:0.0894737
Pm_7_9621243	7	9621243	0.458898	0.486993	0.169474	G:0.396552	A:0.603448	G:0.910526	A:0.0894737
Pm_7_9621322	7	9621322	0.458898	0.486993	0.169474	C:0.396552	G:0.603448	C:0.910526	G:0.0894737
Pm_7_9621928	7	9621928	0.458898	0.486993	0.169474	T:0.396552	A:0.603448	T:0.910526	A:0.0894737
Pm_7_9622420	7	9622420	0.458898	0.486993	0.169474	C:0.396552	A:0.603448	C:0.905263	A:0.0947368
Pm_7_9623051	7	9623051	0.436082	0.486993	0.190877	T:0.396552	C:0.603448	T:0.905263	C:0.0947368
Pm_7_9625214	7	9625214	0.416723	0.493648	0.190877	T:0.413793	C:0.586207	T:0.921053	C:0.0789474
Pm_7_9626159	7	9626159	0.419683	0.499093	0.169474	C:0.431034	A:0.568966	C:0.915789	A:0.0842105
Pm_7_9626177	7	9626177	0.415876	0.493648	0.190877	G:0.413793	A:0.586207	G:0.918421	A:0.0815789
Pm_7_9626252	7	9626252	0.416723	0.493648	0.190877	T:0.413793	G:0.586207	T:0.913158	G:0.0868421
Pm_7_9626307	7	9626307	0.415876	0.493648	0.190877	C:0.413793	A:0.586207	C:0.913158	A:0.0868421
Pm_7_9627040	7	9627040	0.439706	0.493648	0.169474	G:0.413793	T:0.586207	G:0.923684	T:0.0763158
Pm_7_9628446	7	9628446	0.416723	0.493648	0.190877	A:0.413793	T:0.586207	A:0.918421	T:0.0815789
Pm_7_9628651	7	9628651	0.416723	0.493648	0.190877	C:0.413793	T:0.586207	C:0.918421	T:0.0815789
Pm_7_9628676	7	9628676	0.416723	0.493648	0.190877	C:0.413793	T:0.586207	C:0.918421	T:0.0815789
Pm_7_9628725	7	9628725	0.416723	0.493648	0.190877	G:0.413793	A:0.586207	G:0.918421	A:0.0815789
Pm_7_9628848	7	9628848	0.416723	0.493648	0.190877	G:0.413793	A:0.586207	G:0.913158	A:0.0868421
Pm_7_9628861	7	9628861	0.416723	0.493648	0.190877	G:0.413793	A:0.586207	G:0.913158	A:0.0868421
Pm_7_9633160	7	9633160	0.519833	0.499093	0.0768421	C:0.431034	A:0.568966	C:0.960526	A:0.0394737
Pm_7_9638816	7	9638816	0.416723	0.493648	0.190877	C:0.413793	T:0.586207	C:0.921053	T:0.0789474
Pm_7_9677346	7	9677346	0.413833	0.486993	0.211579	T:0.396552	C:0.603448	T:0.913158	C:0.0868421
Pm_7_9677773	7	9677773	0.413833	0.486993	0.211579	T:0.396552	C:0.603448	T:0.913158	C:0.0868421
Pm_7_9678590	7	9678590	0.413833	0.486993	0.211579	G:0.396552	A:0.603448	G:0.889474	A:0.110526
Pm_7_9679707	7	9679707	0.519833	0.499093	0.0768421	G:0.431034	A:0.568966	G:0.952632	A:0.0473684
Pm_7_9682294	7	9682294	0.519833	0.499093	0.0768421	G:0.431034	A:0.568966	G:0.955263	A:0.0447368
Pm_7_9685747	7	9685747	0.439706	0.493648	0.169474	G:0.413793	T:0.586207	G:0.928947	T:0.0710526
Pm_7_9685833	7	9685833	0.518968	0.499093	0.0768421	A:0.431034	T:0.568966	A:0.95	T:0.05
Pm_7_9686652	7	9686652	0.465571	0.508167	0.0768421	G:0.482759	A:0.517241	G:0.952632	A:0.0473684
Pm_7_9694573	7	9694573	0.519833	0.499093	0.0768421	A:0.431034	T:0.568966	A:0.955263	T:0.0447368
Pm_7_9700174	7	9700174	0.420551	0.499093	0.169474	C:0.431034	T:0.568966	C:0.931579	T:0.0684211
Pm_7_9701258	7	9701258	0.439706	0.493648	0.169474	A:0.413793	C:0.586207	A:0.921053	C:0.0789474
Pm_7_9702206	7	9702206	0.439706	0.493648	0.169474	T:0.413793	A:0.586207	T:0.931579	A:0.0684211
Pm_7_9702446	7	9702446	0.420551	0.499093	0.169474	G:0.431034	A:0.568966	G:0.921053	A:0.0789474
Pm_7_9702520	7	9702520	0.439706	0.493648	0.169474	A:0.413793	T:0.586207	A:0.934211	T:0.0657895
Pm_7_9702865	7	9702865	0.439706	0.493648	0.169474	A:0.413793	G:0.586207	A:0.923684	G:0.0763158
Pm_7_9703871	7	9703871	0.415876	0.493648	0.190877	T:0.413793	C:0.586207	T:0.926316	C:0.0736842
Pm_7_9706634	7	9706634	0.519833	0.499093	0.0768421	G:0.431034	T:0.568966	G:0.955263	T:0.0447368
Pm_7_9707019	7	9707019	0.53787	0.493648	0.0768421	T:0.413793	A:0.586207	T:0.907895	A:0.0921053
Pm_7_9707056	7	9707056	0.431775	0.479129	0.211579	C:0.37931	T:0.62069	C:0.794737	T:0.205263
Pm_7_9707229	7	9707229	0.415876	0.493648	0.190877	T:0.413793	A:0.586207	T:0.821053	A:0.178947
Pm_7_9707356	7	9707356	0.512387	0.493648	0.101053	A:0.413793	G:0.586207	A:0.910526	G:0.0894737
Pm_7_9707523	7	9707523	0.493118	0.499093	0.101053	A:0.431034	T:0.568966	A:0.942105	T:0.0578947
Pm_7_9707549	7	9707549	0.431775	0.479129	0.211579	A:0.37931	G:0.62069	A:0.823684	G:0.176316
Pm_7_9707957	7	9707957	0.467957	0.499093	0.124561	C:0.431034	A:0.568966	C:0.946809	A:0.0531915
Pm_7_9708152	7	9708152	0.493118	0.499093	0.101053	G:0.431034	A:0.568966	G:0.936842	A:0.0631579
Pm_7_9708155	7	9708155	0.493118	0.499093	0.101053	G:0.431034	A:0.568966	G:0.947368	A:0.0526316
Pm_7_9708503	7	9708503	0.467957	0.499093	0.124561	A:0.431034	G:0.568966	A:0.928947	G:0.0710526
Pm_7_9708621	7	9708621	0.493167	0.448276	0.211579	G:0.327586	A:0.672414	G:0.915789	A:0.0842105
Pm_7_9712208	7	9712208	0.519833	0.499093	0.0768421	G:0.431034	A:0.568966	G:0.955263	A:0.0447368
Pm_7_9712326	7	9712326	0.519833	0.499093	0.0768421	C:0.431034	T:0.568966	C:0.957895	T:0.0421053
Pm_7_9712582	7	9712582	0.401885	0.508167	0.101053	A:0.517241	G:0.482759	A:0.926316	G:0.0736842
Pm_7_9712611	7	9712611	0.519833	0.499093	0.0768421	A:0.431034	T:0.568966	A:0.955263	T:0.0447368
Pm_7_9713633	7	9713633	0.519833	0.499093	0.0768421	G:0.431034	T:0.568966	G:0.955263	T:0.0447368
Pm_7_9713937	7	9713937	0.519833	0.499093	0.0768421	T:0.431034	G:0.568966	T:0.955263	G:0.0447368
Pm_7_9717608	7	9717608	0.519833	0.499093	0.0768421	T:0.431034	C:0.568966	T:0.955263	C:0.0447368
Pm_7_9717682	7	9717682	0.519833	0.499093	0.0768421	T:0.431034	G:0.568966	T:0.955263	G:0.0447368
Pm_7_9719079	7	9719079	0.410506	0.435572	0.304561	T:0.310345	G:0.689655	T:0.873684	G:0.126316
Pm_7_9719516	7	9719516	0.519833	0.499093	0.0768421	G:0.431034	A:0.568966	G:0.955263	A:0.0447368
Pm_7_9721241	7	9721241	0.468823	0.499093	0.124561	T:0.431034	A:0.568966	T:0.931579	A:0.0684211
Pm_7_9723005	7	9723005	0.468823	0.499093	0.124561	A:0.431034	G:0.568966	A:0.934211	G:0.0657895
Pm_7_9724457	7	9724457	0.442613	0.499093	0.147368	G:0.431034	A:0.568966	G:0.915789	A:0.0842105
Pm_7_9724791	7	9724791	0.419683	0.499093	0.169474	T:0.431034	C:0.568966	T:0.913158	C:0.0868421
Pm_7_9736805	7	9736805	0.461621	0.493648	0.147368	A:0.413793	G:0.586207	A:0.902632	G:0.0973684
Pm_7_9739927	7	9739927	0.493118	0.499093	0.101053	T:0.431034	C:0.568966	T:0.952632	C:0.0473684
Pm_7_9740472	7	9740472	0.519833	0.499093	0.0768421	T:0.431034	C:0.568966	T:0.955263	C:0.0447368
Pm_7_9740536	7	9740536	0.493983	0.499093	0.101053	T:0.431034	A:0.568966	T:0.934211	A:0.0657895
Pm_7_9740651	7	9740651	0.493983	0.499093	0.101053	C:0.431034	T:0.568966	C:0.936842	T:0.0631579
Pm_7_9741288	7	9741288	0.475564	0.503327	0.101053	T:0.448276	C:0.551724	T:0.936842	C:0.0631579
Pm_7_9742168	7	9742168	0.463308	0.493648	0.147368	G:0.413793	C:0.586207	G:0.894737	C:0.105263
Pm_7_9743508	7	9743508	0.439706	0.493648	0.169474	A:0.413793	G:0.586207	A:0.913158	G:0.0868421
Pm_7_9743813	7	9743813	0.519833	0.499093	0.0768421	A:0.431034	G:0.568966	A:0.955263	G:0.0447368
Pm_7_9746907	7	9746907	0.493983	0.499093	0.101053	T:0.431034	C:0.568966	T:0.936842	C:0.0631579
Pm_7_9748003	7	9748003	0.420551	0.499093	0.169474	A:0.431034	C:0.568966	A:0.902632	C:0.0973684
Pm_7_9749238	7	9749238	0.474672	0.503327	0.101053	A:0.448276	G:0.551724	A:0.934211	G:0.0657895
Pm_7_9751715	7	9751715	0.482756	0.506352	0.0768421	G:0.465517	T:0.534483	G:0.95	T:0.05
Pm_7_9753486	7	9753486	0.438861	0.493648	0.169474	G:0.413793	A:0.586207	G:0.902632	A:0.0973684
Pm_7_9754464	7	9754464	0.444348	0.499093	0.147368	A:0.431034	C:0.568966	A:0.915789	C:0.0842105
Pm_7_9754594	7	9754594	0.424519	0.503327	0.147368	A:0.448276	G:0.551724	A:0.915789	G:0.0842105
Pm_7_9754692	7	9754692	0.493983	0.499093	0.101053	C:0.431034	A:0.568966	C:0.936842	A:0.0631579
Pm_7_9754760	7	9754760	0.493983	0.499093	0.101053	T:0.431034	A:0.568966	T:0.936842	A:0.0631579
Pm_7_9755565	7	9755565	0.417946	0.499093	0.169474	A:0.431034	T:0.568966	A:0.860526	T:0.139474
Pm_7_9755585	7	9755585	0.468823	0.499093	0.124561	C:0.431034	G:0.568966	C:0.907895	G:0.0921053
Pm_7_9756690	7	9756690	0.486692	0.493648	0.124561	A:0.413793	C:0.586207	A:0.904762	C:0.0952381
Pm_7_9757405	7	9757405	0.501767	0.503327	0.0768421	C:0.448276	T:0.551724	C:0.95	T:0.05
Pm_7_9757960	7	9757960	0.419683	0.499093	0.169474	T:0.431034	C:0.568966	T:0.939474	C:0.0605263
Pm_7_9759099	7	9759099	0.419683	0.499093	0.169474	C:0.431034	G:0.568966	C:0.939474	G:0.0605263
Pm_7_9759465	7	9759465	0.44348	0.499093	0.147368	T:0.431034	C:0.568966	T:0.95	C:0.05
Pm_7_9759659	7	9759659	0.419683	0.499093	0.169474	A:0.431034	C:0.568966	A:0.939474	C:0.0605263
Pm_7_9759666	7	9759666	0.462465	0.493648	0.147368	T:0.413793	C:0.586207	T:0.95	C:0.05
Pm_7_9759978	7	9759978	0.44348	0.499093	0.147368	C:0.431034	T:0.568966	C:0.95	T:0.05
Pm_7_9760212	7	9760212	0.419683	0.499093	0.169474	G:0.431034	A:0.568966	G:0.939474	A:0.0605263
Pm_7_9760478	7	9760478	0.44348	0.499093	0.147368	A:0.431034	T:0.568966	A:0.95	T:0.05
Pm_7_9760667	7	9760667	0.44348	0.499093	0.147368	T:0.431034	G:0.568966	T:0.95	G:0.05
Pm_7_9760715	7	9760715	0.44348	0.499093	0.147368	A:0.431034	C:0.568966	A:0.95	C:0.05
Pm_7_9760786	7	9760786	0.44348	0.499093	0.147368	C:0.431034	T:0.568966	C:0.95	T:0.05
Pm_7_9761680	7	9761680	0.44348	0.499093	0.147368	G:0.431034	A:0.568966	G:0.95	A:0.05
Pm_7_9761856	7	9761856	0.44348	0.499093	0.147368	A:0.431034	G:0.568966	A:0.955263	G:0.0447368
Pm_7_9761933	7	9761933	0.44348	0.499093	0.147368	A:0.431034	G:0.568966	A:0.95	G:0.05
Pm_7_9762379	7	9762379	0.44348	0.499093	0.147368	C:0.431034	G:0.568966	C:0.95	G:0.05
Pm_7_9762569	7	9762569	0.44348	0.499093	0.147368	G:0.431034	A:0.568966	G:0.95	A:0.05
Pm_7_9762742	7	9762742	0.418815	0.499093	0.169474	T:0.431034	C:0.568966	T:0.907895	C:0.0921053
Pm_7_9762864	7	9762864	0.44348	0.499093	0.147368	A:0.431034	T:0.568966	A:0.95	T:0.05
Pm_7_9763012	7	9763012	0.452828	0.333938	0.37296	T:0.206897	A:0.793103	T:0.771186	A:0.228814
Pm_7_9763345	7	9763345	0.462465	0.493648	0.147368	T:0.413793	C:0.586207	T:0.943243	C:0.0567568
Pm_7_9763483	7	9763483	0.418815	0.499093	0.169474	A:0.431034	G:0.568966	A:0.921053	G:0.0789474
Pm_7_9765972	7	9765972	0.456215	0.506352	0.101053	G:0.465517	C:0.534483	G:0.952632	C:0.0473684
Pm_7_9767675	7	9767675	0.462465	0.493648	0.147368	A:0.413793	G:0.586207	A:0.95	G:0.05
Pm_7_9767858	7	9767858	0.44348	0.499093	0.147368	A:0.431034	T:0.568966	A:0.913158	T:0.0868421
Pm_7_9768219	7	9768219	0.44348	0.499093	0.147368	A:0.431034	C:0.568966	A:0.95	C:0.05
Pm_7_9768453	7	9768453	0.462465	0.493648	0.147368	C:0.413793	A:0.586207	C:0.95	A:0.05
Pm_7_9769142	7	9769142	0.418815	0.499093	0.169474	T:0.431034	A:0.568966	T:0.886842	A:0.113158
Pm_7_9769499	7	9769499	0.44348	0.499093	0.147368	C:0.431034	T:0.568966	C:0.947368	T:0.0526316
Pm_7_9769937	7	9769937	0.462716	0.508167	0.0768421	C:0.482759	T:0.517241	C:0.955263	T:0.0447368
Pm_7_9779736	7	9779736	0.451936	0.421658	0.287368	C:0.293103	T:0.706897	C:0.85	T:0.15
Pm_7_9786129	7	9786129	0.434907	0.508167	0.101053	C:0.482759	T:0.517241	C:0.936842	T:0.0631579
Pm_7_9787842	7	9787842	0.431775	0.479129	0.211579	A:0.37931	G:0.62069	A:0.9	G:0.1
Pm_7_9788600	7	9788600	0.462716	0.508167	0.0768421	C:0.482759	T:0.517241	C:0.957895	T:0.0421053
Pm_7_9788641	7	9788641	0.462716	0.508167	0.0768421	T:0.482759	C:0.517241	T:0.955263	C:0.0447368
Pm_7_9790493	7	9790493	0.404672	0.506352	0.147368	A:0.465517	G:0.534483	A:0.863158	G:0.136842
Pm_7_9791320	7	9791320	0.417342	0.508772	0.101053	C:0.5	T:0.5	C:0.934211	T:0.0657895
Pm_7_9791366	7	9791366	0.462716	0.508167	0.0768421	G:0.482759	A:0.517241	G:0.931579	A:0.0684211
Pm_7_9791387	7	9791387	0.462716	0.508167	0.0768421	G:0.482759	T:0.517241	G:0.944737	T:0.0552632
Pm_7_9791428	7	9791428	0.471995	0.503327	0.101053	A:0.448276	G:0.551724	A:0.926316	G:0.0736842
Pm_7_9791521	7	9791521	0.447437	0.503327	0.124561	G:0.448276	A:0.551724	G:0.917989	A:0.0820106
Pm_7_9791861	7	9791861	0.442534	0.508772	0.0768421	C:0.5	T:0.5	C:0.93617	T:0.0638298
Pm_7_9791973	7	9791973	0.488579	0.508167	0.0519298	G:0.482759	A:0.517241	G:0.92328	A:0.0767196
Pm_7_9792142	7	9792142	0.489533	0.508167	0.0519298	A:0.482759	G:0.517241	A:0.95	G:0.05
Pm_7_9795954	7	9795954	0.462716	0.508167	0.0768421	C:0.482759	G:0.517241	C:0.952632	G:0.0473684
Pm_7_9809398	7	9809398	0.560305	0.479129	0.0809859	C:0.37931	T:0.62069	C:0.951087	T:0.048913
Pm_7_9815517	7	9815517	0.462716	0.508167	0.0768421	G:0.482759	A:0.517241	G:0.952632	A:0.0473684
Pm_7_9815567	7	9815567	0.441745	0.499093	0.147368	G:0.431034	A:0.568966	G:0.942105	A:0.0578947
Pm_7_9815585	7	9815585	0.422734	0.503327	0.147368	G:0.448276	C:0.551724	G:0.942105	C:0.0578947
Pm_7_9842158	7	9842158	0.409895	0.508167	0.124561	G:0.482759	T:0.517241	G:0.947368	T:0.0526316
Pm_7_9843790	7	9843790	0.408947	0.508167	0.124561	A:0.482759	G:0.517241	A:0.947368	G:0.0526316
Pm_7_9846461	7	9846461	0.435857	0.508167	0.101053	C:0.482759	A:0.517241	C:0.955263	A:0.0447368
Pm_7_9846664	7	9846664	0.409895	0.508167	0.124561	T:0.482759	A:0.517241	T:0.947368	A:0.0526316
Pm_7_9846849	7	9846849	0.409895	0.508167	0.124561	A:0.482759	G:0.517241	A:0.923684	G:0.0763158
Pm_7_9847575	7	9847575	0.435857	0.508167	0.101053	T:0.482759	A:0.517241	T:0.878947	A:0.121053
Pm_7_9848764	7	9848764	0.418815	0.499093	0.169474	A:0.431034	G:0.568966	A:0.884211	G:0.115789
Pm_7_9849312	7	9849312	0.444502	0.508772	0.0768421	A:0.5	G:0.5	A:0.955263	G:0.0447368
Pm_7_9849381	7	9849381	0.462716	0.508167	0.0768421	T:0.482759	C:0.517241	T:0.931579	C:0.0684211
Pm_7_9849410	7	9849410	0.462716	0.508167	0.0768421	A:0.482759	G:0.517241	A:0.955263	G:0.0447368
Pm_7_9849844	7	9849844	0.402835	0.506352	0.147368	T:0.465517	C:0.534483	T:0.902632	C:0.0973684
Pm_7_9850045	7	9850045	0.408947	0.508167	0.124561	G:0.482759	A:0.517241	G:0.926316	A:0.0736842
Pm_7_9850214	7	9850214	0.403753	0.506352	0.147368	C:0.465517	T:0.534483	C:0.918421	T:0.0815789
Pm_7_9858283	7	9858283	0.434907	0.508167	0.101053	C:0.482759	T:0.517241	C:0.944737	T:0.0552632
Pm_7_9858974	7	9858974	0.513549	0.45977	0.169474	C:0.344828	T:0.655172	C:0.883598	T:0.116402
Pm_7_9864181	7	9864181	0.462716	0.508167	0.0768421	A:0.482759	G:0.517241	A:0.952632	G:0.0473684
Pm_7_9864225	7	9864225	0.435857	0.508167	0.101053	A:0.482759	T:0.517241	A:0.952632	T:0.0473684
Pm_7_9864763	7	9864763	0.426282	0.508167	0.0768421	C:0.517241	T:0.482759	C:0.952632	T:0.0473684
Pm_7_9865055	7	9865055	0.443518	0.508772	0.0768421	G:0.5	A:0.5	G:0.95	A:0.05
Pm_7_9867600	7	9867600	0.454375	0.506352	0.101053	T:0.465517	C:0.534483	T:0.930851	C:0.0691489
Pm_7_9870424	7	9870424	0.409895	0.508167	0.124561	G:0.482759	A:0.517241	G:0.939474	A:0.0605263
Pm_7_9870992	7	9870992	0.435857	0.508167	0.101053	C:0.482759	T:0.517241	C:0.939474	T:0.0605263
Pm_7_9872330	7	9872330	0.409895	0.508167	0.124561	C:0.482759	A:0.517241	C:0.928571	A:0.0714286
Pm_7_9872407	7	9872407	0.44911	0.506352	0.103665	C:0.465517	T:0.534483	C:0.939153	T:0.0608466
Pm_7_9872599	7	9872599	0.486173	0.499093	0.103665	C:0.431034	T:0.568966	C:0.935829	T:0.0641711
Pm_7_9872802	7	9872802	0.44911	0.506352	0.103665	C:0.465517	T:0.534483	C:0.939153	T:0.0608466
Pm_7_9872851	7	9872851	0.454375	0.506352	0.101053	C:0.465517	T:0.534483	C:0.941799	T:0.0582011
Pm_7_9872898	7	9872898	0.426819	0.506352	0.124561	G:0.465517	A:0.534483	G:0.933862	A:0.0661376
Pm_7_9873155	7	9873155	0.472887	0.503327	0.101053	A:0.448276	C:0.551724	A:0.942105	C:0.0578947
Pm_7_9873199	7	9873199	0.416209	0.499093	0.169474	A:0.431034	G:0.568966	A:0.859043	G:0.140957
Pm_7_9873310	7	9873310	0.454375	0.506352	0.101053	G:0.465517	A:0.534483	G:0.941799	A:0.0582011
Pm_7_9873384	7	9873384	0.463668	0.508167	0.0768421	C:0.482759	T:0.517241	C:0.955263	T:0.0447368
Pm_7_9873675	7	9873675	0.435857	0.508167	0.101053	C:0.482759	T:0.517241	C:0.942105	T:0.0578947
Pm_7_9873824	7	9873824	0.435857	0.508167	0.101053	A:0.482759	T:0.517241	A:0.942105	T:0.0578947
Pm_7_9873860	7	9873860	0.435857	0.508167	0.101053	G:0.482759	A:0.517241	G:0.942105	A:0.0578947
Pm_7_9873913	7	9873913	0.435857	0.508167	0.101053	G:0.482759	A:0.517241	G:0.939474	A:0.0605263
Pm_7_9873945	7	9873945	0.435857	0.508167	0.101053	C:0.482759	T:0.517241	C:0.942105	T:0.0578947
Pm_7_9874018	7	9874018	0.435857	0.508167	0.101053	G:0.482759	A:0.517241	G:0.939153	A:0.0608466
Pm_7_9874178	7	9874178	0.435857	0.508167	0.101053	C:0.482759	T:0.517241	C:0.942105	T:0.0578947
Pm_7_9874223	7	9874223	0.444502	0.508772	0.0768421	G:0.5	C:0.5	G:0.952632	C:0.0473684
Pm_7_9874244	7	9874244	0.454375	0.506352	0.101053	C:0.465517	T:0.534483	C:0.931579	T:0.0684211
Pm_7_9874365	7	9874365	0.435857	0.508167	0.101053	C:0.482759	T:0.517241	C:0.939474	T:0.0605263
Pm_7_9874532	7	9874532	0.417342	0.508772	0.101053	G:0.5	A:0.5	G:0.944737	A:0.0552632
Pm_7_9874823	7	9874823	0.435857	0.508167	0.101053	C:0.482759	T:0.517241	C:0.944737	T:0.0552632
Pm_7_9874829	7	9874829	0.435857	0.508167	0.101053	G:0.482759	A:0.517241	G:0.944737	A:0.0552632
Pm_7_9875001	7	9875001	0.486173	0.499093	0.103665	G:0.431034	A:0.568966	G:0.939153	A:0.0608466
Pm_7_9875080	7	9875080	0.422126	0.506352	0.12773	C:0.465517	T:0.534483	C:0.939474	T:0.0605263
Pm_7_9875198	7	9875198	0.435857	0.508167	0.101053	C:0.482759	T:0.517241	C:0.939474	T:0.0605263
Pm_7_9875285	7	9875285	0.472887	0.503327	0.101053	G:0.448276	A:0.551724	G:0.939474	A:0.0605263
Pm_7_9875288	7	9875288	0.465357	0.499093	0.124561	G:0.431034	A:0.568966	G:0.936842	A:0.0631579
Pm_7_9875490	7	9875490	0.447437	0.503327	0.124561	G:0.448276	A:0.551724	G:0.936508	A:0.0634921
Pm_7_9875548	7	9875548	0.462716	0.508167	0.0768421	T:0.482759	A:0.517241	T:0.95	A:0.05
Pm_7_9875791	7	9875791	0.435857	0.508167	0.101053	T:0.482759	G:0.517241	T:0.942105	G:0.0578947
Pm_7_9876416	7	9876416	0.425263	0.508167	0.0768421	A:0.517241	G:0.482759	A:0.944737	G:0.0552632
Pm_7_9876617	7	9876617	0.472887	0.503327	0.101053	C:0.448276	T:0.551724	C:0.942105	T:0.0578947
Pm_7_9876648	7	9876648	0.454375	0.506352	0.101053	G:0.465517	T:0.534483	G:0.942105	T:0.0578947
Pm_7_9876688	7	9876688	0.435857	0.508167	0.101053	G:0.482759	A:0.517241	G:0.939474	A:0.0605263
Pm_7_9876831	7	9876831	0.454375	0.506352	0.101053	T:0.465517	G:0.534483	T:0.942105	G:0.0578947
Pm_7_9876913	7	9876913	0.435857	0.508167	0.101053	A:0.482759	G:0.517241	A:0.942105	G:0.0578947
Pm_7_9877051	7	9877051	0.430585	0.508167	0.103665	C:0.482759	T:0.517241	C:0.936842	T:0.0631579
Pm_7_9877695	7	9877695	0.435857	0.508167	0.101053	C:0.482759	T:0.517241	C:0.942105	T:0.0578947
Pm_7_9878686	7	9878686	0.435857	0.508167	0.101053	G:0.482759	T:0.517241	G:0.936842	T:0.0631579
Pm_7_9879657	7	9879657	0.434431	0.486993	0.190877	C:0.396552	A:0.603448	C:0.921053	A:0.0789474
Pm_7_9879853	7	9879853	0.434431	0.486993	0.190877	G:0.396552	A:0.603448	G:0.923684	A:0.0763158
Pm_7_9879864	7	9879864	0.434431	0.486993	0.190877	G:0.396552	A:0.603448	G:0.923684	A:0.0763158
Pm_7_9880344	7	9880344	0.457252	0.486993	0.169474	C:0.396552	T:0.603448	C:0.918421	T:0.0815789
Pm_7_9880565	7	9880565	0.434431	0.486993	0.190877	A:0.396552	G:0.603448	A:0.923684	G:0.0763158
Pm_7_9880839	7	9880839	0.434431	0.486993	0.190877	G:0.396552	T:0.603448	G:0.923684	T:0.0763158
Pm_7_9881074	7	9881074	0.453884	0.479129	0.190877	A:0.37931	G:0.62069	A:0.923684	G:0.0763158
Pm_7_9882180	7	9882180	0.41135	0.486993	0.211579	G:0.396552	T:0.603448	G:0.921053	T:0.0789474
Pm_7_9882560	7	9882560	0.434431	0.486993	0.190877	G:0.396552	A:0.603448	G:0.923684	A:0.0763158
Pm_7_9882659	7	9882659	0.434431	0.486993	0.190877	T:0.396552	C:0.603448	T:0.921053	C:0.0789474
Pm_7_9882931	7	9882931	0.428391	0.470054	0.231579	G:0.362069	A:0.637931	G:0.911765	A:0.0882353
Pm_7_9883661	7	9883661	0.454375	0.506352	0.101053	T:0.465517	A:0.534483	T:0.942105	A:0.0578947
Pm_7_9883877	7	9883877	0.454375	0.506352	0.101053	C:0.465517	A:0.534483	C:0.942105	A:0.0578947
Pm_7_9884049	7	9884049	0.438015	0.493648	0.169474	C:0.413793	A:0.586207	C:0.918421	A:0.0815789
Pm_7_9885344	7	9885344	0.410522	0.486993	0.211579	T:0.396552	C:0.603448	T:0.892105	C:0.107895
Pm_7_9885482	7	9885482	0.453884	0.479129	0.190877	C:0.37931	T:0.62069	C:0.918421	T:0.0815789
Pm_7_9885544	7	9885544	0.453884	0.479129	0.190877	G:0.37931	T:0.62069	G:0.921053	T:0.0789474
Pm_7_9885627	7	9885627	0.451437	0.470054	0.211579	C:0.362069	T:0.637931	C:0.921053	T:0.0789474
Pm_7_9885739	7	9885739	0.453884	0.479129	0.190877	G:0.37931	A:0.62069	G:0.92328	A:0.0767196
Pm_7_9885851	7	9885851	0.434431	0.486993	0.190877	C:0.396552	T:0.603448	C:0.915789	T:0.0842105
Pm_7_9885906	7	9885906	0.434431	0.486993	0.190877	C:0.396552	T:0.603448	C:0.915789	T:0.0842105
Pm_7_9885982	7	9885982	0.441368	0.45977	0.236949	A:0.344828	G:0.655172	A:0.848404	G:0.151596
Pm_7_9886059	7	9886059	0.457252	0.486993	0.169474	G:0.396552	A:0.603448	G:0.921053	A:0.0789474
Pm_7_9886552	7	9886552	0.443989	0.470054	0.216586	G:0.362069	A:0.637931	G:0.92246	A:0.0775401
Pm_7_9892031	7	9892031	0.441368	0.45977	0.236949	G:0.344828	C:0.655172	G:0.91129	C:0.0887097
Pm_7_9892120	7	9892120	0.41135	0.486993	0.211579	C:0.396552	T:0.603448	C:0.915789	T:0.0842105
Pm_7_9892415	7	9892415	0.408063	0.506352	0.0768421	A:0.534483	T:0.465517	A:0.944737	T:0.0552632
Pm_7_9895205	7	9895205	0.435857	0.508167	0.101053	G:0.482759	C:0.517241	G:0.942105	C:0.0578947
Pm_7_9895585	7	9895585	0.416361	0.508772	0.101053	A:0.5	G:0.5	A:0.942105	G:0.0578947
Pm_7_9902773	7	9902773	0.44476	0.503327	0.124561	C:0.448276	T:0.551724	C:0.933862	T:0.0661376
Pm_7_9915263	7	9915263	0.493662	0.45977	0.190877	C:0.344828	T:0.655172	C:0.920635	T:0.0793651
Pm_7_9921411	7	9921411	0.454375	0.506352	0.101053	T:0.465517	A:0.534483	T:0.942105	A:0.0578947
Pm_7_9921439	7	9921439	0.456428	0.486993	0.169474	T:0.396552	G:0.603448	T:0.923684	G:0.0763158
Pm_7_9922021	7	9922021	0.407399	0.470054	0.250877	T:0.362069	C:0.637931	T:0.884211	C:0.115789
Pm_7_9925995	7	9925995	0.406604	0.470054	0.250877	T:0.362069	G:0.637931	T:0.883598	G:0.116402
Pm_7_9925999	7	9925999	0.406604	0.470054	0.250877	A:0.362069	G:0.637931	A:0.883598	G:0.116402
Pm_7_9926030	7	9926030	0.469026	0.448276	0.231579	T:0.327586	C:0.672414	T:0.878947	C:0.121053
Pm_7_9926233	7	9926233	0.413335	0.493648	0.190877	A:0.413793	G:0.586207	A:0.921053	G:0.0789474
Pm_7_9926261	7	9926261	0.422599	0.479129	0.216586	T:0.37931	C:0.62069	T:0.888889	C:0.111111
Pm_7_9928851	7	9928851	0.435857	0.508167	0.101053	C:0.482759	G:0.517241	C:0.942105	G:0.0578947
Pm_7_9929204	7	9929204	0.435857	0.508167	0.101053	C:0.482759	T:0.517241	C:0.944737	T:0.0552632
Pm_7_9929218	7	9929218	0.434431	0.486993	0.190877	G:0.396552	A:0.603448	G:0.907895	A:0.0921053
Pm_7_9931243	7	9931243	0.435857	0.508167	0.101053	G:0.482759	A:0.517241	G:0.939474	A:0.0605263
Pm_7_9931351	7	9931351	0.41135	0.486993	0.211579	G:0.396552	A:0.603448	G:0.918421	A:0.0815789
Pm_7_9931608	7	9931608	0.41135	0.486993	0.211579	C:0.396552	T:0.603448	C:0.915789	T:0.0842105
Pm_7_9931679	7	9931679	0.434907	0.508167	0.101053	C:0.482759	T:0.517241	C:0.947368	T:0.0526316
Pm_7_9931758	7	9931758	0.435857	0.508167	0.101053	G:0.482759	A:0.517241	G:0.942105	A:0.0578947
Pm_7_9932073	7	9932073	0.41135	0.486993	0.211579	A:0.396552	T:0.603448	A:0.915789	T:0.0842105
Pm_7_9932759	7	9932759	0.426819	0.506352	0.124561	G:0.465517	A:0.534483	G:0.931579	A:0.0684211
Pm_7_9934643	7	9934643	0.453884	0.479129	0.190877	G:0.37931	C:0.62069	G:0.920635	C:0.0793651
Pm_7_9934710	7	9934710	0.412178	0.486993	0.211579	C:0.396552	T:0.603448	C:0.918421	T:0.0815789
Pm_7_9935086	7	9935086	0.457252	0.486993	0.169474	C:0.396552	T:0.603448	C:0.923684	T:0.0763158
Pm_7_9935560	7	9935560	0.434431	0.486993	0.190877	G:0.396552	A:0.603448	G:0.921053	A:0.0789474
Pm_7_9935871	7	9935871	0.434977	0.499093	0.151055	A:0.431034	G:0.568966	A:0.918421	G:0.0815789
Pm_7_9938653	7	9938653	0.415029	0.493648	0.190877	C:0.413793	A:0.586207	C:0.923684	A:0.0763158
Pm_7_9938742	7	9938742	0.435857	0.508167	0.101053	C:0.482759	T:0.517241	C:0.936842	T:0.0631579
Pm_7_9941228	7	9941228	0.434431	0.486993	0.190877	C:0.396552	A:0.603448	C:0.921053	A:0.0789474
Pm_7_9941406	7	9941406	0.410522	0.486993	0.211579	C:0.396552	T:0.603448	C:0.881579	T:0.118421
Pm_7_9941505	7	9941505	0.438015	0.493648	0.169474	A:0.413793	T:0.586207	A:0.923684	T:0.0763158
Pm_7_9941598	7	9941598	0.457252	0.486993	0.169474	C:0.396552	T:0.603448	C:0.923684	T:0.0763158
Pm_7_9941704	7	9941704	0.410522	0.486993	0.211579	A:0.396552	T:0.603448	A:0.881579	T:0.118421
Pm_7_9942048	7	9942048	0.457252	0.486993	0.169474	C:0.396552	G:0.603448	C:0.923684	G:0.0763158
Pm_7_9942167	7	9942167	0.480641	0.486993	0.147368	T:0.396552	G:0.603448	T:0.923684	G:0.0763158
Pm_7_9942190	7	9942190	0.457252	0.486993	0.169474	G:0.396552	A:0.603448	G:0.921053	A:0.0789474
Pm_7_9942208	7	9942208	0.457252	0.486993	0.169474	T:0.396552	A:0.603448	T:0.923684	A:0.0763158
Pm_7_9942300	7	9942300	0.438015	0.493648	0.169474	G:0.413793	A:0.586207	G:0.923684	A:0.0763158
Pm_7_9942793	7	9942793	0.457252	0.486993	0.169474	G:0.396552	A:0.603448	G:0.923684	A:0.0763158
Pm_7_9942990	7	9942990	0.457252	0.486993	0.169474	G:0.396552	A:0.603448	G:0.921053	A:0.0789474
Pm_7_9943053	7	9943053	0.433606	0.486993	0.190877	T:0.396552	C:0.603448	T:0.915789	C:0.0842105
Pm_7_9943113	7	9943113	0.457252	0.486993	0.169474	T:0.396552	C:0.603448	T:0.915789	C:0.0842105
Pm_7_9943190	7	9943190	0.435857	0.508167	0.101053	C:0.482759	A:0.517241	C:0.942105	A:0.0578947
Pm_7_9943273	7	9943273	0.457252	0.486993	0.169474	G:0.396552	T:0.603448	G:0.923684	T:0.0763158
Pm_7_9943288	7	9943288	0.457252	0.486993	0.169474	G:0.396552	A:0.603448	G:0.923684	A:0.0763158
Pm_7_9943302	7	9943302	0.457252	0.486993	0.169474	C:0.396552	T:0.603448	C:0.923684	T:0.0763158
Pm_7_9943835	7	9943835	0.410522	0.486993	0.211579	C:0.396552	T:0.603448	C:0.907407	T:0.0925926
Pm_7_9944064	7	9944064	0.457252	0.486993	0.169474	G:0.396552	A:0.603448	G:0.917989	A:0.0820106
Pm_7_9944106	7	9944106	0.457252	0.486993	0.169474	G:0.396552	A:0.603448	G:0.923684	A:0.0763158
Pm_7_9944658	7	9944658	0.409895	0.508167	0.124561	G:0.482759	A:0.517241	G:0.926316	A:0.0736842
Pm_7_9945190	7	9945190	0.435857	0.508167	0.101053	G:0.482759	A:0.517241	G:0.942105	A:0.0578947
Pm_7_9945194	7	9945194	0.435857	0.508167	0.101053	G:0.482759	C:0.517241	G:0.931579	C:0.0684211
Pm_7_9945228	7	9945228	0.435857	0.508167	0.101053	T:0.482759	G:0.517241	T:0.942105	G:0.0578947
Pm_7_9945674	7	9945674	0.440945	0.503327	0.12773	T:0.448276	C:0.551724	T:0.879679	C:0.120321
Pm_7_9946031	7	9946031	0.435857	0.508167	0.101053	C:0.482759	T:0.517241	C:0.892105	T:0.107895
Pm_7_9946053	7	9946053	0.402835	0.506352	0.147368	T:0.465517	A:0.534483	T:0.836842	A:0.163158
Pm_7_9946150	7	9946150	0.402835	0.506352	0.147368	C:0.465517	A:0.534483	C:0.834211	A:0.165789
Pm_7_9948756	7	9948756	0.435857	0.508167	0.101053	C:0.482759	T:0.517241	C:0.931579	T:0.0684211
Pm_7_9960055	7	9960055	0.468808	0.479129	0.173639	T:0.37931	A:0.62069	T:0.834239	A:0.165761
Pm_7_9960147	7	9960147	0.600157	0.435572	0.124561	C:0.310345	T:0.689655	C:0.852632	T:0.147368
Pm_7_9960322	7	9960322	0.581555	0.486993	0.0519298	T:0.396552	C:0.603448	T:0.915789	C:0.0842105
Pm_7_9961201	7	9961201	0.510537	0.421658	0.231579	C:0.293103	T:0.706897	C:0.831579	T:0.168421
Pm_7_9961404	7	9961404	0.524133	0.479129	0.124561	G:0.37931	A:0.62069	G:0.886842	A:0.113158
Pm_7_9961547	7	9961547	0.567439	0.470054	0.101053	G:0.362069	C:0.637931	G:0.892105	C:0.107895
Pm_7_9963217	7	9963217	0.561738	0.470054	0.103665	C:0.362069	T:0.637931	C:0.865385	T:0.134615
Pm_7_9963772	7	9963772	0.410843	0.508167	0.124561	C:0.482759	T:0.517241	C:0.87766	T:0.12234
Pm_7_9964452	7	9964452	0.436756	0.499093	0.151055	G:0.431034	A:0.568966	G:0.860963	A:0.139037
Pm_7_9965056	7	9965056	0.636472	0.406534	0.124561	A:0.275862	G:0.724138	A:0.864362	G:0.135638
Pm_7_9966008	7	9966008	0.580124	0.448276	0.124561	C:0.327586	G:0.672414	C:0.890957	G:0.109043
Pm_7_9966447	7	9966447	0.478118	0.479129	0.169474	C:0.37931	T:0.62069	C:0.8	T:0.2
Pm_7_9966471	7	9966471	0.497354	0.470054	0.169474	T:0.362069	C:0.637931	T:0.793011	C:0.206989
Pm_7_9966615	7	9966615	0.497354	0.470054	0.169474	T:0.362069	C:0.637931	T:0.860215	C:0.139785
Pm_7_9966633	7	9966633	0.543601	0.470054	0.124561	C:0.362069	T:0.637931	C:0.810811	T:0.189189
Pm_7_9966639	7	9966639	0.543601	0.470054	0.124561	A:0.362069	G:0.637931	A:0.862903	G:0.137097
Pm_7_9966651	7	9966651	0.543601	0.470054	0.124561	T:0.362069	C:0.637931	T:0.865591	C:0.134409
Pm_7_9967102	7	9967102	0.496572	0.470054	0.169474	T:0.362069	C:0.637931	T:0.813514	C:0.186486
Pm_7_9967113	7	9967113	0.543601	0.470054	0.124561	C:0.362069	T:0.637931	C:0.8125	T:0.1875
Pm_7_9967114	7	9967114	0.543601	0.470054	0.124561	T:0.362069	A:0.637931	T:0.8125	A:0.1875
Pm_7_9967488	7	9967488	0.529951	0.486993	0.101053	T:0.396552	C:0.603448	T:0.897368	C:0.102632
Pm_7_9967667	7	9967667	0.537688	0.485714	0.101053	T:0.392857	C:0.607143	T:0.897368	C:0.102632
Pm_7_9967871	7	9967871	0.476513	0.479129	0.169474	T:0.37931	C:0.62069	T:0.868421	C:0.131579
Pm_7_9972682	7	9972682	0.530768	0.486993	0.101053	C:0.396552	T:0.603448	C:0.897368	T:0.102632
Pm_7_9974333	7	9974333	0.530768	0.486993	0.101053	A:0.396552	C:0.603448	A:0.884211	C:0.115789
Pm_7_9974356	7	9974356	0.50542	0.486993	0.124561	T:0.396552	C:0.603448	T:0.886842	C:0.113158
Pm_7_9975670	7	9975670	0.493118	0.499093	0.101053	C:0.431034	T:0.568966	C:0.889474	T:0.110526
Pm_7_9976374	7	9976374	0.512387	0.493648	0.101053	G:0.413793	A:0.586207	G:0.886842	A:0.113158
Pm_7_9976599	7	9976599	0.412178	0.486993	0.211579	T:0.396552	C:0.603448	T:0.792105	C:0.207895
Pm_7_9976656	7	9976656	0.512387	0.493648	0.101053	A:0.413793	C:0.586207	A:0.878947	C:0.121053
Pm_7_9976760	7	9976760	0.512387	0.493648	0.101053	T:0.413793	C:0.586207	T:0.878947	C:0.121053
Pm_7_9976794	7	9976794	0.412178	0.486993	0.211579	C:0.396552	T:0.603448	C:0.794737	T:0.205263
Pm_7_9976923	7	9976923	0.512387	0.493648	0.101053	G:0.413793	T:0.586207	G:0.876316	T:0.123684
Pm_7_9977143	7	9977143	0.53787	0.493648	0.0768421	C:0.413793	A:0.586207	C:0.892105	A:0.107895
Pm_7_9977232	7	9977232	0.512387	0.493648	0.101053	A:0.413793	G:0.586207	A:0.886842	G:0.113158
Pm_7_9977303	7	9977303	0.512387	0.493648	0.101053	C:0.413793	T:0.586207	C:0.873684	T:0.126316
Pm_7_9977371	7	9977371	0.493983	0.499093	0.101053	T:0.431034	A:0.568966	T:0.884211	A:0.115789
Pm_7_9977432	7	9977432	0.506239	0.486993	0.124561	T:0.396552	C:0.603448	T:0.886842	C:0.113158
Pm_7_9977702	7	9977702	0.512387	0.493648	0.101053	C:0.413793	T:0.586207	C:0.878947	T:0.121053
Pm_7_9977826	7	9977826	0.512387	0.493648	0.101053	C:0.413793	T:0.586207	C:0.886842	T:0.113158
Pm_7_9977882	7	9977882	0.512387	0.493648	0.101053	C:0.413793	T:0.586207	C:0.878947	T:0.121053
Pm_7_9977898	7	9977898	0.512387	0.493648	0.101053	T:0.413793	C:0.586207	T:0.897368	C:0.102632
Pm_7_9977936	7	9977936	0.412178	0.486993	0.211579	G:0.396552	T:0.603448	G:0.794737	T:0.205263
Pm_7_9977944	7	9977944	0.412178	0.486993	0.211579	T:0.396552	C:0.603448	T:0.797368	C:0.202632
Pm_7_9977995	7	9977995	0.487534	0.493648	0.124561	T:0.413793	C:0.586207	T:0.876316	C:0.123684
Pm_7_9978113	7	9978113	0.512387	0.493648	0.101053	C:0.413793	A:0.586207	C:0.876316	A:0.123684
Pm_7_9978176	7	9978176	0.512387	0.493648	0.101053	A:0.413793	T:0.586207	A:0.884211	T:0.115789
Pm_7_9978179	7	9978179	0.487534	0.493648	0.124561	T:0.413793	C:0.586207	T:0.873684	C:0.126316
Pm_7_9978212	7	9978212	0.438015	0.493648	0.169474	A:0.413793	G:0.586207	A:0.844737	G:0.155263
Pm_7_9978322	7	9978322	0.410185	0.479129	0.231579	A:0.37931	T:0.62069	A:0.786842	T:0.213158
Pm_7_9978392	7	9978392	0.487534	0.493648	0.124561	A:0.413793	C:0.586207	A:0.876316	C:0.123684
Pm_7_9978460	7	9978460	0.462465	0.493648	0.147368	G:0.413793	A:0.586207	G:0.857895	A:0.142105
Pm_7_9978462	7	9978462	0.486692	0.493648	0.124561	C:0.413793	T:0.586207	C:0.881579	T:0.118421
Pm_7_9978547	7	9978547	0.487534	0.493648	0.124561	A:0.413793	G:0.586207	A:0.873684	G:0.126316
Pm_7_9978887	7	9978887	0.438861	0.493648	0.169474	G:0.413793	A:0.586207	G:0.826316	A:0.173684
Pm_7_9978909	7	9978909	0.436082	0.486993	0.190877	T:0.396552	G:0.603448	T:0.822751	G:0.177249
Pm_7_9979061	7	9979061	0.417946	0.499093	0.169474	G:0.431034	C:0.568966	G:0.826316	C:0.173684
Pm_7_9979581	7	9979581	0.533121	0.493648	0.0788597	T:0.413793	A:0.586207	T:0.886243	A:0.113757
Pm_7_9979585	7	9979585	0.533121	0.493648	0.0788597	C:0.413793	T:0.586207	C:0.883598	T:0.116402
Pm_7_9979604	7	9979604	0.417946	0.499093	0.169474	C:0.431034	T:0.568966	C:0.830688	T:0.169312
Pm_7_9979924	7	9979924	0.447437	0.503327	0.124561	A:0.448276	T:0.551724	A:0.812169	T:0.187831
Pm_7_9980576	7	9980576	0.461621	0.493648	0.147368	T:0.413793	A:0.586207	T:0.840426	A:0.159574
Pm_7_9980640	7	9980640	0.412178	0.486993	0.211579	A:0.396552	C:0.603448	A:0.789474	C:0.210526
Pm_7_9980882	7	9980882	0.486692	0.493648	0.124561	G:0.413793	T:0.586207	G:0.849206	T:0.150794
Pm_7_9980891	7	9980891	0.461621	0.493648	0.147368	C:0.413793	A:0.586207	C:0.833333	A:0.166667
Pm_7_9980904	7	9980904	0.486692	0.493648	0.124561	A:0.413793	C:0.586207	A:0.853723	C:0.146277
Pm_7_9980969	7	9980969	0.462465	0.493648	0.147368	T:0.413793	G:0.586207	T:0.854497	G:0.145503
Pm_7_9980975	7	9980975	0.462465	0.493648	0.147368	T:0.413793	C:0.586207	T:0.857143	C:0.142857
Pm_7_9980996	7	9980996	0.461621	0.493648	0.147368	A:0.413793	G:0.586207	A:0.843915	G:0.156085
Pm_7_9980999	7	9980999	0.512387	0.493648	0.101053	A:0.413793	T:0.586207	A:0.867725	T:0.132275
Pm_7_9981002	7	9981002	0.438015	0.493648	0.169474	A:0.413793	G:0.586207	A:0.838624	G:0.161376
Pm_7_9981009	7	9981009	0.530768	0.486993	0.101053	C:0.396552	G:0.603448	C:0.87037	G:0.12963
Pm_7_9981020	7	9981020	0.461621	0.493648	0.147368	A:0.413793	G:0.586207	A:0.843085	G:0.156915
Pm_7_9981220	7	9981220	0.415029	0.493648	0.190877	A:0.413793	T:0.586207	A:0.781579	T:0.218421
Pm_7_9981250	7	9981250	0.457252	0.486993	0.169474	T:0.396552	C:0.603448	T:0.805263	C:0.194737
Pm_7_9981479	7	9981479	0.461621	0.493648	0.147368	A:0.413793	G:0.586207	A:0.860526	G:0.139474
Pm_7_9984891	7	9984891	0.519833	0.499093	0.0768421	A:0.431034	C:0.568966	A:0.9	C:0.1
Pm_7_9986348	7	9986348	0.431003	0.493648	0.173639	C:0.413793	A:0.586207	C:0.866848	A:0.133152
Pm_7_9986516	7	9986516	0.401885	0.508167	0.101053	C:0.517241	T:0.482759	C:0.897368	T:0.102632
Pm_7_9986555	7	9986555	0.429577	0.506352	0.124561	G:0.465517	A:0.534483	G:0.894737	A:0.105263
Pm_7_9986641	7	9986641	0.493983	0.499093	0.101053	C:0.431034	T:0.568966	C:0.902632	T:0.0973684
Pm_7_9986662	7	9986662	0.493983	0.499093	0.101053	G:0.431034	T:0.568966	G:0.9	T:0.1
Pm_7_9986709	7	9986709	0.44348	0.499093	0.147368	A:0.431034	G:0.568966	A:0.857895	G:0.142105
Pm_7_9986756	7	9986756	0.462465	0.493648	0.147368	A:0.413793	C:0.586207	A:0.860526	C:0.139474
Pm_7_9986809	7	9986809	0.44348	0.499093	0.147368	C:0.431034	T:0.568966	C:0.863158	T:0.136842
Pm_7_9987017	7	9987017	0.419683	0.499093	0.169474	G:0.431034	C:0.568966	G:0.871053	C:0.128947
Pm_7_9987928	7	9987928	0.419683	0.499093	0.169474	T:0.431034	C:0.568966	T:0.873684	C:0.126316
Pm_7_9988166	7	9988166	0.456215	0.506352	0.101053	A:0.465517	T:0.534483	A:0.889474	T:0.110526
Pm_7_9990929	7	9990929	0.444348	0.499093	0.147368	T:0.431034	C:0.568966	T:0.894737	C:0.105263
Pm_7_9991040	7	9991040	0.450114	0.503327	0.124561	C:0.448276	T:0.551724	C:0.892105	T:0.107895
Pm_7_9991291	7	9991291	0.468823	0.499093	0.124561	G:0.431034	A:0.568966	G:0.897368	A:0.102632
Pm_7_9992865	7	9992865	0.468823	0.499093	0.124561	A:0.431034	C:0.568966	A:0.892105	C:0.107895
Pm_7_9993432	7	9993432	0.468823	0.499093	0.124561	G:0.431034	A:0.568966	G:0.894737	A:0.105263
Pm_7_9993872	7	9993872	0.468823	0.499093	0.124561	C:0.431034	G:0.568966	C:0.894737	G:0.105263
Pm_7_10000277	7	10000277	0.493983	0.499093	0.101053	A:0.431034	C:0.568966	A:0.9	C:0.1
Pm_7_10001849	7	10001849	0.420551	0.499093	0.169474	A:0.431034	G:0.568966	A:0.886842	G:0.113158
Pm_7_10007211	7	10007211	0.444348	0.499093	0.147368	A:0.431034	G:0.568966	A:0.878947	G:0.121053
Pm_7_10007549	7	10007549	0.475564	0.503327	0.101053	C:0.448276	G:0.551724	C:0.902632	G:0.0973684
Pm_7_10008719	7	10008719	0.449222	0.503327	0.124561	A:0.448276	C:0.551724	A:0.871053	C:0.128947
Pm_7_10008864	7	10008864	0.467957	0.499093	0.124561	C:0.431034	T:0.568966	C:0.865789	T:0.134211
Pm_7_10016149	7	10016149	0.419683	0.499093	0.169474	A:0.431034	G:0.568966	A:0.828947	G:0.171053
Pm_7_10016150	7	10016150	0.419683	0.499093	0.169474	A:0.431034	T:0.568966	A:0.828947	T:0.171053
Pm_7_10016176	7	10016176	0.493983	0.499093	0.101053	T:0.431034	C:0.568966	T:0.878947	C:0.121053
Pm_7_10016213	7	10016213	0.493983	0.499093	0.101053	T:0.431034	A:0.568966	T:0.881579	A:0.118421
Pm_7_10016223	7	10016223	0.419683	0.499093	0.169474	A:0.431034	G:0.568966	A:0.828947	G:0.171053
Pm_7_10016262	7	10016262	0.493983	0.499093	0.101053	A:0.431034	T:0.568966	A:0.889474	T:0.110526
Pm_7_10019757	7	10019757	0.481462	0.486993	0.147368	G:0.396552	A:0.603448	G:0.868421	A:0.131579
Pm_7_10019840	7	10019840	0.493983	0.499093	0.101053	T:0.431034	G:0.568966	T:0.904762	G:0.0952381
Pm_7_10019855	7	10019855	0.462465	0.493648	0.147368	A:0.413793	G:0.586207	A:0.865079	G:0.134921
Pm_7_10019870	7	10019870	0.462465	0.493648	0.147368	C:0.413793	G:0.586207	C:0.849206	G:0.150794
Pm_7_10019991	7	10019991	0.493983	0.499093	0.101053	C:0.431034	T:0.568966	C:0.902632	T:0.0973684
Pm_7_10029513	7	10029513	0.444348	0.499093	0.147368	T:0.431034	A:0.568966	T:0.868421	A:0.131579
Pm_7_10044029	7	10044029	0.444601	0.503327	0.12773	C:0.448276	T:0.551724	C:0.889503	T:0.110497
Pm_7_10045315	7	10045315	0.546334	0.448276	0.15493	C:0.327586	T:0.672414	C:0.884181	T:0.115819
Pm_7_10048766	7	10048766	0.423626	0.503327	0.147368	C:0.448276	A:0.551724	C:0.910053	A:0.0899471
Pm_7_10048821	7	10048821	0.44348	0.499093	0.147368	C:0.431034	T:0.568966	C:0.907895	T:0.0921053
Pm_7_10050230	7	10050230	0.450114	0.503327	0.124561	C:0.448276	G:0.551724	C:0.910526	G:0.0894737
Pm_7_10050654	7	10050654	0.511546	0.493648	0.101053	G:0.413793	A:0.586207	G:0.910526	A:0.0894737
Pm_7_10051757	7	10051757	0.486692	0.493648	0.124561	G:0.413793	A:0.586207	G:0.912698	A:0.0873016
Pm_7_10052515	7	10052515	0.44348	0.499093	0.147368	A:0.431034	G:0.568966	A:0.907895	G:0.0921053
Pm_7_10068387	7	10068387	0.450114	0.503327	0.124561	T:0.448276	A:0.551724	T:0.918421	A:0.0815789
Pm_7_10068508	7	10068508	0.506239	0.486993	0.124561	C:0.396552	A:0.603448	C:0.918421	A:0.0815789
Pm_7_10069051	7	10069051	0.419683	0.499093	0.169474	C:0.431034	T:0.568966	C:0.910526	T:0.0894737
Pm_7_10069217	7	10069217	0.44348	0.499093	0.147368	A:0.431034	T:0.568966	A:0.907895	T:0.0921053
Pm_7_10069452	7	10069452	0.467957	0.499093	0.124561	C:0.431034	T:0.568966	C:0.910526	T:0.0894737
Pm_7_10075342	7	10075342	0.44348	0.499093	0.147368	C:0.431034	A:0.568966	C:0.910526	A:0.0894737
Pm_7_10075826	7	10075826	0.44348	0.499093	0.147368	G:0.431034	T:0.568966	G:0.910526	T:0.0894737
Pm_7_10075871	7	10075871	0.44348	0.499093	0.147368	G:0.431034	A:0.568966	G:0.904255	A:0.0957447
Pm_7_10076516	7	10076516	0.493983	0.499093	0.101053	A:0.431034	G:0.568966	A:0.910526	G:0.0894737
Pm_7_10076654	7	10076654	0.467957	0.499093	0.124561	T:0.431034	C:0.568966	T:0.910526	C:0.0894737
Pm_7_10076821	7	10076821	0.493983	0.499093	0.101053	A:0.431034	G:0.568966	A:0.918421	G:0.0815789
Pm_7_10076843	7	10076843	0.467957	0.499093	0.124561	C:0.431034	T:0.568966	C:0.910526	T:0.0894737
Pm_7_10076992	7	10076992	0.467957	0.499093	0.124561	G:0.431034	T:0.568966	G:0.913158	T:0.0868421
Pm_7_10077005	7	10077005	0.467957	0.499093	0.124561	A:0.431034	G:0.568966	A:0.913158	G:0.0868421
Pm_7_10077030	7	10077030	0.467957	0.499093	0.124561	T:0.431034	A:0.568966	T:0.913158	A:0.0868421
Pm_7_10077090	7	10077090	0.467957	0.499093	0.124561	C:0.431034	A:0.568966	C:0.910526	A:0.0894737
Pm_7_10077252	7	10077252	0.467957	0.499093	0.124561	T:0.431034	C:0.568966	T:0.913158	C:0.0868421
Pm_7_10077312	7	10077312	0.467957	0.499093	0.124561	G:0.431034	A:0.568966	G:0.912698	A:0.0873016
Pm_7_10077580	7	10077580	0.467957	0.499093	0.124561	C:0.431034	T:0.568966	C:0.913158	T:0.0868421
Pm_7_10077589	7	10077589	0.438706	0.508167	0.101053	T:0.482759	C:0.517241	T:0.915789	C:0.0842105
Pm_7_10077645	7	10077645	0.467957	0.499093	0.124561	G:0.431034	A:0.568966	G:0.913158	A:0.0868421
Pm_7_10077782	7	10077782	0.44833	0.503327	0.124561	T:0.448276	G:0.551724	T:0.913158	G:0.0868421
Pm_7_10077792	7	10077792	0.44833	0.503327	0.124561	T:0.448276	G:0.551724	T:0.915789	G:0.0842105
Pm_7_10078275	7	10078275	0.493118	0.499093	0.101053	T:0.431034	C:0.568966	T:0.89418	C:0.10582
Pm_7_10078838	7	10078838	0.45184	0.406534	0.304561	T:0.275862	G:0.724138	T:0.815789	G:0.184211
Pm_7_10078857	7	10078857	0.462465	0.493648	0.147368	A:0.413793	C:0.586207	A:0.905263	C:0.0947368
Pm_7_10079132	7	10079132	0.487534	0.493648	0.124561	T:0.413793	C:0.586207	T:0.905263	C:0.0947368
Pm_7_10079174	7	10079174	0.482283	0.486993	0.147368	T:0.396552	C:0.603448	T:0.868421	C:0.131579
Pm_7_10079233	7	10079233	0.487534	0.493648	0.124561	C:0.413793	T:0.586207	C:0.907895	T:0.0921053
Pm_7_10080588	7	10080588	0.537031	0.493648	0.0768421	C:0.413793	T:0.586207	C:0.922872	T:0.0771277
Pm_7_10081296	7	10081296	0.462465	0.493648	0.147368	T:0.413793	C:0.586207	T:0.896825	C:0.103175
Pm_7_10081680	7	10081680	0.487534	0.493648	0.124561	C:0.413793	T:0.586207	C:0.912234	T:0.087766
Pm_7_10089609	7	10089609	0.468823	0.499093	0.124561	A:0.431034	G:0.568966	A:0.913158	G:0.0868421
Pm_7_10089842	7	10089842	0.412092	0.421658	0.321053	G:0.293103	T:0.706897	G:0.763158	T:0.236842
Pm_7_10089880	7	10089880	0.412092	0.421658	0.321053	A:0.293103	C:0.706897	A:0.757895	C:0.242105
Pm_7_10091082	7	10091082	0.413833	0.486993	0.211579	C:0.396552	A:0.603448	C:0.844737	A:0.155263
Pm_7_10091201	7	10091201	0.413833	0.486993	0.211579	C:0.396552	G:0.603448	C:0.834211	G:0.165789
Pm_7_10091512	7	10091512	0.519833	0.499093	0.0768421	G:0.431034	T:0.568966	G:0.926316	T:0.0736842
Pm_7_10091931	7	10091931	0.53787	0.493648	0.0768421	T:0.413793	C:0.586207	T:0.913158	C:0.0868421
Pm_7_10100669	7	10100669	0.449222	0.503327	0.124561	A:0.448276	G:0.551724	A:0.897368	G:0.102632
Pm_7_10100805	7	10100805	0.435257	0.486993	0.190877	G:0.396552	A:0.603448	G:0.849206	A:0.150794
Pm_7_10101048	7	10101048	0.487534	0.493648	0.124561	T:0.413793	G:0.586207	T:0.892105	G:0.107895
Pm_7_10101193	7	10101193	0.487534	0.493648	0.124561	C:0.413793	A:0.586207	C:0.885027	A:0.114973
Pm_7_10102049	7	10102049	0.431849	0.421658	0.304561	T:0.293103	C:0.706897	T:0.789474	C:0.210526
Pm_7_10102071	7	10102071	0.528732	0.503327	0.0519298	A:0.448276	C:0.551724	A:0.926316	C:0.0736842
Pm_7_10102388	7	10102388	0.528732	0.503327	0.0519298	T:0.448276	G:0.551724	T:0.921053	G:0.0789474
Pm_7_10102661	7	10102661	0.581555	0.486993	0.0519298	T:0.396552	C:0.603448	T:0.926316	C:0.0736842
Pm_7_10102877	7	10102877	0.546379	0.499093	0.0519298	C:0.431034	A:0.568966	C:0.926316	A:0.0736842
Pm_7_10102984	7	10102984	0.546379	0.499093	0.0519298	C:0.431034	T:0.568966	C:0.928947	T:0.0710526
Pm_7_10103110	7	10103110	0.547243	0.499093	0.0519298	A:0.431034	C:0.568966	A:0.926316	C:0.0736842
Pm_7_10104252	7	10104252	0.546379	0.499093	0.0519298	A:0.431034	G:0.568966	A:0.936842	G:0.0631579
Pm_7_10105170	7	10105170	0.493983	0.499093	0.101053	A:0.431034	T:0.568966	A:0.918421	T:0.0815789
Pm_7_10105221	7	10105221	0.546379	0.499093	0.0519298	T:0.431034	C:0.568966	T:0.926316	C:0.0736842
Pm_7_10105724	7	10105724	0.546379	0.499093	0.0519298	A:0.431034	G:0.568966	A:0.926316	G:0.0736842
Pm_7_10106434	7	10106434	0.519833	0.499093	0.0768421	T:0.431034	C:0.568966	T:0.923684	C:0.0763158
Pm_7_10106567	7	10106567	0.493983	0.499093	0.101053	C:0.431034	A:0.568966	C:0.907895	A:0.0921053
Pm_7_10106742	7	10106742	0.546379	0.499093	0.0519298	T:0.431034	C:0.568966	T:0.934211	C:0.0657895
Pm_7_10106808	7	10106808	0.518968	0.499093	0.0768421	T:0.431034	A:0.568966	T:0.904255	A:0.0957447
Pm_7_10107031	7	10107031	0.546379	0.499093	0.0519298	T:0.431034	C:0.568966	T:0.918421	C:0.0815789
Pm_7_10107543	7	10107543	0.546379	0.499093	0.0519298	G:0.431034	T:0.568966	G:0.931579	T:0.0684211
Pm_7_10107959	7	10107959	0.546379	0.499093	0.0519298	C:0.431034	T:0.568966	C:0.928947	T:0.0710526
Pm_7_10108042	7	10108042	0.546379	0.499093	0.0519298	C:0.431034	T:0.568966	C:0.934211	T:0.0657895
Pm_7_10108054	7	10108054	0.493983	0.499093	0.101053	G:0.431034	A:0.568966	G:0.902632	A:0.0973684
Pm_7_10108112	7	10108112	0.519833	0.499093	0.0768421	G:0.431034	T:0.568966	G:0.913158	T:0.0868421
Pm_7_10108181	7	10108181	0.537031	0.493648	0.0768421	T:0.413793	C:0.586207	T:0.910526	C:0.0894737
Pm_7_10108280	7	10108280	0.518968	0.499093	0.0768421	T:0.431034	C:0.568966	T:0.894737	C:0.105263
Pm_7_10108493	7	10108493	0.519833	0.499093	0.0768421	G:0.431034	C:0.568966	G:0.913158	C:0.0868421
Pm_7_10108605	7	10108605	0.647358	0.448276	0.0533136	G:0.327586	A:0.672414	G:0.910615	A:0.0893855
Pm_7_10108609	7	10108609	0.61169	0.421658	0.12773	A:0.293103	G:0.706897	A:0.868715	G:0.131285
Pm_7_10109065	7	10109065	0.546379	0.499093	0.0519298	C:0.431034	T:0.568966	C:0.931579	T:0.0684211
Pm_7_10109138	7	10109138	0.537031	0.493648	0.0768421	T:0.413793	A:0.586207	T:0.907407	A:0.0925926
Pm_7_10109334	7	10109334	0.53787	0.493648	0.0768421	G:0.413793	A:0.586207	G:0.907895	A:0.0921053
Pm_7_10109415	7	10109415	0.563988	0.493648	0.0519298	T:0.413793	G:0.586207	T:0.931579	G:0.0684211
Pm_7_10109530	7	10109530	0.499983	0.503327	0.0768421	T:0.448276	A:0.551724	T:0.913158	A:0.0868421
Pm_7_10109788	7	10109788	0.420178	0.503327	0.0519298	C:0.551724	T:0.448276	C:0.95	T:0.05
Pm_7_10110067	7	10110067	0.546379	0.499093	0.0519298	C:0.431034	A:0.568966	C:0.913158	A:0.0868421
Pm_7_10110072	7	10110072	0.546379	0.499093	0.0519298	T:0.431034	G:0.568966	T:0.913158	G:0.0868421
Pm_7_10110180	7	10110180	0.546379	0.499093	0.0519298	C:0.431034	T:0.568966	C:0.928947	T:0.0710526
Pm_7_10110437	7	10110437	0.468823	0.499093	0.124561	C:0.431034	A:0.568966	C:0.894737	A:0.105263
Pm_7_10110593	7	10110593	0.52784	0.503327	0.0519298	G:0.448276	A:0.551724	G:0.936842	A:0.0631579
Pm_7_10110604	7	10110604	0.403753	0.506352	0.147368	C:0.465517	A:0.534483	C:0.859788	A:0.140212
Pm_7_10110777	7	10110777	0.432922	0.406534	0.321053	C:0.275862	T:0.724138	C:0.757895	T:0.242105
Pm_7_10111084	7	10111084	0.40749	0.421658	0.324638	T:0.293103	C:0.706897	T:0.751397	C:0.248603
Pm_7_10111172	7	10111172	0.519461	0.470054	0.147368	T:0.362069	C:0.637931	T:0.831579	C:0.168421
Pm_7_10111302	7	10111302	0.511261	0.421658	0.231579	C:0.293103	T:0.706897	C:0.836842	T:0.163158
Pm_7_10111327	7	10111327	0.546379	0.499093	0.0519298	C:0.431034	T:0.568966	C:0.910526	T:0.0894737
Pm_7_10111348	7	10111348	0.411179	0.372656	0.373195	A:0.241379	C:0.758621	A:0.683511	C:0.316489
Pm_7_10111400	7	10111400	0.400522	0.372656	0.380282	A:0.241379	G:0.758621	A:0.666667	G:0.333333
Pm_7_10111420	7	10111420	0.41781	0.3902	0.350548	T:0.258621	C:0.741379	T:0.661376	C:0.338624
Pm_7_10111462	7	10111462	0.519833	0.499093	0.0768421	A:0.431034	G:0.568966	A:0.913158	G:0.0868421
Pm_7_10111482	7	10111482	0.482283	0.486993	0.147368	C:0.396552	T:0.603448	C:0.851852	T:0.148148
Pm_7_10119988	7	10119988	0.519833	0.499093	0.0768421	C:0.431034	T:0.568966	C:0.934211	T:0.0657895
Pm_7_10123108	7	10123108	0.532261	0.493648	0.0788597	G:0.413793	A:0.586207	G:0.894444	A:0.105556
Pm_7_10123832	7	10123832	0.452226	0.470054	0.211579	C:0.362069	A:0.637931	C:0.794118	A:0.205882
Pm_7_10125330	7	10125330	0.416723	0.493648	0.190877	C:0.413793	T:0.586207	C:0.828947	T:0.171053
Pm_7_10125382	7	10125382	0.416723	0.493648	0.190877	T:0.413793	C:0.586207	T:0.844737	C:0.155263
Pm_7_10125480	7	10125480	0.450114	0.503327	0.124561	C:0.448276	T:0.551724	C:0.892105	T:0.107895
Pm_7_10126861	7	10126861	0.550346	0.486993	0.0788597	G:0.396552	T:0.603448	G:0.896648	T:0.103352
Pm_7_10127698	7	10127698	0.568401	0.479129	0.0788597	G:0.37931	A:0.62069	G:0.896175	A:0.103825
Pm_7_10128788	7	10128788	0.481999	0.406534	0.275454	C:0.275862	T:0.724138	C:0.767956	T:0.232044
Pm_7_10128981	7	10128981	0.550346	0.486993	0.0788597	G:0.396552	A:0.603448	G:0.89779	A:0.10221
Pm_7_10129940	7	10129940	0.550346	0.486993	0.0788597	G:0.396552	A:0.603448	G:0.891667	A:0.108333
Pm_7_10129988	7	10129988	0.416723	0.493648	0.190877	G:0.413793	A:0.586207	G:0.828877	A:0.171123
Pm_7_10130070	7	10130070	0.476513	0.479129	0.169474	C:0.37931	T:0.62069	C:0.865385	T:0.134615
Pm_7_10130895	7	10130895	0.545514	0.499093	0.0519298	C:0.431034	T:0.568966	C:0.916667	T:0.0833333
Pm_7_10132397	7	10132397	0.413566	0.503327	0.0519298	C:0.551724	T:0.448276	C:0.944444	T:0.0555556
Pm_7_10132610	7	10132610	0.546379	0.499093	0.0519298	C:0.431034	G:0.568966	C:0.915789	G:0.0842105
Pm_7_10132611	7	10132611	0.546379	0.499093	0.0519298	G:0.431034	C:0.568966	G:0.915789	C:0.0842105
Pm_7_10132628	7	10132628	0.563988	0.493648	0.0519298	G:0.413793	T:0.586207	G:0.915789	T:0.0842105
Pm_7_10133491	7	10133491	0.435257	0.486993	0.190877	G:0.396552	A:0.603448	G:0.860526	A:0.139474
Pm_7_10133951	7	10133951	0.563988	0.493648	0.0519298	C:0.413793	G:0.586207	C:0.931579	G:0.0684211
Pm_7_10134338	7	10134338	0.439706	0.493648	0.169474	A:0.413793	T:0.586207	A:0.865789	T:0.134211
Pm_7_10134476	7	10134476	0.439706	0.493648	0.169474	C:0.413793	T:0.586207	C:0.868421	T:0.131579
Pm_7_10134479	7	10134479	0.528732	0.503327	0.0519298	G:0.448276	A:0.551724	G:0.931579	A:0.0684211
Pm_7_10134742	7	10134742	0.432922	0.406534	0.321053	G:0.275862	A:0.724138	G:0.778947	A:0.221053
Pm_7_10134943	7	10134943	0.451936	0.421658	0.287368	A:0.293103	G:0.706897	A:0.821053	G:0.178947
Pm_7_10135109	7	10135109	0.412178	0.486993	0.211579	T:0.396552	C:0.603448	T:0.828947	C:0.171053
Pm_7_10135274	7	10135274	0.436082	0.486993	0.190877	G:0.396552	C:0.603448	G:0.863158	C:0.136842
Pm_7_10135353	7	10135353	0.458898	0.486993	0.169474	T:0.396552	C:0.603448	T:0.871053	C:0.128947
Pm_7_10135844	7	10135844	0.493199	0.3902	0.287368	A:0.258621	G:0.741379	A:0.813158	G:0.186842
Pm_7_10136064	7	10136064	0.458898	0.486993	0.169474	A:0.396552	G:0.603448	A:0.873684	G:0.126316
Pm_7_10136507	7	10136507	0.53787	0.493648	0.0768421	A:0.413793	G:0.586207	A:0.923684	G:0.0763158
Pm_7_10137076	7	10137076	0.417169	0.3902	0.35193	C:0.258621	T:0.741379	C:0.734211	T:0.265789
Pm_7_10137197	7	10137197	0.436082	0.486993	0.190877	T:0.396552	G:0.603448	T:0.863158	G:0.136842
Pm_7_10138525	7	10138525	0.581555	0.486993	0.0519298	A:0.396552	G:0.603448	A:0.931579	G:0.0684211
Pm_7_10139252	7	10139252	0.478118	0.479129	0.169474	G:0.37931	T:0.62069	G:0.85	T:0.15
Pm_7_10139908	7	10139908	0.486692	0.493648	0.124561	C:0.413793	T:0.586207	C:0.897368	T:0.102632
Pm_7_10140315	7	10140315	0.506239	0.486993	0.124561	T:0.396552	C:0.603448	T:0.878947	C:0.121053
Pm_7_10140632	7	10140632	0.532165	0.3902	0.250877	C:0.258621	A:0.741379	C:0.813158	A:0.186842
Pm_7_10140755	7	10140755	0.473417	0.3902	0.304561	A:0.258621	G:0.741379	A:0.781579	G:0.218421
Pm_7_10140781	7	10140781	0.530768	0.486993	0.101053	C:0.396552	T:0.603448	C:0.902632	T:0.0973684
Pm_7_10140786	7	10140786	0.532165	0.3902	0.250877	G:0.258621	A:0.741379	G:0.807895	A:0.192105
Pm_7_10140844	7	10140844	0.511162	0.406534	0.250877	T:0.275862	A:0.724138	T:0.815789	A:0.184211
Pm_7_10140865	7	10140865	0.508287	0.506352	0.0519298	G:0.465517	A:0.534483	G:0.934211	A:0.0657895
Pm_7_10140902	7	10140902	0.451739	0.508167	0.0519298	C:0.517241	T:0.482759	C:0.947368	T:0.0526316
Pm_7_10140924	7	10140924	0.538246	0.475192	0.124561	C:0.37037	T:0.62963	C:0.910053	T:0.0899471
Pm_7_10140949	7	10140949	0.451405	0.461538	0.231579	C:0.346154	T:0.653846	C:0.813158	T:0.186842
Pm_7_10144056	7	10144056	0.481462	0.486993	0.147368	A:0.396552	G:0.603448	A:0.871053	G:0.128947
Pm_7_10144079	7	10144079	0.511546	0.493648	0.101053	G:0.413793	A:0.586207	G:0.928947	A:0.0710526
Pm_7_10144114	7	10144114	0.462465	0.493648	0.147368	T:0.413793	C:0.586207	T:0.873684	C:0.126316
Pm_7_10144244	7	10144244	0.481462	0.486993	0.147368	G:0.396552	A:0.603448	G:0.857895	A:0.142105
Pm_7_10144266	7	10144266	0.506418	0.493648	0.103665	G:0.413793	T:0.586207	G:0.925532	T:0.0744681
Pm_7_10144484	7	10144484	0.462465	0.493648	0.147368	C:0.413793	T:0.586207	C:0.855263	T:0.144737
Pm_7_10144500	7	10144500	0.493118	0.499093	0.101053	A:0.431034	T:0.568966	A:0.928947	T:0.0710526
Pm_7_10144648	7	10144648	0.473779	0.503327	0.101053	C:0.448276	A:0.551724	C:0.926316	A:0.0736842
Pm_7_10144710	7	10144710	0.519833	0.499093	0.0768421	C:0.431034	T:0.568966	C:0.928947	T:0.0710526
Pm_7_10144882	7	10144882	0.438861	0.493648	0.169474	G:0.413793	A:0.586207	G:0.855263	A:0.144737
Pm_7_10145138	7	10145138	0.487534	0.493648	0.124561	T:0.413793	G:0.586207	T:0.857895	G:0.142105
Pm_7_10145597	7	10145597	0.512387	0.493648	0.101053	C:0.413793	G:0.586207	C:0.878947	G:0.121053
Pm_7_10145676	7	10145676	0.493118	0.499093	0.101053	T:0.431034	G:0.568966	T:0.878947	G:0.121053
Pm_7_10145981	7	10145981	0.46709	0.499093	0.124561	T:0.431034	C:0.568966	T:0.886842	C:0.113158
Pm_7_10147425	7	10147425	0.467957	0.499093	0.124561	T:0.431034	G:0.568966	T:0.925926	G:0.0740741
Pm_7_10147604	7	10147604	0.519833	0.499093	0.0768421	G:0.431034	A:0.568966	G:0.934211	A:0.0657895
Pm_7_10147671	7	10147671	0.500875	0.503327	0.0768421	G:0.448276	A:0.551724	G:0.923684	A:0.0763158
Pm_7_10147699	7	10147699	0.519833	0.499093	0.0768421	T:0.431034	A:0.568966	T:0.934211	A:0.0657895
Pm_7_10147849	7	10147849	0.519833	0.499093	0.0768421	T:0.431034	G:0.568966	T:0.926316	G:0.0736842
Pm_7_10148081	7	10148081	0.53787	0.493648	0.0768421	A:0.413793	G:0.586207	A:0.931579	G:0.0684211
Pm_7_10148512	7	10148512	0.482283	0.486993	0.147368	G:0.396552	A:0.603448	G:0.85	A:0.15
Pm_7_10148614	7	10148614	0.487534	0.493648	0.124561	T:0.413793	A:0.586207	T:0.871053	A:0.128947
Pm_7_10148713	7	10148713	0.493983	0.499093	0.101053	A:0.431034	T:0.568966	A:0.926316	T:0.0736842
Pm_7_10149163	7	10149163	0.519833	0.499093	0.0768421	T:0.431034	C:0.568966	T:0.939474	C:0.0605263
Pm_7_10149502	7	10149502	0.555872	0.486993	0.0768421	A:0.396552	G:0.603448	A:0.927419	G:0.0725806
Pm_7_10150058	7	10150058	0.475564	0.503327	0.101053	C:0.448276	T:0.551724	C:0.865789	T:0.134211
Pm_7_10150867	7	10150867	0.53787	0.493648	0.0768421	T:0.413793	C:0.586207	T:0.926316	C:0.0736842
Pm_7_10151148	7	10151148	0.493983	0.499093	0.101053	A:0.431034	G:0.568966	A:0.873684	G:0.126316
Pm_7_10151158	7	10151158	0.501767	0.503327	0.0768421	A:0.448276	C:0.551724	A:0.931579	C:0.0684211
Pm_7_10152177	7	10152177	0.519833	0.499093	0.0768421	C:0.431034	T:0.568966	C:0.928947	T:0.0710526
Pm_7_10153240	7	10153240	0.419683	0.499093	0.169474	A:0.431034	T:0.568966	A:0.868421	T:0.131579
Pm_7_10154628	7	10154628	0.519833	0.499093	0.0768421	T:0.431034	C:0.568966	T:0.928947	C:0.0710526
Pm_7_10155566	7	10155566	0.519833	0.499093	0.0768421	C:0.431034	T:0.568966	C:0.928947	T:0.0710526
Pm_7_10155816	7	10155816	0.409746	0.435572	0.304561	G:0.310345	A:0.689655	G:0.802703	A:0.197297
Pm_7_10156072	7	10156072	0.487534	0.493648	0.124561	G:0.413793	A:0.586207	G:0.883598	A:0.116402
Pm_7_10156129	7	10156129	0.510706	0.493648	0.101053	G:0.413793	A:0.586207	G:0.9	A:0.1
Pm_7_10156160	7	10156160	0.493983	0.499093	0.101053	G:0.431034	T:0.568966	G:0.894737	T:0.105263
Pm_7_10164374	7	10164374	0.546379	0.499093	0.0519298	T:0.431034	C:0.568966	T:0.926316	C:0.0736842
Pm_7_10165321	7	10165321	0.546379	0.499093	0.0519298	T:0.431034	G:0.568966	T:0.939474	G:0.0605263
Pm_7_10166083	7	10166083	0.563988	0.493648	0.0519298	A:0.413793	G:0.586207	A:0.936842	G:0.0631579
Pm_7_10168832	7	10168832	0.546379	0.499093	0.0519298	G:0.431034	T:0.568966	G:0.934211	T:0.0657895
Pm_7_10173013	7	10173013	0.546379	0.499093	0.0519298	G:0.431034	T:0.568966	G:0.942105	T:0.0578947
Pm_7_10174347	7	10174347	0.52784	0.503327	0.0519298	C:0.448276	A:0.551724	C:0.942105	A:0.0578947
Pm_7_10174652	7	10174652	0.546379	0.499093	0.0519298	C:0.431034	A:0.568966	C:0.936842	A:0.0631579
Pm_7_10176011	7	10176011	0.546379	0.499093	0.0519298	A:0.431034	G:0.568966	A:0.944737	G:0.0552632
Pm_7_10176411	7	10176411	0.546379	0.499093	0.0519298	C:0.431034	T:0.568966	C:0.942105	T:0.0578947
Pm_7_10177491	7	10177491	0.546379	0.499093	0.0519298	G:0.431034	A:0.568966	G:0.939474	A:0.0605263
Pm_7_10177599	7	10177599	0.546379	0.499093	0.0519298	G:0.431034	A:0.568966	G:0.942105	A:0.0578947
Pm_7_10178007	7	10178007	0.546379	0.499093	0.0519298	A:0.431034	G:0.568966	A:0.939474	G:0.0605263
Pm_7_10179025	7	10179025	0.518968	0.499093	0.0768421	G:0.431034	A:0.568966	G:0.925926	A:0.0740741
Pm_7_10179161	7	10179161	0.52784	0.503327	0.0519298	T:0.448276	A:0.551724	T:0.934211	A:0.0657895
Pm_7_10179163	7	10179163	0.519833	0.499093	0.0768421	A:0.431034	G:0.568966	A:0.934211	G:0.0657895
Pm_7_10179527	7	10179527	0.510131	0.506352	0.0519298	C:0.465517	A:0.534483	C:0.921053	A:0.0789474
Pm_7_10179641	7	10179641	0.546379	0.499093	0.0519298	A:0.431034	G:0.568966	A:0.936842	G:0.0631579
Pm_7_10180765	7	10180765	0.528732	0.503327	0.0519298	T:0.448276	A:0.551724	T:0.947368	A:0.0526316
Pm_7_10181821	7	10181821	0.518968	0.499093	0.0768421	T:0.431034	A:0.568966	T:0.926316	A:0.0736842
Pm_7_10183477	7	10183477	0.410581	0.470054	0.250877	G:0.362069	A:0.637931	G:0.844737	A:0.155263
Pm_7_10186172	7	10186172	0.410996	0.479129	0.231579	C:0.37931	A:0.62069	C:0.854497	A:0.145503
Pm_7_10189055	7	10189055	0.563988	0.493648	0.0519298	A:0.413793	G:0.586207	A:0.947368	G:0.0526316
Pm_7_10192927	7	10192927	0.403739	0.435572	0.306832	C:0.310345	A:0.689655	C:0.821839	A:0.178161
Pm_7_10193907	7	10193907	0.518968	0.499093	0.0768421	G:0.431034	A:0.568966	G:0.939474	A:0.0605263
Pm_7_10193943	7	10193943	0.518968	0.499093	0.0768421	C:0.431034	T:0.568966	C:0.926316	T:0.0736842
Pm_7_10203275	7	10203275	0.526165	0.503247	0.0533136	C:0.446429	T:0.553571	C:0.945946	T:0.0540541
Pm_7_10210944	7	10210944	0.546379	0.499093	0.0519298	G:0.431034	C:0.568966	G:0.947368	C:0.0526316
Pm_7_10218029	7	10218029	0.44833	0.503327	0.124561	C:0.448276	T:0.551724	C:0.912234	T:0.087766
Pm_7_10219403	7	10219403	0.518103	0.499093	0.0768421	G:0.431034	A:0.568966	G:0.936842	A:0.0631579
Pm_7_10228649	7	10228649	0.454479	0.508442	0.0809859	A:0.482143	T:0.517857	A:0.943503	T:0.0564972
Pm_7_10243840	7	10243840	0.519833	0.499093	0.0768421	T:0.431034	A:0.568966	T:0.944737	A:0.0552632
Pm_7_10245464	7	10245464	0.44833	0.503327	0.124561	A:0.448276	G:0.551724	A:0.913158	G:0.0868421
Pm_7_10245521	7	10245521	0.482283	0.486993	0.147368	C:0.396552	T:0.603448	C:0.871053	T:0.128947
Pm_7_10245941	7	10245941	0.487534	0.493648	0.124561	G:0.413793	A:0.586207	G:0.910526	A:0.0894737
Pm_7_10245986	7	10245986	0.487534	0.493648	0.124561	G:0.413793	A:0.586207	G:0.881579	A:0.118421
Pm_7_10246000	7	10246000	0.438861	0.493648	0.169474	C:0.413793	G:0.586207	C:0.852632	G:0.147368
Pm_7_10246025	7	10246025	0.487534	0.493648	0.124561	T:0.413793	A:0.586207	T:0.876316	A:0.123684
Pm_7_10246324	7	10246324	0.519833	0.499093	0.0768421	A:0.431034	C:0.568966	A:0.942105	C:0.0578947
Pm_7_10246583	7	10246583	0.500463	0.479129	0.147368	G:0.37931	A:0.62069	G:0.875661	A:0.124339
Pm_7_10246584	7	10246584	0.571404	0.353902	0.245536	C:0.224138	G:0.775862	C:0.809249	G:0.190751
Pm_7_10246716	7	10246716	0.681347	0.353902	0.122686	C:0.224138	T:0.775862	C:0.888889	T:0.111111
Pm_7_10246767	7	10246767	0.700516	0.333938	0.122686	C:0.206897	T:0.793103	C:0.894737	T:0.105263
Pm_7_10246989	7	10246989	0.482689	0.266788	0.404548	T:0.155172	C:0.844828	T:0.679412	C:0.320588
Pm_7_10247052	7	10247052	0.532261	0.493648	0.0788597	C:0.413793	T:0.586207	C:0.925532	T:0.0744681
Pm_7_10247705	7	10247705	0.467957	0.499093	0.124561	A:0.431034	G:0.568966	A:0.902632	G:0.0973684
Pm_7_10247713	7	10247713	0.493118	0.499093	0.101053	T:0.431034	C:0.568966	T:0.897368	C:0.102632
Pm_7_10247718	7	10247718	0.519833	0.499093	0.0768421	G:0.431034	A:0.568966	G:0.928571	A:0.0714286
Pm_7_10247735	7	10247735	0.519833	0.499093	0.0768421	C:0.431034	T:0.568966	C:0.931217	T:0.0687831
Pm_7_10247755	7	10247755	0.44833	0.503327	0.124561	T:0.448276	C:0.551724	T:0.896825	C:0.103175
Pm_7_10248431	7	10248431	0.519833	0.499093	0.0768421	G:0.431034	A:0.568966	G:0.934211	A:0.0657895
Pm_7_10248757	7	10248757	0.53787	0.493648	0.0768421	A:0.413793	G:0.586207	A:0.9	G:0.1
Pm_7_10249009	7	10249009	0.500875	0.503327	0.0768421	C:0.448276	T:0.551724	C:0.928947	T:0.0710526
Pm_7_10249058	7	10249058	0.486692	0.493648	0.124561	C:0.413793	T:0.586207	C:0.905263	T:0.0947368
Pm_7_10249081	7	10249081	0.500875	0.503327	0.0768421	G:0.448276	A:0.551724	G:0.947368	A:0.0526316
Pm_7_10249120	7	10249120	0.467957	0.499093	0.124561	G:0.431034	A:0.568966	G:0.913158	A:0.0868421
Pm_7_10249906	7	10249906	0.410108	0.45977	0.269474	G:0.344828	C:0.655172	G:0.810526	C:0.189474
Pm_7_10251678	7	10251678	0.416723	0.493648	0.190877	T:0.413793	C:0.586207	T:0.876316	C:0.123684
Pm_7_10251878	7	10251878	0.493983	0.499093	0.101053	C:0.431034	G:0.568966	C:0.95	G:0.05
Pm_7_10252372	7	10252372	0.493983	0.499093	0.101053	G:0.431034	C:0.568966	G:0.931579	C:0.0684211
Pm_7_10252419	7	10252419	0.449222	0.503327	0.124561	G:0.448276	C:0.551724	G:0.878947	C:0.121053
Pm_7_10252460	7	10252460	0.449222	0.503327	0.124561	C:0.448276	T:0.551724	C:0.884211	T:0.115789
Pm_7_10252742	7	10252742	0.474672	0.503327	0.101053	A:0.448276	T:0.551724	A:0.913158	T:0.0868421
Pm_7_10252784	7	10252784	0.419683	0.499093	0.169474	T:0.431034	G:0.568966	T:0.855263	G:0.144737
Pm_7_10252787	7	10252787	0.468823	0.499093	0.124561	T:0.431034	C:0.568966	T:0.884211	C:0.115789
Pm_7_10252798	7	10252798	0.468823	0.499093	0.124561	C:0.431034	T:0.568966	C:0.926316	T:0.0736842
Pm_7_10252908	7	10252908	0.419683	0.499093	0.169474	T:0.431034	C:0.568966	T:0.855263	C:0.144737
Pm_7_10254154	7	10254154	0.413006	0.486993	0.211579	G:0.396552	A:0.603448	G:0.884211	A:0.115789
Pm_7_10255772	7	10255772	0.61241	0.421658	0.12773	A:0.293103	T:0.706897	A:0.93617	T:0.0638298
Pm_7_10262252	7	10262252	0.493983	0.499093	0.101053	G:0.431034	C:0.568966	G:0.95	C:0.05
Pm_7_10268314	7	10268314	0.493983	0.499093	0.101053	A:0.431034	T:0.568966	A:0.947368	T:0.0526316
Pm_7_10283174	7	10283174	0.511546	0.493648	0.101053	T:0.413793	C:0.586207	T:0.944737	C:0.0552632
Pm_7_10284602	7	10284602	0.519833	0.499093	0.0768421	G:0.431034	T:0.568966	G:0.952632	T:0.0473684
Pm_7_10284630	7	10284630	0.519833	0.499093	0.0768421	G:0.431034	T:0.568966	G:0.955263	T:0.0447368
Pm_7_10284708	7	10284708	0.474672	0.503327	0.101053	C:0.448276	T:0.551724	C:0.944737	T:0.0552632
Pm_7_10284754	7	10284754	0.500875	0.503327	0.0768421	C:0.448276	T:0.551724	C:0.944737	T:0.0552632
Pm_7_10285075	7	10285075	0.519833	0.499093	0.0768421	T:0.431034	G:0.568966	T:0.947368	G:0.0526316
Pm_7_10285134	7	10285134	0.519833	0.499093	0.0768421	A:0.431034	G:0.568966	A:0.95	G:0.05
Pm_7_10285497	7	10285497	0.519833	0.499093	0.0768421	G:0.431034	A:0.568966	G:0.928947	A:0.0710526
Pm_7_10285966	7	10285966	0.53787	0.493648	0.0768421	G:0.413793	C:0.586207	G:0.928947	C:0.0710526
Pm_7_10286152	7	10286152	0.44348	0.499093	0.147368	G:0.431034	A:0.568966	G:0.857895	A:0.142105
Pm_7_10288398	7	10288398	0.437786	0.372656	0.35193	G:0.241379	T:0.758621	G:0.778947	T:0.221053
Pm_7_10308401	7	10308401	0.409895	0.508167	0.124561	C:0.482759	T:0.517241	C:0.945652	T:0.0543478
Pm_7_10371389	7	10371389	0.468823	0.499093	0.124561	G:0.431034	A:0.568966	G:0.944737	A:0.0552632
Pm_7_10371411	7	10371411	0.439706	0.493648	0.169474	G:0.413793	T:0.586207	G:0.897368	T:0.102632
Pm_7_10371445	7	10371445	0.468823	0.499093	0.124561	T:0.431034	G:0.568966	T:0.942105	G:0.0578947
Pm_7_10371558	7	10371558	0.487534	0.493648	0.124561	G:0.413793	T:0.586207	G:0.942105	T:0.0578947
Pm_7_10371738	7	10371738	0.519833	0.499093	0.0768421	A:0.431034	G:0.568966	A:0.952632	G:0.0473684
Pm_7_10371826	7	10371826	0.450114	0.503327	0.124561	T:0.448276	C:0.551724	T:0.942105	C:0.0578947
Pm_7_10372142	7	10372142	0.468823	0.499093	0.124561	A:0.431034	T:0.568966	A:0.942105	T:0.0578947
Pm_7_10372694	7	10372694	0.415876	0.493648	0.190877	A:0.413793	T:0.586207	A:0.918421	T:0.0815789
Pm_7_10373062	7	10373062	0.462465	0.493648	0.147368	T:0.413793	A:0.586207	T:0.871053	A:0.128947
Pm_7_10373188	7	10373188	0.415876	0.493648	0.190877	A:0.413793	C:0.586207	A:0.902632	C:0.0973684
Pm_7_10373267	7	10373267	0.435257	0.486993	0.190877	G:0.396552	A:0.603448	G:0.9	A:0.1
Pm_7_10373296	7	10373296	0.439706	0.493648	0.169474	A:0.413793	G:0.586207	A:0.918421	G:0.0815789
Pm_7_10373335	7	10373335	0.439706	0.493648	0.169474	C:0.413793	T:0.586207	C:0.915789	T:0.0842105
Pm_7_10373449	7	10373449	0.435257	0.486993	0.190877	G:0.396552	A:0.603448	G:0.884211	A:0.115789
Pm_7_10373548	7	10373548	0.415029	0.493648	0.190877	C:0.413793	G:0.586207	C:0.883598	G:0.116402
Pm_7_10373574	7	10373574	0.435257	0.486993	0.190877	G:0.396552	A:0.603448	G:0.884211	A:0.115789
Pm_7_10374740	7	10374740	0.439706	0.493648	0.169474	A:0.413793	G:0.586207	A:0.918421	G:0.0815789
Pm_7_10374901	7	10374901	0.458898	0.486993	0.169474	C:0.396552	A:0.603448	C:0.913158	A:0.0868421
Pm_7_10375484	7	10375484	0.458898	0.486993	0.169474	G:0.396552	T:0.603448	G:0.918421	T:0.0815789
Pm_7_10375894	7	10375894	0.458898	0.486993	0.169474	A:0.396552	C:0.603448	A:0.921053	C:0.0789474
Pm_7_10375968	7	10375968	0.439706	0.493648	0.169474	C:0.413793	T:0.586207	C:0.915789	T:0.0842105
Pm_7_10376115	7	10376115	0.439706	0.493648	0.169474	G:0.413793	A:0.586207	G:0.921053	A:0.0789474
Pm_7_10379511	7	10379511	0.416723	0.493648	0.190877	T:0.413793	C:0.586207	T:0.918421	C:0.0815789
Pm_7_10380080	7	10380080	0.416723	0.493648	0.190877	T:0.413793	C:0.586207	T:0.915789	C:0.0842105
Pm_7_10383510	7	10383510	0.416723	0.493648	0.190877	G:0.413793	A:0.586207	G:0.921053	A:0.0789474
Pm_7_10389197	7	10389197	0.439706	0.493648	0.169474	C:0.413793	T:0.586207	C:0.921053	T:0.0789474
Pm_7_10389278	7	10389278	0.439706	0.493648	0.169474	T:0.413793	C:0.586207	T:0.921053	C:0.0789474
Pm_7_10394727	7	10394727	0.415876	0.493648	0.190877	C:0.413793	T:0.586207	C:0.915789	T:0.0842105
Pm_7_10395930	7	10395930	0.439706	0.493648	0.169474	T:0.413793	C:0.586207	T:0.917989	C:0.0820106
Pm_7_10396049	7	10396049	0.439706	0.493648	0.169474	G:0.413793	T:0.586207	G:0.921053	T:0.0789474
Pm_7_10396313	7	10396313	0.416723	0.493648	0.190877	G:0.413793	A:0.586207	G:0.913158	A:0.0868421
Pm_7_10397421	7	10397421	0.493167	0.448276	0.211579	C:0.327586	T:0.672414	C:0.884211	T:0.115789
Pm_7_10398069	7	10398069	0.450577	0.448276	0.250877	C:0.327586	T:0.672414	C:0.863158	T:0.136842
Pm_7_10398083	7	10398083	0.492415	0.448276	0.211579	T:0.327586	C:0.672414	T:0.878947	C:0.121053
Pm_7_10398147	7	10398147	0.471296	0.448276	0.231579	G:0.327586	A:0.672414	G:0.881579	A:0.118421
Pm_7_10398199	7	10398199	0.409576	0.448276	0.287368	G:0.327586	T:0.672414	G:0.836842	T:0.163158
Pm_7_10398228	7	10398228	0.492415	0.448276	0.211579	C:0.327586	T:0.672414	C:0.881579	T:0.118421
Pm_7_10398233	7	10398233	0.409576	0.448276	0.287368	T:0.327586	C:0.672414	T:0.836842	C:0.163158
Pm_7_10398326	7	10398326	0.451197	0.421658	0.287368	C:0.293103	T:0.706897	C:0.857895	T:0.142105
Pm_7_10398399	7	10398399	0.409576	0.448276	0.287368	A:0.327586	G:0.672414	A:0.834211	G:0.165789
Pm_7_10398546	7	10398546	0.51468	0.448276	0.190877	A:0.327586	G:0.672414	A:0.876316	G:0.123684
Pm_7_10398560	7	10398560	0.43026	0.448276	0.269474	T:0.327586	C:0.672414	T:0.839474	C:0.160526
Pm_7_10398606	7	10398606	0.471296	0.448276	0.231579	G:0.327586	T:0.672414	G:0.878947	T:0.121053
Pm_7_10398610	7	10398610	0.471296	0.448276	0.231579	C:0.327586	T:0.672414	C:0.876316	T:0.123684
Pm_7_10398903	7	10398903	0.472693	0.45977	0.211579	G:0.344828	A:0.655172	G:0.881579	A:0.118421
Pm_7_10399095	7	10399095	0.439706	0.493648	0.169474	G:0.413793	A:0.586207	G:0.918421	A:0.0815789
Pm_7_10399099	7	10399099	0.471296	0.448276	0.231579	C:0.327586	T:0.672414	C:0.876316	T:0.123684
Pm_7_10399236	7	10399236	0.450577	0.448276	0.250877	G:0.327586	A:0.672414	G:0.865789	A:0.134211
Pm_7_10399482	7	10399482	0.410346	0.448276	0.287368	T:0.327586	C:0.672414	T:0.871053	C:0.128947
Pm_7_10399524	7	10399524	0.471296	0.448276	0.231579	A:0.327586	G:0.672414	A:0.902632	G:0.0973684
Pm_7_10399600	7	10399600	0.439706	0.493648	0.169474	C:0.413793	T:0.586207	C:0.923684	T:0.0763158
Pm_7_10400149	7	10400149	0.418815	0.499093	0.169474	G:0.431034	C:0.568966	G:0.915789	C:0.0842105
Pm_7_10400159	7	10400159	0.438861	0.493648	0.169474	C:0.413793	T:0.586207	C:0.915789	T:0.0842105
Pm_7_10400162	7	10400162	0.415876	0.493648	0.190877	C:0.413793	T:0.586207	C:0.915789	T:0.0842105
Pm_7_10400739	7	10400739	0.439706	0.493648	0.169474	C:0.413793	G:0.586207	C:0.918421	G:0.0815789
Pm_7_10400954	7	10400954	0.439706	0.493648	0.169474	T:0.413793	C:0.586207	T:0.921053	C:0.0789474
Pm_7_10401042	7	10401042	0.458898	0.486993	0.169474	C:0.396552	T:0.603448	C:0.921053	T:0.0789474
Pm_7_10401106	7	10401106	0.419683	0.499093	0.169474	C:0.431034	A:0.568966	C:0.918421	A:0.0815789
Pm_7_10401186	7	10401186	0.439706	0.493648	0.169474	T:0.413793	C:0.586207	T:0.918421	C:0.0815789
Pm_7_10401269	7	10401269	0.439706	0.493648	0.169474	G:0.413793	A:0.586207	G:0.921053	A:0.0789474
Pm_7_10403697	7	10403697	0.415876	0.493648	0.190877	A:0.413793	T:0.586207	A:0.896277	T:0.103723
Pm_7_10403996	7	10403996	0.408987	0.435572	0.304561	G:0.310345	T:0.689655	G:0.851852	T:0.148148
Pm_7_10404724	7	10404724	0.415876	0.493648	0.190877	A:0.413793	G:0.586207	A:0.902632	G:0.0973684
Pm_7_10405013	7	10405013	0.449717	0.421658	0.287368	C:0.293103	T:0.706897	C:0.857527	T:0.142473
Pm_7_10405211	7	10405211	0.469414	0.421658	0.269474	A:0.293103	G:0.706897	A:0.863158	G:0.136842
Pm_7_10405271	7	10405271	0.413574	0.406534	0.336842	T:0.275862	C:0.724138	T:0.807895	C:0.192105
Pm_7_10405356	7	10405356	0.449717	0.421658	0.287368	A:0.293103	G:0.706897	A:0.857895	G:0.142105
Pm_7_10407603	7	10407603	0.491256	0.435572	0.231579	G:0.310345	A:0.689655	G:0.886842	A:0.113158
Pm_7_10412618	7	10412618	0.439706	0.493648	0.169474	A:0.413793	G:0.586207	A:0.918421	G:0.0815789
Pm_7_10417944	7	10417944	0.458898	0.486993	0.169474	T:0.396552	G:0.603448	T:0.9	G:0.1
Pm_7_10421962	7	10421962	0.493118	0.499093	0.101053	T:0.431034	C:0.568966	T:0.95	C:0.05
Pm_7_10428673	7	10428673	0.439706	0.493648	0.169474	A:0.413793	T:0.586207	A:0.918421	T:0.0815789
Pm_7_10428676	7	10428676	0.439706	0.493648	0.169474	A:0.413793	C:0.586207	A:0.918421	C:0.0815789
Pm_7_10429639	7	10429639	0.439706	0.493648	0.169474	A:0.413793	G:0.586207	A:0.918421	G:0.0815789
Pm_7_10429917	7	10429917	0.416723	0.493648	0.190877	G:0.413793	A:0.586207	G:0.918421	A:0.0815789
Pm_7_10430124	7	10430124	0.439706	0.493648	0.169474	G:0.413793	T:0.586207	G:0.921053	T:0.0789474
Pm_7_10432300	7	10432300	0.415876	0.493648	0.190877	G:0.413793	A:0.586207	G:0.913158	A:0.0868421
Pm_7_10502016	7	10502016	0.492966	0.372656	0.304561	A:0.241379	C:0.758621	A:0.755263	C:0.244737
Pm_7_10502580	7	10502580	0.430767	0.470054	0.231579	C:0.362069	T:0.637931	C:0.818421	T:0.181579
Pm_7_10502825	7	10502825	0.573043	0.479129	0.0768421	G:0.37931	T:0.62069	G:0.881579	T:0.118421
Pm_7_10502946	7	10502946	0.548326	0.479129	0.101053	G:0.37931	C:0.62069	G:0.836842	C:0.163158
Pm_7_10503040	7	10503040	0.450457	0.421658	0.287368	A:0.293103	G:0.706897	A:0.747368	G:0.252632
Pm_7_10504478	7	10504478	0.519833	0.499093	0.0768421	T:0.431034	C:0.568966	T:0.902632	C:0.0973684
Pm_7_10505224	7	10505224	0.512387	0.493648	0.101053	C:0.413793	T:0.586207	C:0.894737	T:0.105263
Pm_7_10505312	7	10505312	0.519833	0.499093	0.0768421	A:0.431034	C:0.568966	A:0.902632	C:0.0973684
Pm_7_10505318	7	10505318	0.519833	0.499093	0.0768421	T:0.431034	G:0.568966	T:0.902632	G:0.0973684
Pm_7_10506209	7	10506209	0.467957	0.499093	0.124561	G:0.431034	A:0.568966	G:0.868421	A:0.131579
Pm_7_10506663	7	10506663	0.486692	0.493648	0.124561	C:0.413793	T:0.586207	C:0.871053	T:0.128947
Pm_7_10506766	7	10506766	0.449222	0.503327	0.124561	A:0.448276	G:0.551724	A:0.863158	G:0.136842
Pm_7_10506962	7	10506962	0.519833	0.499093	0.0768421	C:0.431034	G:0.568966	C:0.902632	G:0.0973684
Pm_7_10507722	7	10507722	0.519833	0.499093	0.0768421	C:0.431034	T:0.568966	C:0.9	T:0.1
Pm_7_10508119	7	10508119	0.444348	0.499093	0.147368	C:0.431034	A:0.568966	C:0.868421	A:0.131579
Pm_7_10508975	7	10508975	0.537031	0.493648	0.0768421	A:0.413793	T:0.586207	A:0.863158	T:0.136842
Pm_7_10508978	7	10508978	0.537031	0.493648	0.0768421	T:0.413793	A:0.586207	T:0.868421	A:0.131579
Pm_7_10508985	7	10508985	0.518968	0.499093	0.0768421	C:0.431034	A:0.568966	C:0.847368	A:0.152632
Pm_7_10508996	7	10508996	0.518968	0.499093	0.0768421	T:0.431034	C:0.568966	T:0.876316	C:0.123684
Pm_7_10509025	7	10509025	0.518968	0.499093	0.0768421	G:0.431034	A:0.568966	G:0.852632	A:0.147368
Pm_7_10509197	7	10509197	0.44348	0.499093	0.147368	T:0.431034	G:0.568966	T:0.831579	G:0.168421
Pm_7_10509198	7	10509198	0.44348	0.499093	0.147368	A:0.431034	C:0.568966	A:0.834211	C:0.165789
Pm_7_10509243	7	10509243	0.44348	0.499093	0.147368	G:0.431034	A:0.568966	G:0.826316	A:0.173684
Pm_7_10509268	7	10509268	0.44348	0.499093	0.147368	T:0.431034	C:0.568966	T:0.842105	C:0.157895
Pm_7_10509272	7	10509272	0.44348	0.499093	0.147368	A:0.431034	G:0.568966	A:0.836842	G:0.163158
Pm_7_10509437	7	10509437	0.467957	0.499093	0.124561	G:0.431034	A:0.568966	G:0.834211	A:0.165789
Pm_7_10509442	7	10509442	0.467957	0.499093	0.124561	T:0.431034	C:0.568966	T:0.831579	C:0.168421
Pm_7_10509528	7	10509528	0.493118	0.499093	0.101053	G:0.431034	A:0.568966	G:0.847368	A:0.152632
Pm_7_10509639	7	10509639	0.630892	0.372656	0.163301	T:0.241379	C:0.758621	T:0.777778	C:0.222222
Pm_7_10509734	7	10509734	0.467957	0.499093	0.124561	C:0.431034	T:0.568966	C:0.865789	T:0.134211
Pm_7_10509747	7	10509747	0.467957	0.499093	0.124561	T:0.431034	C:0.568966	T:0.865789	C:0.134211
Pm_7_10509754	7	10509754	0.467957	0.499093	0.124561	T:0.431034	C:0.568966	T:0.863158	C:0.136842
Pm_7_10509891	7	10509891	0.449222	0.503327	0.124561	C:0.448276	T:0.551724	C:0.857895	T:0.142105
Pm_7_10510053	7	10510053	0.493346	0.508167	0.0519298	G:0.482759	A:0.517241	G:0.907895	A:0.0921053
Pm_7_10510686	7	10510686	0.546379	0.499093	0.0519298	G:0.431034	A:0.568966	G:0.902632	A:0.0973684
Pm_7_10511378	7	10511378	0.528732	0.503327	0.0519298	T:0.448276	C:0.551724	T:0.907895	C:0.0921053
Pm_7_10511764	7	10511764	0.546379	0.499093	0.0519298	C:0.431034	G:0.568966	C:0.907895	G:0.0921053
Pm_7_10512005	7	10512005	0.546379	0.499093	0.0519298	A:0.431034	G:0.568966	A:0.921053	G:0.0789474
Pm_7_10512858	7	10512858	0.52784	0.503327	0.0519298	G:0.448276	A:0.551724	G:0.902632	A:0.0973684
Pm_7_10513049	7	10513049	0.546379	0.499093	0.0519298	T:0.431034	C:0.568966	T:0.907895	C:0.0921053
Pm_7_10513199	7	10513199	0.468823	0.499093	0.124561	G:0.431034	A:0.568966	G:0.836842	A:0.163158
Pm_7_10513280	7	10513280	0.528732	0.503327	0.0519298	C:0.448276	T:0.551724	C:0.905263	T:0.0947368
Pm_7_10514193	7	10514193	0.519833	0.499093	0.0768421	G:0.431034	A:0.568966	G:0.905263	A:0.0947368
Pm_7_10514927	7	10514927	0.563988	0.493648	0.0519298	G:0.413793	A:0.586207	G:0.9	A:0.1
Pm_7_10515251	7	10515251	0.546379	0.499093	0.0519298	A:0.431034	G:0.568966	A:0.894737	G:0.105263
Pm_7_10515459	7	10515459	0.545514	0.499093	0.0519298	C:0.431034	T:0.568966	C:0.85	T:0.15
Pm_7_10516476	7	10516476	0.546379	0.499093	0.0519298	A:0.431034	G:0.568966	A:0.857895	G:0.142105
Pm_7_10516871	7	10516871	0.546379	0.499093	0.0519298	G:0.431034	A:0.568966	G:0.878947	A:0.121053
Pm_7_10516900	7	10516900	0.563988	0.493648	0.0519298	T:0.413793	C:0.586207	T:0.868421	C:0.131579
Pm_7_10517453	7	10517453	0.495195	0.45977	0.190877	T:0.344828	G:0.655172	T:0.797368	G:0.202632
Pm_7_10517580	7	10517580	0.563988	0.493648	0.0519298	C:0.413793	T:0.586207	C:0.892105	T:0.107895
Pm_7_10518066	7	10518066	0.563988	0.493648	0.0519298	A:0.413793	T:0.586207	A:0.878947	T:0.121053
Pm_7_10518255	7	10518255	0.563988	0.493648	0.0519298	G:0.413793	A:0.586207	G:0.855263	A:0.144737
Pm_7_10518258	7	10518258	0.53787	0.493648	0.0768421	G:0.413793	T:0.586207	G:0.852632	T:0.147368
Pm_7_10518365	7	10518365	0.53787	0.493648	0.0768421	G:0.413793	A:0.586207	G:0.860526	A:0.139474
Pm_7_10518463	7	10518463	0.546379	0.499093	0.0519298	C:0.431034	T:0.568966	C:0.894737	T:0.105263
Pm_7_10519445	7	10519445	0.53787	0.493648	0.0768421	C:0.413793	T:0.586207	C:0.85	T:0.15
Pm_7_10520386	7	10520386	0.464695	0.508442	0.0768421	C:0.482143	A:0.517857	C:0.914894	A:0.0851064
Pm_7_10520516	7	10520516	0.411542	0.503017	0.169474	C:0.442308	T:0.557692	C:0.82973	T:0.17027
Pm_7_10520866	7	10520866	0.53787	0.493648	0.0768421	T:0.413793	C:0.586207	T:0.857895	C:0.142105
Pm_7_10520884	7	10520884	0.43339	0.479129	0.211579	G:0.37931	T:0.62069	G:0.789474	T:0.210526
Pm_7_10520932	7	10520932	0.411807	0.479129	0.231579	A:0.37931	C:0.62069	A:0.792105	C:0.207895
Pm_7_10521319	7	10521319	0.487534	0.493648	0.124561	G:0.413793	A:0.586207	G:0.828947	A:0.171053
Pm_7_10521605	7	10521605	0.546379	0.499093	0.0519298	T:0.431034	G:0.568966	T:0.855263	G:0.144737
Pm_7_10521743	7	10521743	0.546379	0.499093	0.0519298	T:0.431034	C:0.568966	T:0.860526	C:0.139474
Pm_7_10522614	7	10522614	0.54195	0.499093	0.0533136	C:0.431034	G:0.568966	C:0.859788	G:0.140212
Pm_7_10522648	7	10522648	0.546379	0.499093	0.0519298	A:0.431034	C:0.568966	A:0.9	C:0.1
Pm_7_10528882	7	10528882	0.573626	0.499093	0.0263158	A:0.431034	T:0.568966	A:0.952632	T:0.0473684
Pm_7_10636451	7	10636451	0.493983	0.499093	0.101053	G:0.431034	T:0.568966	G:0.894737	T:0.105263
Pm_7_10685048	7	10685048	0.488376	0.493648	0.124561	G:0.413793	A:0.586207	G:0.884211	A:0.115789
Pm_7_10765801	7	10765801	0.410581	0.470054	0.250877	A:0.362069	T:0.637931	A:0.792105	T:0.207895
Pm_7_10765950	7	10765950	0.410581	0.470054	0.250877	G:0.362069	A:0.637931	G:0.792105	A:0.207895
Pm_7_10773362	7	10773362	0.406738	0.503145	0.0547731	A:0.555556	G:0.444444	A:0.926554	G:0.0734463
Pm_7_10775421	7	10775421	0.409576	0.448276	0.287368	T:0.327586	G:0.672414	T:0.757895	G:0.242105
Pm_7_10776001	7	10776001	0.430531	0.45977	0.250877	C:0.344828	T:0.655172	C:0.777778	T:0.222222
Pm_7_10776159	7	10776159	0.408409	0.456494	0.275454	A:0.339286	G:0.660714	A:0.771277	G:0.228723
Pm_7_10776222	7	10776222	0.408987	0.435572	0.304561	T:0.310345	C:0.689655	T:0.765789	C:0.234211
Pm_7_10776282	7	10776282	0.450577	0.448276	0.250877	G:0.327586	A:0.672414	G:0.776316	A:0.223684
Pm_7_10776854	7	10776854	0.42447	0.406534	0.324638	A:0.275862	G:0.724138	A:0.705714	G:0.294286
Pm_7_10778671	7	10778671	0.449191	0.353902	0.357764	C:0.224138	T:0.775862	C:0.686782	T:0.313218
Pm_7_10779102	7	10779102	0.44997	0.353902	0.357764	C:0.224138	T:0.775862	C:0.7	T:0.3
Pm_7_10779129	7	10779129	0.420886	0.353902	0.380282	C:0.224138	T:0.775862	C:0.674286	T:0.325714
Pm_7_10779652	7	10779652	0.422597	0.406534	0.327656	A:0.275862	C:0.724138	A:0.729282	C:0.270718
Pm_7_10779883	7	10779883	0.415476	0.3902	0.350548	T:0.258621	C:0.741379	T:0.714286	C:0.285714
Pm_7_10779897	7	10779897	0.437007	0.372656	0.350548	A:0.241379	T:0.758621	A:0.711429	T:0.288571
Pm_7_10780003	7	10780003	0.445557	0.372656	0.343576	G:0.241379	A:0.758621	G:0.711864	A:0.288136
Pm_7_10782126	7	10782126	0.450577	0.448276	0.250877	T:0.327586	G:0.672414	T:0.773684	G:0.226316
Pm_7_10782903	7	10782903	0.409326	0.45977	0.269474	T:0.344828	C:0.655172	T:0.768421	C:0.231579
Pm_7_10783344	7	10783344	0.451393	0.45977	0.231579	A:0.344828	G:0.655172	A:0.771053	G:0.228947
Pm_7_10783575	7	10783575	0.410581	0.470054	0.250877	T:0.362069	G:0.637931	T:0.810526	G:0.189474
Pm_7_10784902	7	10784902	0.410346	0.448276	0.287368	G:0.327586	A:0.672414	G:0.752632	A:0.247368
Pm_7_10786248	7	10786248	0.401029	0.435572	0.310996	C:0.310345	T:0.689655	C:0.739247	T:0.260753
Pm_7_10787050	7	10787050	0.470753	0.448276	0.227329	G:0.327586	A:0.672414	G:0.76087	A:0.23913
Pm_7_10789924	7	10789924	0.453014	0.470054	0.211579	C:0.362069	G:0.637931	C:0.818421	G:0.181579
Pm_7_10793356	7	10793356	0.430767	0.470054	0.231579	A:0.362069	G:0.637931	A:0.807895	G:0.192105
Pm_7_10801239	7	10801239	0.453014	0.470054	0.211579	A:0.362069	G:0.637931	A:0.831579	G:0.168421
Pm_7_10828221	7	10828221	0.551741	0.406534	0.211579	G:0.275862	A:0.724138	G:0.807895	A:0.192105
Pm_7_10840230	7	10840230	0.475731	0.470054	0.190877	C:0.362069	T:0.637931	C:0.823684	T:0.176316
Pm_7_10842572	7	10842572	0.451197	0.421658	0.287368	C:0.293103	T:0.706897	C:0.786842	T:0.213158
Pm_7_10842602	7	10842602	0.451197	0.421658	0.287368	C:0.293103	T:0.706897	C:0.794737	T:0.205263
Pm_7_10842603	7	10842603	0.451197	0.421658	0.287368	A:0.293103	G:0.706897	A:0.797368	G:0.202632
Pm_7_10842950	7	10842950	0.451197	0.421658	0.287368	C:0.293103	T:0.706897	C:0.792105	T:0.207895
Pm_7_10843192	7	10843192	0.451197	0.421658	0.287368	A:0.293103	T:0.706897	A:0.797368	T:0.202632
Pm_7_10843745	7	10843745	0.451197	0.421658	0.287368	T:0.293103	G:0.706897	T:0.797368	G:0.202632
Pm_7_10843795	7	10843795	0.451197	0.421658	0.287368	G:0.293103	A:0.706897	G:0.797368	A:0.202632
Pm_7_10844580	7	10844580	0.431104	0.421658	0.304561	C:0.293103	T:0.706897	C:0.792105	T:0.207895
Pm_7_10846807	7	10846807	0.430709	0.435572	0.287368	A:0.310345	C:0.689655	A:0.789474	C:0.210526
Pm_7_10848010	7	10848010	0.43026	0.448276	0.269474	G:0.327586	A:0.672414	G:0.786842	A:0.213158
Pm_7_10848044	7	10848044	0.411341	0.421658	0.321053	T:0.293103	A:0.706897	T:0.757895	A:0.242105
Pm_7_10850995	7	10850995	0.453803	0.470054	0.211579	G:0.362069	A:0.637931	G:0.831579	A:0.168421
Pm_7_10851133	7	10851133	0.429954	0.435572	0.287368	C:0.310345	T:0.689655	C:0.797368	T:0.202632
Pm_7_10851850	7	10851850	0.475731	0.470054	0.190877	T:0.362069	A:0.637931	T:0.831579	A:0.168421
Pm_7_10853932	7	10853932	0.431104	0.421658	0.304561	G:0.293103	A:0.706897	G:0.757895	A:0.242105
Pm_7_10860111	7	10860111	0.453803	0.470054	0.211579	A:0.362069	C:0.637931	A:0.831579	C:0.168421
Pm_7_10897635	7	10897635	0.431559	0.470054	0.231579	C:0.362069	T:0.637931	C:0.810526	T:0.189474
Pm_7_10901522	7	10901522	0.46709	0.499093	0.124561	C:0.431034	G:0.568966	C:0.931579	G:0.0684211
Pm_7_10932247	7	10932247	0.449774	0.435572	0.269474	A:0.310345	G:0.689655	A:0.805263	G:0.194737
Pm_7_10945967	7	10945967	0.464152	0.493648	0.147368	T:0.413793	C:0.586207	T:0.913158	C:0.0868421
Pm_7_10980758	7	10980758	0.410108	0.45977	0.269474	T:0.344828	C:0.655172	T:0.842105	C:0.157895
Pm_7_10985740	7	10985740	0.410108	0.45977	0.269474	G:0.344828	T:0.655172	G:0.844737	T:0.155263
Pm_7_10988071	7	10988071	0.410108	0.45977	0.269474	T:0.344828	C:0.655172	T:0.844737	C:0.155263
Pm_7_10992157	7	10992157	0.411807	0.479129	0.231579	A:0.37931	C:0.62069	A:0.834211	C:0.165789
Pm_7_11182911	7	11182911	0.447454	0.508772	0.0768421	C:0.5	A:0.5	C:0.968421	A:0.0315789
Pm_7_11193948	7	11193948	0.410581	0.470054	0.250877	T:0.362069	C:0.637931	T:0.839474	C:0.160526
Pm_7_11226141	7	11226141	0.469943	0.492857	0.147368	T:0.410714	C:0.589286	T:0.863158	C:0.136842
Pm_7_11241754	7	11241754	0.411807	0.479129	0.231579	T:0.37931	C:0.62069	T:0.784211	C:0.215789
Pm_7_11242066	7	11242066	0.416731	0.456494	0.269474	A:0.339286	G:0.660714	A:0.767196	G:0.232804
Pm_7_11242069	7	11242069	0.438099	0.456494	0.250877	C:0.339286	A:0.660714	C:0.778947	A:0.221053
Pm_7_11246523	7	11246523	0.440551	0.493648	0.169474	A:0.413793	G:0.586207	A:0.894737	G:0.105263
Pm_7_11246756	7	11246756	0.41757	0.493648	0.190877	G:0.413793	A:0.586207	G:0.871053	A:0.128947
Pm_7_11247201	7	11247201	0.439706	0.493648	0.169474	A:0.413793	T:0.586207	A:0.902632	T:0.0973684
Pm_7_11247202	7	11247202	0.459721	0.486993	0.169474	G:0.396552	C:0.603448	G:0.902632	C:0.0973684
Pm_7_11258807	7	11258807	0.46969	0.499093	0.124561	G:0.431034	A:0.568966	G:0.907895	A:0.0921053
Pm_7_11260170	7	11260170	0.425411	0.503327	0.147368	C:0.448276	G:0.551724	C:0.889474	G:0.110526
Pm_7_11264566	7	11264566	0.445215	0.499093	0.147368	C:0.431034	A:0.568966	C:0.918421	A:0.0815789
Pm_7_11267974	7	11267974	0.494849	0.499093	0.101053	C:0.431034	T:0.568966	C:0.95	T:0.05
Pm_7_11275050	7	11275050	0.438706	0.508167	0.101053	T:0.482759	C:0.517241	T:0.95	C:0.05
Pm_7_11275091	7	11275091	0.494849	0.499093	0.101053	C:0.431034	T:0.568966	C:0.947368	T:0.0526316
Pm_7_11275754	7	11275754	0.494849	0.499093	0.101053	G:0.431034	A:0.568966	G:0.944737	A:0.0552632
Pm_7_11276453	7	11276453	0.494849	0.499093	0.101053	T:0.431034	G:0.568966	T:0.939474	G:0.0605263
Pm_7_11276665	7	11276665	0.46969	0.499093	0.124561	A:0.431034	G:0.568966	A:0.934211	G:0.0657895
Pm_7_11276676	7	11276676	0.46969	0.499093	0.124561	G:0.431034	T:0.568966	G:0.934211	T:0.0657895
Pm_7_11276936	7	11276936	0.46969	0.499093	0.124561	A:0.431034	G:0.568966	A:0.936842	G:0.0631579
Pm_7_11280717	7	11280717	0.494849	0.499093	0.101053	T:0.431034	A:0.568966	T:0.934211	A:0.0657895
Pm_7_11311765	7	11311765	0.435257	0.486993	0.190877	A:0.396552	G:0.603448	A:0.863158	G:0.136842
Pm_7_11312643	7	11312643	0.410996	0.479129	0.231579	G:0.37931	T:0.62069	G:0.784211	T:0.215789
Pm_7_11312644	7	11312644	0.410996	0.479129	0.231579	A:0.37931	C:0.62069	A:0.781579	C:0.218421
Pm_7_11313091	7	11313091	0.435257	0.486993	0.190877	A:0.396552	G:0.603448	A:0.847368	G:0.152632
Pm_7_11313111	7	11313111	0.435257	0.486993	0.190877	A:0.396552	C:0.603448	A:0.828947	C:0.171053
Pm_7_11313123	7	11313123	0.435257	0.486993	0.190877	C:0.396552	T:0.603448	C:0.831579	T:0.168421
Pm_7_11313184	7	11313184	0.435257	0.486993	0.190877	A:0.396552	C:0.603448	A:0.839474	C:0.160526
Pm_7_11318970	7	11318970	0.435257	0.486993	0.190877	A:0.396552	C:0.603448	A:0.892105	C:0.107895
Pm_7_11319152	7	11319152	0.435257	0.486993	0.190877	A:0.396552	G:0.603448	A:0.860526	G:0.139474
Pm_7_11319385	7	11319385	0.435257	0.486993	0.190877	C:0.396552	T:0.603448	C:0.860526	T:0.139474
Pm_7_11319687	7	11319687	0.435257	0.486993	0.190877	A:0.396552	G:0.603448	A:0.860526	G:0.139474
Pm_7_11355727	7	11355727	0.455494	0.479129	0.190877	A:0.37931	C:0.62069	A:0.905263	C:0.0947368
Pm_7_11358938	7	11358938	0.434198	0.479129	0.211579	C:0.37931	T:0.62069	C:0.889474	T:0.110526
Pm_7_11365428	7	11365428	0.507058	0.486993	0.124561	C:0.396552	T:0.603448	C:0.910526	T:0.0894737
Pm_7_11687973	7	11687973	0.433658	0.406534	0.321053	G:0.275862	A:0.724138	G:0.815789	A:0.184211
Pm_7_11687974	7	11687974	0.454627	0.3902	0.321053	T:0.258621	A:0.741379	T:0.815789	A:0.184211
Pm_7_11700024	7	11700024	0.45592	0.372656	0.336842	C:0.241379	G:0.758621	C:0.802632	G:0.197368
Pm_7_11701992	7	11701992	0.433658	0.406534	0.321053	A:0.275862	G:0.724138	A:0.815789	G:0.184211
Pm_7_11727169	7	11727169	0.420178	0.503327	0.0519298	T:0.551724	A:0.448276	T:0.971053	A:0.0289474
Pm_7_11727246	7	11727246	0.420178	0.503327	0.0519298	C:0.551724	T:0.448276	C:0.976316	T:0.0236842
Pm_7_11727247	7	11727247	0.420178	0.503327	0.0519298	C:0.551724	T:0.448276	C:0.976316	T:0.0236842
Pm_7_11727329	7	11727329	0.438005	0.506352	0.0519298	C:0.534483	T:0.465517	C:0.957895	T:0.0421053
Pm_7_11727711	7	11727711	0.420178	0.503327	0.0519298	A:0.551724	G:0.448276	A:0.971053	G:0.0289474
Pm_7_11728788	7	11728788	0.420178	0.503327	0.0519298	G:0.551724	A:0.448276	G:0.971053	A:0.0289474
Pm_7_11728912	7	11728912	0.438005	0.506352	0.0519298	T:0.534483	G:0.465517	T:0.973684	G:0.0263158
Pm_7_11729661	7	11729661	0.420178	0.503327	0.0519298	A:0.551724	G:0.448276	A:0.971053	G:0.0289474
Pm_7_11730521	7	11730521	0.401213	0.499093	0.0519298	C:0.568966	T:0.431034	C:0.971053	T:0.0289474
Pm_7_11730706	7	11730706	0.438005	0.506352	0.0519298	T:0.534483	C:0.465517	T:0.973684	C:0.0263158
Pm_7_11730822	7	11730822	0.438005	0.506352	0.0519298	A:0.534483	G:0.465517	A:0.973684	G:0.0263158
Pm_7_11731246	7	11731246	0.418324	0.508772	0.101053	G:0.5	T:0.5	G:0.944737	T:0.0552632
Pm_7_11735007	7	11735007	0.419076	0.503327	0.0519298	T:0.551724	C:0.448276	T:0.973684	C:0.0263158
Pm_7_11737148	7	11737148	0.409118	0.506352	0.0768421	C:0.534483	T:0.465517	C:0.960526	T:0.0394737
Pm_7_11737602	7	11737602	0.409118	0.506352	0.0768421	G:0.534483	A:0.465517	G:0.968421	A:0.0315789
Pm_7_11738066	7	11738066	0.420178	0.503327	0.0519298	C:0.551724	T:0.448276	C:0.976316	T:0.0236842
Pm_7_11738321	7	11738321	0.403011	0.503145	0.0563147	C:0.555556	T:0.444444	C:0.962644	T:0.0373563
Pm_7_11738332	7	11738332	0.457341	0.506639	0.0285714	C:0.537037	G:0.462963	C:0.971264	G:0.0287356
Pm_7_11738374	7	11738374	0.413443	0.506352	0.0579456	G:0.534483	T:0.465517	G:0.960674	T:0.0393258
Pm_7_11738644	7	11738644	0.403995	0.503327	0.0563147	C:0.551724	T:0.448276	C:0.945652	T:0.0543478
Pm_7_11738691	7	11738691	0.419076	0.503327	0.0519298	C:0.551724	T:0.448276	C:0.968254	T:0.031746
Pm_7_11738697	7	11738697	0.409118	0.506352	0.0768421	G:0.534483	T:0.465517	G:0.957672	T:0.042328
Pm_7_11738761	7	11738761	0.409118	0.506352	0.0768421	G:0.534483	T:0.465517	G:0.971053	T:0.0289474
Pm_7_11811794	7	11811794	0.4273	0.508167	0.0768421	C:0.517241	T:0.482759	C:0.955263	T:0.0447368
Pm_7_11818436	7	11818436	0.4273	0.508167	0.0768421	T:0.517241	A:0.482759	T:0.957895	A:0.0421053
Pm_7_11944447	7	11944447	0.413833	0.486993	0.211579	A:0.396552	G:0.603448	A:0.886842	G:0.113158
Pm_7_11944611	7	11944611	0.436908	0.486993	0.190877	C:0.396552	T:0.603448	C:0.892105	T:0.107895
Pm_7_12065629	7	12065629	0.41757	0.493648	0.190877	C:0.413793	T:0.586207	C:0.842105	T:0.157895
Pm_7_12081586	7	12081586	0.475731	0.470054	0.190877	A:0.362069	G:0.637931	A:0.860526	G:0.139474
Pm_7_12091015	7	12091015	0.513227	0.493648	0.101053	T:0.413793	A:0.586207	T:0.928947	A:0.0710526
Pm_7_12094298	7	12094298	0.41757	0.493648	0.190877	G:0.413793	A:0.586207	G:0.894737	A:0.105263
Pm_7_12112573	7	12112573	0.41757	0.493648	0.190877	T:0.413793	G:0.586207	T:0.847368	G:0.152632
Pm_7_12114528	7	12114528	0.411807	0.479129	0.231579	T:0.37931	C:0.62069	T:0.810526	C:0.189474
Pm_7_12143082	7	12143082	0.488376	0.493648	0.124561	T:0.413793	C:0.586207	T:0.912698	C:0.0873016
Pm_7_12143347	7	12143347	0.407224	0.498701	0.172619	T:0.428571	C:0.571429	T:0.921512	C:0.0784884
Pm_7_12143356	7	12143356	0.434073	0.492857	0.167832	C:0.410714	T:0.589286	C:0.921512	T:0.0784884
Pm_7_12143387	7	12143387	0.46762	0.406534	0.288199	G:0.275862	A:0.724138	G:0.881356	A:0.118644
Pm_7_12177212	7	12177212	0.483104	0.486993	0.147368	A:0.396552	C:0.603448	A:0.878947	C:0.121053
