# Supplementary material for: Identification of the PmWEEP locus controlling weeping traits in Prunus mume through an integrated genome-wide association study and quantitative trait locus mapping
Source: Hortic Res. 2021 Jun 1;8:131. doi: 10.1038/s41438-021-00573-4 (PMC8167129; doi:10.1038/s41438-021-00573-4)
Supplement: Supplementary file 8 — Dataset3 [file 41438_2021_573_MOESM8_ESM.xlsx]

## Sheet: Allele frequency
Allele frequency of GWAS-derived and QTL-derived markers validated in a new population using sequenom MassARRAY analysis.
SNP ID	Chr	Position	Allele	Source	Validated population	Fre (Weeping)	Fre (upright)	Chi2	Pearson's p
Pa7_11182911	7	11182911	C	GWAS	Hybrids	130(0.516)	319(0.985)
		11182911	A	GWAS	Hybrids	122(0.484)	5(0.015)	181.175	0
Pa7_11727711	7	11727711	A	GWAS	Hybrids	146(0.584)	301(0.923)
		11727711	G	GWAS	Hybrids	104(0.416)	25(0.077)	93.7311	0
Pa7_11728912	7	11728912	G	GWAS	Hybrids	210(0.840)	54(0.176)
		11728912	T	GWAS	Hybrids	40(0.160)	252(0.824)	242.924	0
Pa7_11729661	7	11729661	G	GWAS	Hybrids	105(0.417)	25(0.077)
		11729661	A	GWAS	Hybrids	147(0.583)	301(0.923)	94.2389	0
Pa7_11866123	7	11866123	G	GWAS	Hybrids	146(0.584)	303(0.929)
		11866123	C	GWAS	Hybrids	104(0.416)	23(0.071)	98.2415	0
Pa7_11918846	7	11918846	C	GWAS	Hybrids	90(0.417)	18(0.062)
		11918846	T	GWAS	Hybrids	126(0.583)	272(0.938)	92.7187	0
Pa7_11936850	7	11936850	A	GWAS	Hybrids	146(0.579)	305(0.936)
		11936850	G	GWAS	Hybrids	106(0.421)	21(0.064)	105.195	0
Pa7_11969160	7	11969160	T	GWAS	Hybrids	144(0.571)	302(0.926)
		11969160	C	GWAS	Hybrids	108(0.429)	24(0.074)	101.619	0
Pa7_14544359	7	14544359	T	GWAS	Hybrids	154(0.611)	292(0.896)
		14544359	A	GWAS	Hybrids	98(0.389)	34(0.104)	65.3266	0
Pa7_14562431	7	14562431	T	GWAS	Hybrids	98(0.389)	34(0.104)
		14562431	G	GWAS	Hybrids	154(0.611)	292(0.896)	65.3266	0
Pa7_14903156	7	14903156	A	GWAS	Hybrids	96(0.393)	31(0.096)
		14903156	C	GWAS	Hybrids	148(0.607)	291(0.904)	70.4372	0
Pa7_14944852	7	14944852	G	GWAS	Hybrids	100(0.397)	30(0.093)
		14944852	A	GWAS	Hybrids	152(0.603)	294(0.907)	75.0761	0
Pa7_14956008	7	14956008	C	GWAS	Hybrids	153(0.607)	297(0.911)
		14956008	A	GWAS	Hybrids	99(0.393)	29(0.089)	76.1351	0
Pa7_14972283	7	14972283	G	GWAS	Hybrids	99(0.396)	31(0.095)
		14972283	A	GWAS	Hybrids	151(0.604)	295(0.905)	73.311	0
Pa7_15008826	7	15008826	G	GWAS	Hybrids	99(0.393)	31(0.095)
		15008826	A	GWAS	Hybrids	153(0.607)	295(0.905)	72.289	0
Pa7_15017649	7	15017649	A	GWAS	Hybrids	91(0.367)	29(0.089)
		15017649	G	GWAS	Hybrids	157(0.633)	297(0.911)	65.8213	0
Pa7_15101968	7	15101968	A	GWAS	Hybrids	95(0.383)	30(0.092)
		15101968	G	GWAS	Hybrids	153(0.617)	296(0.908)	70.0374	0
Pa7_15196176	7	15196176	G	GWAS	Hybrids	100(0.400)	37(0.116)
		15196176	A	GWAS	Hybrids	150(0.600)	283(0.884)	62.164	0
Pa7_15909400	7	15909400	C	GWAS	Hybrids	252(1.000)	326(1.000)
Pa7_11182911	7	11182911	A	GWAS	Landraces	28(0.560)	3(0.034)
		11182911	C	GWAS	Landraces	22(0.440)	85(0.966)	50.63	0
Pa7_11727711	7	11727711	G	GWAS	Landraces	23(0.460)	3(0.034)
		11727711	A	GWAS	Landraces	27(0.540)	85(0.966)	37.8246	0
Pa7_11728912	7	11728912	T	GWAS	Landraces	0(0.000)	76(0.905)
		11728912	G	GWAS	Landraces	44(1.000)	8(0.095)	97.9927	0
Pa7_11729661	7	11729661	A	GWAS	Landraces	27(0.540)	85(0.966)
		11729661	G	GWAS	Landraces	23(0.460)	3(0.034)	37.8246	0
Pa7_11866123	7	11866123	G	GWAS	Landraces	31(0.620)	86(0.977)
		11866123	C	GWAS	Landraces	19(0.380)	2(0.023)	31.5447	0
Pa7_11918846	7	11918846	C	GWAS	Landraces	22(0.458)	3(0.037)
		11918846	T	GWAS	Landraces	26(0.542)	79(0.963)	34.6717	0
Pa7_11936850	7	11936850	G	GWAS	Landraces	23(0.460)	10(0.114)
		11936850	A	GWAS	Landraces	27(0.540)	78(0.886)	21.0229	0
Pa7_11969160	7	11969160	C	GWAS	Landraces	35(0.700)	44(0.500)
		11969160	T	GWAS	Landraces	15(0.300)	44(0.500)	5.2109	0.0224
Pa7_14544359	7	14544359	T	GWAS	Landraces	26(0.520)	86(0.977)
		14544359	A	GWAS	Landraces	24(0.480)	2(0.023)	43.6005	0
Pa7_14562431	7	14562431	G	GWAS	Landraces	27(0.540)	86(0.977)
		14562431	T	GWAS	Landraces	23(0.460)	2(0.023)	41.0978	0
Pa7_14903156	7	14903156	C	GWAS	Landraces	28(0.560)	88(1.000)
		14903156	A	GWAS	Landraces	22(0.440)	0(0.000)	46.0634	0
Pa7_14944852	7	14944852	A	GWAS	Landraces	28(0.560)	88(1.000)
		14944852	G	GWAS	Landraces	22(0.440)	0(0.000)	46.0634	0
Pa7_14956008	7	14956008	C	GWAS	Landraces	28(0.560)	88(1.000)
		14956008	A	GWAS	Landraces	22(0.440)	0(0.000)	46.0634	0
Pa7_14972283	7	14972283	A	GWAS	Landraces	26(0.520)	84(1.000)
		14972283	G	GWAS	Landraces	24(0.480)	0(0.000)	49.1171	0
Pa7_15008826	7	15008826	A	GWAS	Landraces	28(0.560)	88(1.000)
		15008826	G	GWAS	Landraces	22(0.440)	0(0.000)	46.0634	0
Pa7_15017649	7	15017649	A	GWAS	Landraces	22(0.440)	3(0.034)
		15017649	G	GWAS	Landraces	28(0.560)	85(0.966)	35.4137	0
Pa7_15101968	7	15101968	G	GWAS	Landraces	28(0.560)	88(1.000)
		15101968	A	GWAS	Landraces	22(0.440)	0(0.000)	46.0634	0
Pa7_15196176	7	15196176	A	GWAS	Landraces	27(0.563)	84(0.955)
		15196176	G	GWAS	Landraces	21(0.438)	4(0.045)	31.818	0
Pa7_15909400	7	15909400	C	GWAS	Landraces	30(0.600)	87(0.989)
		15909400	T	GWAS	Landraces	20(0.400)	1(0.011)	37.3262	0
Marker398293	7	10944873	G	QTL mapping	Landraces	0(0.000)	38(0.253)
		10944873	A	QTL mapping	Landraces	50(1.000)	112(0.747)	15.6379	0.0001
Marker442696	7	11066835	A	QTL mapping	Landraces	0(0.000)	3(0.018)
		11066835	G	QTL mapping	Landraces	50(1.000)	165(0.982)	0.9053	0.3414
Marker436423	7	10540797	G	QTL mapping	Landraces	9(0.180)	75(0.446)
		10540797	A	QTL mapping	Landraces	41(0.820)	93(0.554)	11.5482	0.0007
Marker313919	7	11325178	G	QTL mapping	Landraces	28(0.560)	141(0.860)
		11325178	A	QTL mapping	Landraces	22(0.440)	23(0.140)	20.7331	0
Marker339371	7	11068679	C	QTL mapping	Landraces	43(0.860)	103(0.613)
		11068679	A	QTL mapping	Landraces	7(0.140)	65(0.387)	10.6196	0.0011
Marker437413	7	11037771	C	QTL mapping	Landraces	15(0.300)	113(0.681)
		11037771	T	QTL mapping	Landraces	35(0.700)	53(0.319)	23.0705	0
Marker359157	7	11255818	T	QTL mapping	Landraces	32(0.640)	70(0.473)
		11255818	G	QTL mapping	Landraces	18(0.360)	78(0.527)	4.1744	0.041
Marker334902	7	11386582	G	QTL mapping	Landraces	32(0.667)	53(0.349)
		11386582	T	QTL mapping	Landraces	16(0.333)	99(0.651)	15.094	0.0001

## Sheet: Genotype frequecy
Genotype frequency of GWAS-derived and QTL derived markers validated in a new population using sequenom MassARRAY analysis.
SNP ID	Chromosome	Position	Genotype	Source	Validated population	Fre (Weeping)	Fre (upright)	Chi2	Pearson's p
Pa7_11182911	7	11182911	CC	GWAS	Hybrids	4(0.032)	157(0.969)
		11182911	AC	GWAS	Hybrids	122(0.968)	5(0.031)	252.632	0
Pa7_11727711	7	11727711	AG	GWAS	Hybrids	104(0.832)	25(0.153)
		11727711	AA	GWAS	Hybrids	21(0.168)	138(0.847)	131.754	0
Pa7_11728912	7	11728912	GT	GWAS	Hybrids	0(0.000)	2(0.013)
		11728912	TT	GWAS	Hybrids	20(0.160)	125(0.817)
		11728912	GG	GWAS	Hybrids	105(0.840)	26(0.170)	124.115	0
Pa7_11729661	7	11729661	AG	GWAS	Hybrids	105(0.833)	25(0.153)
		11729661	AA	GWAS	Hybrids	21(0.167)	138(0.847)	132.764	0
Pa7_11866123	7	11866123	GG	GWAS	Hybrids	21(0.168)	140(0.859)
		11866123	CG	GWAS	Hybrids	104(0.832)	23(0.141)	136.989	0
Pa7_11918846	7	11918846	TT	GWAS	Hybrids	18(0.167)	127(0.876)
		11918846	CT	GWAS	Hybrids	90(0.833)	18(0.124)	127.248	0
Pa7_11936850	7	11936850	AG	GWAS	Hybrids	106(0.841)	21(0.129)
		11936850	AA	GWAS	Hybrids	20(0.159)	142(0.871)	146.429	0
Pa7_11969160	7	11969160	TT	GWAS	Hybrids	18(0.143)	139(0.853)
		11969160	CT	GWAS	Hybrids	108(0.857)	24(0.147)	144.338	0
Pa7_14544359	7	14544359	TT	GWAS	Hybrids	28(0.222)	129(0.791)
		14544359	AT	GWAS	Hybrids	98(0.778)	34(0.209)	92.7887	0
Pa7_14562431	7	14562431	GG	GWAS	Hybrids	28(0.222)	129(0.791)
		14562431	GT	GWAS	Hybrids	98(0.778)	34(0.209)	92.7887	0
Pa7_14903156	7	14903156	CC	GWAS	Hybrids	26(0.213)	130(0.807)
		14903156	AC	GWAS	Hybrids	96(0.787)	31(0.193)	99.1087	0
Pa7_14944852	7	14944852	AG	GWAS	Hybrids	98(0.778)	30(0.185)
		14944852	GG	GWAS	Hybrids	1(0.008)	0(0.000)
		14944852	AA	GWAS	Hybrids	27(0.214)	132(0.815)	103.583	0
Pa7_14956008	7	14956008	AC	GWAS	Hybrids	99(0.786)	29(0.178)
		14956008	CC	GWAS	Hybrids	27(0.214)	134(0.822)	106.4	0
Pa7_14972283	7	14972283	AA	GWAS	Hybrids	27(0.216)	132(0.810)
		14972283	GG	GWAS	Hybrids	1(0.008)	0(0.000)
		14972283	AG	GWAS	Hybrids	97(0.776)	31(0.190)	101.117	0
Pa7_15008826	7	15008826	AG	GWAS	Hybrids	99(0.786)	31(0.190)
		15008826	AA	GWAS	Hybrids	27(0.214)	132(0.810)	101.841	0
Pa7_15017649	7	15017649	GG	GWAS	Hybrids	33(0.266)	134(0.822)
		15017649	AG	GWAS	Hybrids	91(0.734)	29(0.178)	89.4696	0
Pa7_15101968	7	15101968	GG	GWAS	Hybrids	29(0.234)	133(0.816)
		15101968	AG	GWAS	Hybrids	95(0.766)	30(0.184)	97.058	0
Pa7_15196176	7	15196176	AA	GWAS	Hybrids	27(0.216)	124(0.775)
		15196176	AG	GWAS	Hybrids	96(0.768)	35(0.219)
		15196176	GG	GWAS	Hybrids	2(0.016)	1(0.006)	88.0793	0
Pa7_15909400	7	15909400	CC	GWAS	Hybrids	126(1.000)	163(1.000)
Pa7_11182911	7	11182911	AC	GWAS	Landraces	22(0.880)	3(0.068)
		11182911	CC	GWAS	Landraces	0(0.000)	41(0.932)
		11182911	AA	GWAS	Landraces	3(0.120)	0(0.000)	57.5736	0
Pa7_11727711	7	11727711	AA	GWAS	Landraces	2(0.080)	41(0.932)
		11727711	AG	GWAS	Landraces	23(0.920)	3(0.068)	49.2599	0
Pa7_11728912	7	11728912	GT	GWAS	Landraces	0(0.000)	2(0.048)
		11728912	GG	GWAS	Landraces	22(1.000)	3(0.071)
		11728912	TT	GWAS	Landraces	0(0.000)	37(0.881)	52.2971	0
Pa7_11729661	7	11729661	AG	GWAS	Landraces	23(0.920)	3(0.068)
		11729661	AA	GWAS	Landraces	2(0.080)	41(0.932)	49.2599	0
Pa7_11866123	7	11866123	CG	GWAS	Landraces	19(0.760)	2(0.045)
		11866123	GG	GWAS	Landraces	6(0.240)	42(0.955)	38.4451	0
Pa7_11918846	7	11918846	TT	GWAS	Landraces	2(0.083)	38(0.927)
		11918846	CT	GWAS	Landraces	22(0.917)	3(0.073)	45.5066	0
Pa7_11936850	7	11936850	AA	GWAS	Landraces	3(0.120)	34(0.773)
		11936850	GG	GWAS	Landraces	1(0.040)	0(0.000)
		11936850	AG	GWAS	Landraces	21(0.840)	10(0.227)	27.7483	0
Pa7_11969160	7	11969160	CT	GWAS	Landraces	15(0.600)	20(0.455)
		11969160	TT	GWAS	Landraces	0(0.000)	12(0.273)
		11969160	CC	GWAS	Landraces	10(0.400)	12(0.273)	8.293	0.0158
Pa7_14544359	7	14544359	AA	GWAS	Landraces	1(0.040)	0(0.000)
		14544359	TT	GWAS	Landraces	2(0.080)	42(0.955)
		14544359	AT	GWAS	Landraces	22(0.880)	2(0.045)	52.8021	0
Pa7_14562431	7	14562431	GT	GWAS	Landraces	23(0.920)	2(0.045)
		14562431	GG	GWAS	Landraces	2(0.080)	42(0.955)	52.7733	0
Pa7_14903156	7	14903156	AC	GWAS	Landraces	22(0.880)	0(0.000)
		14903156	CC	GWAS	Landraces	3(0.120)	44(1.000)	56.8443	0
Pa7_14944852	7	14944852	AG	GWAS	Landraces	22(0.880)	0(0.000)
		14944852	AA	GWAS	Landraces	3(0.120)	44(1.000)	56.8443	0
Pa7_14956008	7	14956008	AC	GWAS	Landraces	22(0.880)	0(0.000)
		14956008	CC	GWAS	Landraces	3(0.120)	44(1.000)	56.8443	0
Pa7_14972283	7	14972283	GG	GWAS	Landraces	2(0.080)	0(0.000)
		14972283	AG	GWAS	Landraces	20(0.800)	0(0.000)
		14972283	AA	GWAS	Landraces	3(0.120)	42(1.000)	55.0293	0
Pa7_15008826	7	15008826	AG	GWAS	Landraces	22(0.880)	0(0.000)
		15008826	AA	GWAS	Landraces	3(0.120)	44(1.000)	56.8443	0
Pa7_15017649	7	15017649	AG	GWAS	Landraces	22(0.880)	3(0.068)
		15017649	GG	GWAS	Landraces	3(0.120)	41(0.932)	45.4744	0
Pa7_15101968	7	15101968	GG	GWAS	Landraces	3(0.120)	44(1.000)
		15101968	AG	GWAS	Landraces	22(0.880)	0(0.000)	56.8443	0
Pa7_15196176	7	15196176	AA	GWAS	Landraces	3(0.125)	41(0.932)
		15196176	GG	GWAS	Landraces	0(0.000)	1(0.023)
		15196176	AG	GWAS	Landraces	21(0.875)	2(0.045)	47.7633	0
Pa7_15909400	7	15909400	CC	GWAS	Landraces	7(0.280)	43(0.977)
		15909400	TT	GWAS	Landraces	2(0.080)	0(0.000)
		15909400	CT	GWAS	Landraces	16(0.640)	1(0.023)	38.8708	0
Marker398293	7	10944873	GG	QTL mapping	Landraces	0(0.000)	8(0.107)
		10944873	AG	QTL mapping	Landraces	0(0.000)	22(0.293)
		10944873	AA	QTL mapping	Landraces	25(1.000)	45(0.600)	14.2857	0.0008
Marker436423	7	10540797	GG	QTL mapping	Landraces	0(0.000)	16(0.190)
		10540797	AA	QTL mapping	Landraces	16(0.640)	25(0.298)
		10540797	AG	QTL mapping	Landraces	9(0.360)	43(0.512)	11.698	0.0029
Marker313919	7	11325178	AA	QTL mapping	Landraces	4(0.160)	4(0.049)
		11325178	AG	QTL mapping	Landraces	14(0.560)	15(0.183)
		11325178	GG	QTL mapping	Landraces	7(0.280)	63(0.768)	20.2033	0
Marker339371	7	11068679	AC	QTL mapping	Landraces	7(0.280)	39(0.464)
		11068679	AA	QTL mapping	Landraces	0(0.000)	13(0.155)
		11068679	CC	QTL mapping	Landraces	18(0.720)	32(0.381)	10.2475	0.006
Marker437413	7	11037771	CC	QTL mapping	Landraces	0(0.000)	37(0.446)
		11037771	TT	QTL mapping	Landraces	10(0.400)	7(0.084)
		11037771	CT	QTL mapping	Landraces	15(0.600)	39(0.470)	23.9575	0
Marker359157	7	11255818	GG	QTL mapping	Landraces	4(0.160)	25(0.338)
		11255818	GT	QTL mapping	Landraces	10(0.400)	28(0.378)
		11255818	TT	QTL mapping	Landraces	11(0.440)	21(0.284)	3.4511	0.1781
Marker334902	7	11386582	GT	QTL mapping	Landraces	16(0.667)	27(0.355)
		11386582	GG	QTL mapping	Landraces	8(0.333)	13(0.171)
		11386582	TT	QTL mapping	Landraces	0(0.000)	36(0.474)	17.7692	0.0001
