# Supplementary material for: Identification of the PmWEEP locus controlling weeping traits in Prunus mume through an integrated genome-wide association study and quantitative trait locus mapping
Source: Hortic Res. 2021 Jun 1;8:131. doi: 10.1038/s41438-021-00573-4 (PMC8167129; doi:10.1038/s41438-021-00573-4)
Supplement: Supplementary file 9 — Dataset4 [file 41438_2021_573_MOESM9_ESM.xlsx]

## Sheet: Functional_annotation
Functional annotations of 39 genes in PmWEEP region
Gene ID	Position	COG_class_annotation	GO_annotation	KEGG_annotation	Swiss-Prot_annotation	NR_annotation
Pm024200	locus=Pa7:11036558:11041982:+	Cell wall/membrane/envelope biogenesis	Biological Process: GPI anchor biosynthetic process (GO:0006506);; Molecular Function: phosphatidylinositol N-acetylglucosaminyltransferase activity (GO:0017176);;	K03857|0|pmum:103321375|phosphatidylinositol N-acetylglucosaminyltransferase gpi3 subunit-like; K03857 phosphatidylinositol glycan, class A [EC:2.4.1.198] (A)	Glycosylphosphatidylinositol(GPI)-anchor biosynthesis (ko00563)	PREDICTED: phosphatidylinositol N-acetylglucosaminyltransferase gpi3 subunit-like [Prunus mume]
Pm024201	locus=Pa7:11044232:11047876:-	Posttranslational modification, protein turnover, chaperones	Molecular Function: ATP binding (GO:0005524);; Biological Process: response to stress (GO:0006950);;	K09490|0|pmum:103337817|luminal-binding protein 5; K09490 heat shock 70kDa protein 5 (A)	Luminal-binding protein 5 (Precursor) GN=BIP5 OS=Nicotiana tabacum (Common tobacco) PE=2 SV=1	PREDICTED: luminal-binding protein 5 [Prunus mume]
Pm024202	locus=Pa7:11058847:11069060:+	--	--	--	Subtilisin-like protease SBT3.3 {ECO:0000303|PubMed:16193095} (Precursor) OS=Arabidopsis thaliana (Mouse-ear cress) PE=2 SV=1	hypothetical protein PRUPE_ppa022964mg, partial [Prunus persica]
Pm024203	locus=Pa7:11070365:11070651:-	--	--	--	--	PREDICTED: 50S ribosomal protein 6, chloroplastic [Prunus mume]
Pm024204	locus=Pa7:11072477:11075481:-	--	--	--	--	PREDICTED: uncharacterized protein LOC103337799 isoform X2 [Prunus mume]
Pm024205	locus=Pa7:11080962:11087755:-	--	Biological Process: MAPK cascade (GO:0000165);; Molecular Function: inorganic phosphate transmembrane transporter activity (GO:0005315);; Molecular Function: sugar:proton symporter activity (GO:0005351);; Biological Process: protein targeting to membrane (GO:0006612);; Molecular Function: organic anion transmembrane transporter activity (GO:0008514);; Cellular Component: chloroplast thylakoid mem…	--	Sodium-dependent phosphate transport protein 1, chloroplastic (Precursor) GN=T27A16.25 OS=Arabidopsis thaliana (Mouse-ear cress) PE=1 SV=1	PREDICTED: uncharacterized protein LOC103326882 [Prunus mume]
Pm024206	locus=Pa7:11108023:11108634:-	--	--	--	--	PREDICTED: uncharacterized protein LOC103341015 [Prunus mume]
Pm024207	locus=Pa7:11110721:11110885:-	--	--	--	--	PREDICTED: uncharacterized protein LOC103343711 [Prunus mume]
Pm024208	locus=Pa7:11110889:11111702:-	--	--	--	--	PREDICTED: uncharacterized protein LOC103343711 [Prunus mume]			0.411765
Pm024209	locus=Pa7:11127849:11128336:-	--	--	--	--	PREDICTED: uncharacterized protein LOC103344231 [Prunus mume]
Pm024210	locus=Pa7:11131518:11131832:+	--	--	--	--	PREDICTED: uncharacterized protein LOC103337823 [Prunus mume]
Pm024211	locus=Pa7:11160811:11161131:+	--	--	--	--	PREDICTED: uncharacterized protein LOC103337823 [Prunus mume]
Pm024212	locus=Pa7:11162314:11165776:-	--	--	--	--	PREDICTED: uncharacterized protein LOC103337823 [Prunus mume]
Pm024213	locus=Pa7:11168079:11173903:+	--	--	--	--	PREDICTED: uncharacterized protein LOC103344076, partial [Prunus mume]
Pm024214	locus=Pa7:11186009:11190103:+	--	--	--	Transcription factor LHW GN=F12K2 OS=Arabidopsis thaliana (Mouse-ear cress) PE=1 SV=1	PREDICTED: transcription factor bHLH157 [Prunus mume]
Pm024215	locus=Pa7:11192976:11194972:+	--	Biological Process: malate transport (GO:0015743);;	--	Aluminum-activated malate transporter 10 OS=Arabidopsis thaliana (Mouse-ear cress) PE=3 SV=2	PREDICTED: aluminum-activated malate transporter 10-like [Prunus mume]
Pm024216	locus=Pa7:11196733:11198986:+	--	--	--	--	PREDICTED: zinc finger HIT domain-containing protein 2 [Prunus mume]
Pm024217	locus=Pa7:11199718:11202391:+	--	Cellular Component: plasma membrane (GO:0005886);; Biological Process: N-terminal protein myristoylation (GO:0006499);;	K18726|0|pmum:103337831|FAS-associated factor 2; K18726 FAS-associated factor 2 (A)	--	PREDICTED: FAS-associated factor 2 [Prunus mume]
Pm024218	locus=Pa7:11203915:11204115:+	--	--	K08867|9.14379e-37|pper:PRUPE_ppa002664mg|hypothetical protein; K08867 WNK lysine deficient protein kinase [EC:2.7.11.1] (A)	--	hypothetical protein PRUPE_ppa002664mg [Prunus persica]
Pm024219	locus=Pa7:11204196:11206598:+	General function prediction only;; Signal transduction mechanisms;; Transcription;; Replication, recombination and repair	Biological Process: MAPK cascade (GO:0000165);; Molecular Function: protein serine/threonine kinase activity (GO:0004674);; Biological Process: protein phosphorylation (GO:0006468);; Biological Process: vegetative to reproductive phase transition of meristem (GO:0010228);; Biological Process: positive regulation of biological process (GO:0048518);;	K08867|0|pmum:103337832|serine/threonine-protein kinase WNK8; K08867 WNK lysine deficient protein kinase [EC:2.7.11.1] (A)	Serine/threonine-protein kinase WNK8 GN=WNK8 OS=Arabidopsis thaliana (Mouse-ear cress) PE=1 SV=1	PREDICTED: serine/threonine-protein kinase WNK8 [Prunus mume]
Pm024220	locus=Pa7:11214172:11214648:+	--	--	--	--	PREDICTED: uncharacterized protein LOC103949291 [Pyrus x bretschneideri]
Pm024221	locus=Pa7:11216503:11219283:+	Function unknown	Biological Process: transmembrane transport (GO:0055085);;	--	Metal-nicotianamine transporter YSL1 GN=YSL1 OS=Arabidopsis thaliana (Mouse-ear cress) PE=2 SV=2	PREDICTED: metal-nicotianamine transporter YSL1 [Prunus mume]
Pm024222	locus=Pa7:11220013:11224969:-	--	Cellular Component: mitochondrial outer membrane translocase complex (GO:0005742);; Biological Process: protein import into mitochondrial outer membrane (GO:0045040);;	--	--	PREDICTED: uncharacterized protein LOC103337834 [Prunus mume]
Pm024223	locus=Pa7:11226687:11230548:-	General function prediction only	--	--	--	hypothetical protein PRUPE_ppa003453mg [Prunus persica]
Pm024224	locus=Pa7:11234019:11236619:+	--	--	--	--	hypothetical protein PRUPE_ppa010546mg [Prunus persica]
Pm024225	locus=Pa7:11238333:11238797:+	--	Cellular Component: nucleus (GO:0005634);;	--	--	PREDICTED: uncharacterized protein LOC103337838 [Prunus mume]
Pm024226	locus=Pa7:11240183:11240576:-	--	--	--	DNA-binding protein RHL1 GN=F11A17.7 OS=Arabidopsis thaliana (Mouse-ear cress) PE=1 SV=1	hypothetical protein PRUPE_ppb021903mg [Prunus persica]
Pm024227	locus=Pa7:11247262:11250834:+	--	Molecular Function: carboxylic ester hydrolase activity (GO:0004091);; Biological Process: embryo development ending in seed dormancy (GO:0009793);;	--	Embryogenesis-associated protein EMB8 GN=EMB8 OS=Picea glauca (White spruce) PE=2 SV=1	PREDICTED: embryogenesis-associated protein EMB8 [Prunus mume]
Pm024228	locus=Pa7:11254868:11257166:+	Amino acid transport and metabolism	Molecular Function: cystathionine gamma-synthase activity (GO:0003962);; Cellular Component: cytosol (GO:0005829);; Biological Process: one-carbon metabolic process (GO:0006730);; Molecular Function: methionine gamma-lyase activity (GO:0018826);; Biological Process: methionine catabolic process via 2-oxobutanoate (GO:0019458);; Molecular Function: pyridoxal phosphate binding (GO:0030170);; Biolog…	K01761|0|pmum:103337840|methionine gamma-lyase; K01761 methionine-gamma-lyase [EC:4.4.1.11] (A)	Methionine gamma-lyase GN=MGL OS=Arabidopsis thaliana (Mouse-ear cress) PE=1 SV=1	PREDICTED: methionine gamma-lyase [Prunus mume]
Pm024229	locus=Pa7:11260108:11261924:-	Secondary metabolites biosynthesis, transport and catabolism	Molecular Function: monooxygenase activity (GO:0004497);; Molecular Function: iron ion binding (GO:0005506);; Molecular Function: electron carrier activity (GO:0009055);; Biological Process: fruit development (GO:0010154);; Molecular Function: oxidoreductase activity, acting on paired donors, with incorporation or reduction of molecular oxygen (GO:0016705);; Molecular Function: heme binding (GO:0…	--	Cytochrome P450 78A6 GN=T3A4.4 OS=Arabidopsis thaliana (Mouse-ear cress) PE=2 SV=1	PREDICTED: cytochrome P450 78A9-like [Prunus mume]
Pm024230	locus=Pa7:11264072:11264840:-	--	--	--	--	PREDICTED: uncharacterized protein LOC103337823 [Prunus mume]
Pm024231	locus=Pa7:11277015:11278351:+	--	Molecular Function: RNA polymerase II transcription cofactor activity (GO:0001104);; Biological Process: regulation of transcription from RNA polymerase II promoter (GO:0006357);; Cellular Component: mediator complex (GO:0016592);;	K15151|8.28258e-125|pmum:103337842|mediator of RNA polymerase II transcription subunit 10b; K15151 mediator of RNA polymerase II transcription subunit 10 (A)	Mediator of RNA polymerase II transcription subunit 10b GN=T24P13.4 OS=Arabidopsis thaliana (Mouse-ear cress) PE=1 SV=1	PREDICTED: mediator of RNA polymerase II transcription subunit 10b [Prunus mume]
Pm024232	locus=Pa7:11289750:11291502:+	--	--	--	--	PREDICTED: uncharacterized protein LOC103337844 [Prunus mume]
Pm024233	locus=Pa7:11293381:11294431:+	--	--	--	--	PREDICTED: uncharacterized protein LOC103337844 [Prunus mume]
Pm024234	locus=Pa7:11295542:11296244:-	--	--	--	Protein yippee-like At4g27745 GN=At4g27745 OS=Arabidopsis thaliana (Mouse-ear cress) PE=3 SV=2	hypothetical protein PRUPE_ppa013745mg [Prunus persica]
Pm024235	locus=Pa7:11300642:11304424:+	--	Biological Process: oligopeptide transport (GO:0006857);; Molecular Function: oligopeptide transporter activity (GO:0015198);; Cellular Component: membrane (GO:0016020);; Biological Process: transmembrane transport (GO:0055085);;	--	Oligopeptide transporter 7 GN=OPT7 OS=Arabidopsis thaliana (Mouse-ear cress) PE=2 SV=1	PREDICTED: oligopeptide transporter 7 [Prunus mume]
Pm024236	locus=Pa7:11309404:11313828:+	--	Biological Process: oligopeptide transport (GO:0006857);; Molecular Function: oligopeptide transporter activity (GO:0015198);; Cellular Component: membrane (GO:0016020);; Biological Process: transmembrane transport (GO:0055085);;	--	Oligopeptide transporter 7 GN=OPT7 OS=Arabidopsis thaliana (Mouse-ear cress) PE=2 SV=1	PREDICTED: oligopeptide transporter 7-like [Prunus mume]
Pm024237	locus=Pa7:11315356:11319776:+	--	Molecular Function: S-adenosylmethionine-dependent methyltransferase activity (GO:0008757);; Cellular Component: chloroplast (GO:0009507);; Biological Process: embryo development ending in seed dormancy (GO:0009793);; Cellular Component: nuclear speck (GO:0016607);; Biological Process: mRNA methylation (GO:0080009);;	K05925|0|pmum:103337850|N6-adenosine-methyltransferase MT-A70-like; K05925 mRNA (2'-O-methyladenosine-N6-)-methyltransferase [EC:2.1.1.62] (A)	Probable N6-adenosine-methyltransferase MT-A70-like OS=Oryza sativa subsp. japonica (Rice) PE=2 SV=1	PREDICTED: N6-adenosine-methyltransferase MT-A70-like [Prunus mume]
Pm024238	locus=Pa7:11320651:11321328:-	--	Molecular Function: copper ion binding (GO:0005507);; Molecular Function: electron carrier activity (GO:0009055);; Cellular Component: anchored component of membrane (GO:0031225);;	--	Early nodulin-like protein 1 (Precursor) GN=At2g25060 OS=Arabidopsis thaliana (Mouse-ear cress) PE=1 SV=2	PREDICTED: mavicyanin [Prunus mume]
	upregulation
	downregulation

## Sheet: Gene expression
FPKM values of 39 genes in PmWEEP region
Gene ID	Upright (bud pools)			Upright (stem pools)			Weeping (bud pools)			Upright (stem pools)			Upright_vs_Weeping(bud)			Upright_vs_Weeping(stem)
	T1_FPKM	T2_FPKM	T3_FPKM	T4_FPKM	T5_FPKM	T6_FPKM	T7_FPKM	T8_FPKM	T9_FPKM	T10_FPKM	T11_FPKM	T12_FPKM	FDR	log2FC	Regulation	FDR	log2FC	Regulation
Pm024200	19.8358	17.8389	18.1657	19.9334	17.6818	14.1714	19.9814	23.5898	19.2615	15.7382	17.651	15.8068	0.406311	0.128878	normal	0.633918	-0.0990773	normal
Pm024201	356.253	372.309	368.853	482.949	484.138	497.134	329.356	294.98	297.18	479.006	486.359	444.383	0.0148078	-0.237072	normal	0.772504	-0.0502009	normal
Pm024202	--	--	--	--	--	--	--	--	--	--	--	--	--	--	--	--	--	--
Pm024203	--	--	--	--	--	--	--	--	--	--	--	--	--	--	--	--	--	--
Pm024204	0.990301	1.04023	1.02735	0.970309	0.864387	1.02093	0.768714	1.50895	1.26415	0.851699	0.739467	0.478289	0.794026	0.138421	normal	0.104025	-0.447239	normal
Pm024205	--	--	--	--	--	--	--	--	--	--	--	--	--	--	--	--	--	--
Pm024206	76.1832	69.8684	76.2585	87.9085	94.4946	88.5221	73.8958	78.3684	72.5219	94.8218	106.478	91.8381	0.958201	0.0130993	normal	0.347681	0.139245	normal
Pm024207	--	--	--	--	--	--	--	--	--	--	--	--	--	--	--	--	--	--
Pm024208	--	--	--	--	--	--	--	--	--	--	--	--	--	--	--	--	--	--
Pm024209	--	--	--	--	--	--	--	--	--	--	--	--	--	--	--	--	--	--
Pm024210	11.8492	9.88506	12.1053	11.6592	10.3611	10.417	12.4961	14.1006	14.3348	12.165	14.9698	9.9336	0.119359	0.254248	normal	0.319652	0.197494	normal
Pm024211	--	--	--	--	--	--	--	--	--	--	--	--	--	--	--	--	--	--
Pm024212	--	--	--	--	--	--	--	--	--	--	--	--	--	--	--	--	--	--
Pm024213	1.43132	0.629815	0	1.09342	0.160767	0.864145	68.9165	73.5017	56.7833	58.772	53.9839	64.9975	1.2645e-78	6.88466	up	1.16e-96	6.76167	up
Pm024214	6.4214	6.6156	7.32221	4.32547	5.69835	4.91864	5.5078	6.33798	5.29911	3.04532	2.98062	3.24672	0.0462538	-0.293223	normal	0.00011186	-0.696327	down
Pm024215	--	--	--	--	--	--	--	--	--	--	--	--	--	--	--	--	--	--
Pm024216	7.60419	7.70308	8.51621	6.21103	7.29062	7.03307	7.6447	7.65336	7.34099	7.04942	7.90549	7.44789	0.814159	-0.0679941	normal	0.65187	0.128196	normal
Pm024217	40.1963	42.0496	42.8489	43.4609	41.287	44.1494	37.4966	34.5924	39.2403	39.1135	43.5001	35.4226	0.59993	-0.0689921	normal	0.641702	-0.0687488	normal
Pm024218	--	--	--	--	--	--	--	--	--	--	--	--	--	--	--	--	--	--
Pm024219	22.0399	22.9584	22.2291	27.5352	26.143	28.5111	17.3712	18.9716	20.6177	26.0748	23.0986	24.078	0.00751589	-0.249994	normal	0.108002	-0.165006	normal
Pm024220	--	--	--	--	--	--	--	--	--	--	--	--	--	--	--	--	--	--
Pm024221	2.76018	3.06369	2.80726	7.25312	7.40903	8.71784	2.16248	2.43522	3.11875	6.93323	5.85239	7.98413	0.546916	-0.178601	normal	0.518086	-0.169232	normal
Pm024222	53.6027	53.9697	51.5449	67.8258	65.3259	64.4972	51.5627	52.9004	54.5988	64.9362	69.8023	65.9201	0.9978	-0.00173539	normal	0.89406	0.0196566	normal
Pm024223	41.2019	39.9404	39.6161	37.5475	41.0876	39.0777	38.1856	42.1829	40.2866	42.5874	41.2357	44.8766	0.921785	-0.0147606	normal	0.309113	0.108453	normal
Pm024224	--	--	--	--	--	--	--	--	--	--	--	--	--	--	--	--	--	--
Pm024225	3.30608	2.14434	2.2738	2.40109	2.74687	1.22556	5.25607	5.2462	4.29868	4.81431	5.55174	3.5226	0.011373	0.940904	normal	0.00560823	1.16151	up
Pm024226	--	--	--	--	--	--	--	--	--	--	--	--	--	--	--	--	--	--
Pm024227	16.9406	17.4443	16.2865	17.9741	14.2435	14.9913	16.3354	16.9952	14.8207	17.0029	18.4145	17.9557	0.833771	-0.04635	normal	0.245275	0.199899	normal
Pm024228	62.546	61.3016	62.8959	36.2264	38.8355	35.2332	89.2452	94.1104	86.6561	53.1216	63.4956	57.6435	7.54509e-17	0.598714	up	3.71e-14	0.66322	up
Pm024229	20.7223	16.5803	25.0872	12.5763	17.9633	17.1694	18.5386	20.3735	17.4243	19.1906	31.5464	21.9415	0.752965	-0.112895	normal	0.15276	0.607341	normal
Pm024230	--	--	--	--	--	--	--	--	--	--	--	--	--	--	--	--	--	--
Pm024231	35.3982	33.9306	35.156	35.2243	40.7474	36.586	33.2924	30.6714	27.0273	34.3515	35.2139	30.5422	0.1465	-0.218618	normal	0.349808	-0.163476	normal
Pm024232	--	--	--	--	--	--	--	--	--	--	--	--	--	--	--	--	--	--
Pm024233	--	--	--	--	--	--	--	--	--	--	--	--	--	--	--	--	--	--
Pm024234	19.3214	19.6965	19.6144	37.7821	34.5941	34.7618	11.0513	10.3504	11.5623	19.9585	21.7003	21.9974	3.00783e-07	-0.919359	down	1.87e-07	-0.724052	down
Pm024235	--	--	--	--	--	--	--	--	--	--	--	--	--	--	--	--	--	--
Pm024236	19.7763	20.633	19.261	17.1084	16.7166	17.6735	19.2464	20.4554	18.1586	16.194	14.851	17.0541	0.80148	-0.0375719	normal	0.494322	-0.100123	normal
Pm024237	29.314	31.2423	33.4703	29.6969	29.1775	30.4763	29.6613	29.5976	29.345	30.1815	31.8042	28.7173	0.522414	-0.0698959	normal	0.94993	0.0110068	normal
Pm024238	23.6586	19.0951	24.6325	59.3314	54.0353	59.479	16.2807	17.103	22.8508	64.3031	65.2586	57.6451	0.361552	-0.259352	normal	0.338702	0.133044	normal
	upregulation
	downregulation
